# Supplementary material for: Identification and characterization of abundant repetitive sequences in Allium cepa
Source: Sci Rep. 2019 Nov 14;9:16756. doi: 10.1038/s41598-019-52995-9 (PMC6856378; doi:10.1038/s41598-019-52995-9)
Supplement: Supplementary file 1 — FASTA Sequence decument DNA [file 41598_2019_52995_MOESM1_ESM.zip]

Archive with 1 entries (1 files):
- Supplemental_data_Acepa_all_162_contigs.fasta
