# Supplementary material for: Identification and characterization of abundant repetitive sequences in Allium cepa
Source: Sci Rep. 2019 Nov 14;9:16756. doi: 10.1038/s41598-019-52995-9 (PMC6856378; doi:10.1038/s41598-019-52995-9)
Supplement: Supplementary file 1 — FASTA Sequence decument DNA [file 41598_2019_52995_MOESM1_ESM.zip › Supplemental_data_Acepa_all_162_contigs.fasta]

>CL1Contig9172 (1171-919.0-1076111)
GAATTTATCTTTTTTGAAGATAAATTGGAAATGAATAATTGAAATCGTATATGCATGAAT
ATTTTGAAATATAAATTCATTATGGAATTTATATGTGAAAGTGGAATTTGTTTAAAAATA
AATATTGATTTATTTTTGAAGTGTTGAAATTATATATCTTGTAAAGATATTTTGGAAAAT
AAATAATTTGGAAAATTATTTGGAATCTGGTGATGTGTGCATATCCATTGATAGTTCAAT
AACCGACTATCAATATTTCCCTTTGAATGGGTAATTGATGTGATTTGTTTGAATTTGAAT
GCCACACTTATTTTTGAATAAGCGCTCACTATTCGGGTTAACCGGGAAAGGACCATGGGG
TCGTATAACCCATTCCGAATATGTGATACGTCGTTGTGAATTGCATTGAAGATCGGTGTT
GAAGACCCGGTATTTGCGAGAGCGATAGGATGACCTGTCGATTGACTCTGCACCGAGTTG
CTCCGGTATAGAGTTCTCCATATGTGATGGTGAATCCGATCAGGATTGTGAATATCCGGA
TTGCAAGGACTTCTTTGTAAGTGCCTTCGGTTCTGTTCGAGCCCGGAACAGACTTGTATG
GATTGTATGTCTGACATTACAAATTGAGATATAAAGCCGATTTCTTTCAAATATATTTCT
GTTGGTGGCGGAGAATTTATTCTTTTAGCTTAACACCCTTCTCTGAGACGTACGAGCTCA
GAGGTTATGTAGTTGAAGGTTATCAGCGATATATTCCCAATTTGGTAATGTGACATGCTG
AGTGTTGCTGAAATGATCATTGTGTTGATTATTGTGATAGGATCGTTTATTTGATCGTCT
ATCTTAGTGATCATTGTGTTGATCATTTGTTGACCCAAAGCATGGCTTTTGTATAAAGTA
TGTTTTTGTGGACGTGACTTCGTCGAGCCTCACACCCCGGGAATGGTCAAAACAGGAAAG
ATGCAGCAAGGTTATGAGGGGTAGCGCCCTTTAGGATATGTGCATTTCCTTCTGGAAAAG
GGTGGTATCATGGTATGGAGCCCAGATACTTACTCATGTTGAAAACACTTTATTATTATG
TGATTAATTGATTACGAGCCGTCGGTGAAAGGTCCCAAAGGACCGGGGGATGGCATATTC
GGTCAGTTGTTACTCAGTTAGGGGTAACCCG
>CL1Contig1196 (853-478.8-408394)
TTTCTTTCAAATATATTTTCTGTTGGTGGCGGAGAATTTATTCTCTTAGCTTAACACCCT
TCTCTGAGACGTACGAGCTCAGAGGTTATGTAGTTGAAGGTTATCAGCGATATATTCCCA
ATTTGGTAATGTGACATGCTGAGTGTTGCTGTGAAATGATCATTGTGTTGATTATTTGTG
ATAGGATCATTTATTTGATCGTCTATCTTGGTGATCATTTCTATGATCATTTGTTGACCC
AAAGCATGGCTTTTGTATAAAGTATGTTTTTGTGGACGTGACTTCGTCGAGCCTCACACC
CCGGAAATGGTCAAAACAGGAAAGATGCGGCAAGGTTATGAGGGGTAGCACCCTTTAGGG
TATGTACATTTCCTTCTGGATAGAGGTGGTATCATGGTATGGAGCCCAGATATTTAACCT
ATGTGGTTACTACGAATTTATTACTTTGTGGTTGTTGGTTTTCGGGATCCCGTGAGAAAG
GTCGTTTACGATCGGGGAATGGCGTGCTCGTGTCAGTAGTTACCCAGTTAGGGGTAACCC
GGCCTTGTGTTGGCAGAGTTCCGGTTTGGTTCTCGGGGATGTCTTTCCAGAGGCATTCTC
ATGTGGCAATGGGAAGTTCCTTGGCCTGACCATTTGTTGGAAATCCAAAGAAACAATACG
AAACTTGTACGGTTTTAGTTGTAGAACCTATCATTCACTTATGGTGTCGCAACACTGTTT
GGATGGTAGCTATAGTAGGCATACGATAATGGTCGTATGTTGGCTAAGATTTATATTCTA
CTTTCGAAATGAATTTCTCCTACACTATGCACTAATAATAATATCAAATGTCTTTTTAAT
GCGTATCAAGCAT
>CL1Contig4458 (877-403.3-353717)
GATGAGCCAAGGTCAGTCGTCCAAGACTGAAGAAGATCCCAAAGACTGAAAGCTACCAAT
CCAAAGACTTCGAAGGCTATCGAATCTACACCTATTACTTGATTATCTGAAAACCCAACT
CTAGACTGCCCGTGTGGAAAATAGTGGGCACCCAGAGTTTAGGAAAGGAACAATAAACTC
CAAGTCAGTCATGTGACTGGTGTGAGAACTCAAAACAGTTTATTTATCTTTAAAATCAAA
ATAGAGGAATATTTTTAAAGTCAATTCGCAATGCTTTTAAAAATGAGACTACCATAAGGC
CTCCCGCACACACACACAATGCAAACGCAGAATCGGAGGAGATTTCTCCTTATGATAGTC
AAAGATGCTTGATACGCATTTAAAAGAACATTTGATATTATTACTAGTGCATAGTGTAGG
AAAAATTCATTTCGAAAGTAGAATATAAATCTTAGCCAACATACGACCATTATCGTATGC
CTACTATAGCTAACTATGTTCAATAGCAGGTTACCGCCACATTCCATAGCAGGTTATACA
ACTAAAACCGTACAAGTCTCGTATTGTTTCTTTGGATTTCCAACGAATGATCAGGCCAAG
GAACTTCCCATTGCCACATGAGAATGCCTCTGGATGGACATCCCCGAGAACCAAACCGGA
TCTCTACCAACACAAGGCCGGGTTACCCCTAACTGAGTAACAACTGACCGAATATGCCAT
CCCCCGGTCCTTTGGGACCTTTCACCGAGCGCTCGTAATCAATTCACACAATCATAAAGT
GTTTTCAACATGAGTAAGTATCTGGGCTCCATACCATGATACCACCCTTTTCCAGAAGGA
AATGCACATATCCTAAAGGGCGCTACCCCTCATAACC
>CL1Contig1846 (540-644.5-348054)
TCGATGAGACCGGGATCGGGTTTCCAGATTTGGATATCCAAAACCACATCGATCCAAATT
AACGATAGGTCGTGAATCTAAAGTCGAGATGGAGATTCAGAGTGCAAGGGTTATCGTCGT
TAACTCTGAGGGTGATTCCAAAATGAGTGTAACGAGATAATGCCTTCGGTTTCGTTCGAA
CCCGGAACGAACTTGTATGGATTGAATGCTTTCAGAACATCGTCAGGTGGACGATGAGCA
TTCTAAGAGATATGTTCTATAAAGGTAATCGTAGCCTCAAGCCTCATCAACCGGGAATGG
CTAAAACAGGGGAGGTGCAGCAAGGTTAGGTGGGTCATGCCCAAGCAGGACAAGGATATT
CCCCTGTCTAGATGTCCCTTTTTATTCGGCTGTGTGGGCAGTTGGTCTGCAGCCAACTGC
GGGGTTTATCTTGTTCGGGACTGTTCAGTAAGGAATGGTTCCGGCCTTGTGTTGCAGGGG
GTCGGGAGTGATCCTCGGTACGTTGATCTAGGCCACGTACTGTGACGGGCGGTACCCAGT
>CL1Contig5924 (1135-293.0-332605)
ATCAGGGGATATGCAGCAAGGTTAGGTGGGTAGCACCCAAGCAGGGTGAGGTCATTCCAG
TCTAGATGTCCCTTATTTCTTTTTCGGCTTAGTGGTGCGGTTGCTGATCCCAACCGCGGG
GTGATCTCACTCGGGACTGTCCAGTAAGGGATGGTTCCGGCCTTGTGTTGCAGGGGATGA
AGGGAGTAATCCTCGGTACGGTGATCTAGGCCCCGTACTGTGACAGGTGGTACCCCAGTG
CCTAGTCATTAGTTGGAAATCCATTCTCCCTACGAGCCTTGTACGAGTTTTGTTTGTATT
ACCCACTCTGTGGCTAGTAGCTGGAATTTAATAAATGTAACAATTTCGGCTATTTTATAA
GTATTTGTATATAGACCCTATTATAATATCAGAGGATTTCTATAAAAATTGTTTTAGCTA
TCGTAAGGTAAAAACCCGACATGTTTATTTGTGGCGTGGTCTTACGAGATGCTTTTGTTT
TCAAAGGATTTTTGAAACTTTAATAATCAATTGGGTGTGATTTTCTCACGCTGGTATTCC
AGACTGACTCGGGTGTTATTTAACTGTAATGCTCGGGTCAGACCGAGTATTATAGGATAC
AGGATATGATGCTGTGGAGCTCAGGAGACGAGCTGGATGACGATACGTACTCTCGTACTT
GTTTATATATATACGTATTCCGCTGTGTTGAGTTGTTGTGTACCCATTGTATGATATTGA
TGTTGAGTTGTGACTGATGTATTCTGATGATGTAATATATGTAAACAGATATATTTGATT
TTGAGTAAAGATTATTTATTATCTATTATATTTTATTCCGCTGCGATGGTTAGATTCTGA
TGTTGATTTTGTTTTCTCTTCTTCTACCTCTTCTTCTTAAACCCAAATGGTTCGTATTTC
TGTGCAACTTGAGTTGATTGTTGTAGAATAGTGTTGACTCAAGGGGTACGGATTTGCGGG
TCGTTACACTTGGTATCAGAGCTTAGGTTGGTGATAACCTTGGCTCTGGTGGGAATTACT
CATAAAATAGAGTCTATAGTACTCTAGAATGAGTTTGAGCGTATTAATAGATATGAGCGC
GTATTTGTTAGTGAATATAAATTGTTTTAATATTGTGTTGATTGGTTTATTGAGT
>CL1Contig301 (790-420.0-331776)
CTAATAAGTACGGCACTTATTGGATTTTTGGATTCCATCAATGGCTGGGCTACTGGGGTA
CCGCCCGTCACAGTACGTGGCCTAGATCACCGTACCGAGGATTACTCCCTTCATCCCCTG
CAACACAAGGCCGGGACCATTCCTTACTGAACAGTCCCGAACAAGACCACCCCGCAGTTG
GCTGCAGACCAACTGCCCACACAGCCGAAATATAAAGGGACTTCTAGACAGGGATGTATC
TTGCTCTCCAGTGGGAGCGACCCACGAAGCCTTGCTGCACCTCCCCTGTTTTAGCCATTC
CCGGTTGATGAGGCTTGAGGCTGCGATTACCTTTATAGAACACATCTATCTTAGAATGCT
CATCGTCCACCTGACGATGTTCTGAAAGCATTCAATCCATACAAGTTCGTTCCGGGTTCG
AACGAAACCGAAGGCACTATCTCGTTGCACTCATTTTGGAATCACCCTCAGAGTCAACGA
CCATAGCCCTTGCACTCTGAATCACCATCTCGAATCTATAAGCACTATTCCGTCAAACTC
ATTACGGAATCACCCACAGAGTTATACTGACGTATAGCCCTTACACCTCGAGTCTTCACT
TGCTCCACTTGGATTAACGACCTAACGTTTAATTGGAATCGATGTGGTTTTCGGATATCC
AAATATGGAAACCCGATCCCGGTCTCACCGAAACCAAACGCCATTTTAATGTCCAAGTTG
TACTTAAGGGTTTTAAACAATTAACTTATTATTCAGGATGATATGTAACAGATAGATGAA
TCATATTATC
>CL1Contig11842 (1030-315.4-324866)
GTCTGGAATACCAGCTGATACTAAATATGCATCCAACTTGATTATTAAAGTTTCAAAAAT
CCTTTAAAAAAAACAAAAGCATCTCGTAAGACCACGCCACAAATAACATGTCGGGTTTTT
ACCTTACGATAGCTAAAACACTTTTTATAGAAATCCTCTGATATTATAATAGGGTCTATA
TACAAATACTTATAAAATAGCCGAAATTGTTACATTCATTAAATTCCAGCTACTAGCCAC
AAAAGTGGGTAATACAAACAAAACTCGTACAAGGCTCGTAGGGAGAATGGATTTCCAACA
ATGACTAGGCACTGGGGTACCACCTGTCACAGTACGGGGCCTAGATCACCGTACCGAGGA
TTACTCCCTTCATCCCCTGCAACACAAGGCCGGAACCATTCCTTACTGAACAGTCCCGAA
CAAGATAAACCCCGTGGTTGGCGCGACCAACCACCCACTAAGCCGAAATATATAAGGGAC
ATCTAGACAGGGGAAATATCTTGTCCTGCTTGGGCATGACCCACCTAACCTTGCTGCATA
TCCCCTGATTTTCAGTCATTCCCGGTTGATGAGGCTTGAGGCTAAGCGTTACCTTTAGAA
CGTTTTCACTTAGAATGCCCATCGTCCACCTGACGATGTTTCGCAAGCATTCATCCATAC
AAGTCCGTCCCGGGTTCGAACGGAACCGAAGGCACTATTCCTACTACATCCATTTTGGAA
ATATCCTCAGGATTAGTAGCGACTAGCCCTTGCACTTCACTGCTCCATCTTCGACTCCGA
ACACGTTTTTCGCACGAAACGTACAAACCGGATCGAAGTGGTTTTCGAGAAATAAATCTC
GATCCCGGTCTCTTCGAAACGATCAACGCATTTGTCCAATATTGATAGTCGGTTATTTAA
CTATCAATTAATATTCACAATCAACCATCAACCAATAAATAATTTTCCCGAATTATTTAT
TAAGCCCAAAAATATCTTCACAAGATATATTTTCACTTTCAAAACCTATTTTGGAAACAG
TTTCAAATGT
>CL1Contig2312 (860-337.4-290163)
TAGGTTCTCGGGGCGTCCCTCTAGAGGCATACCCATGTGGCAATGGGAAGTTCCTTGGCC
TGTCCATTTGTTGGAAAATCCAAAGAAACAATACGCGCCCTGTACGGTTTTAGTTGTATA
ACCTGCCATGGAATGTGGTGGTAACCCGCTATTGAACATGGTAGCTATAGTAGGCATAGT
TCGAAATGTCTATGTTGGCTAAGATTTATATCTTTATTTTCGAAATGAATTTTTCTCTAC
ACTATGCACTAGTAATAATATCAAATGTTCTTTTAAATGCGTATCAAGCATCTTTGACTA
TCATAAGGAGAAATCTCCTCCGATTCTGCGTTTGCATGTGTGTGTGTGCGGGAGGCCTTA
TGGTAGTCTCATTTTTAAAAGCATTGCGAATTGACTTTAAAAATATTCCTCTATTTTGAT
TTTAAAGATAAATAAACTGTTTTGAGTTCTCACACCAGTCACATGACTGACTCGGAGTTT
ATTGTTTTCCTTCCTAAACTCTGGGTGCCCACCAATTTCCACACGGGCAGTCAAGAGTTA
GGTTTATCAGGATATTCTGGATATTCTGGAGTTGCTGGAGGCAAGCTGGATGGCATGGCG
TATTACTAGTTTATATAGTATTTCTTTTTCCGCTGCACTGTTTGTTGTTGTATGTTGTTG
TACACTCTGATGATATGATGTAATGAAATGTAATGTATAAAATGTAATAACTGATATAGT
TCTTTGTTTAAAGATTATTCATTTATTATTATATGTTGTTCCGCTGCGAATTGTGAGATT
CTGATGTTGTTCTGTTGTTTTCTGTTCCGTCCTATTTTCTTCTGTTTTTATTTTCTGTTT
TTCTTTCTCTTCTCTATTTT
>CL1Contig11748 (794-354.0-281070)
TAATACTCGGTCTGACCCGAGCATTATAGCGAAATAACACCAGAGTCAGTCTGAAAAAAA
ACACACCCAATTGGATTATTAAAGTTTTCAAAATCCTTTGAAATCAAAGGTATCTCGTAA
GACCACGCCACAAATAAACATGCCGGGTTTTTACCTTACGATAACCAAAACATTTCTTAT
AAAATCCTCTGATATTATAGTAGTGTCTATATACAAATACTTATTCAAATAGCCGAAATT
GTTACATTATTAAATTCCAGCTACTAGCCACAAAGTGGGTAATACAAACAAAACTCGTAC
AAGGCTCGTAGGGAGAATGGATTTCCAACTAATGACTAGGCACTGGGGTACCACCTGTCA
CAGTACGGGGCCTAGATCACCGTACCGAGGAGTACGCCCGCTCCCCTGCAACACAAGACC
GGGACTACCCCTTACTGGATAATCCCGAGTGAGATCACCCCGCGGTTGGGATCAGCAACC
GCCCACTAAGCCGAAATAAAAAGGGACATCTAGACAGGAATGACCTCACCCTGCTTGGGT
GCTACCCACCTAGCCTTGCTGCATAACCCCTGATTTTCAGTCATTCCCATTTGATGAGGC
TTGAGGCTAAGCGTTACCTTTTTAGAACATATCCCTTAGAATGCCCATCGTCCACCTGAC
GATGTTTCGCAAGCATTCATCCATACAAGTCCGTCCCGGGTTCGAACGGAACCGAAGGCA
CTATTCCTACTACATCCATTTTGGAATCACCCTCAGGATTAGTAGCGATTAGCCCTTGCA
ATTCACTGCTACAT
>CL1Contig7180 (2017-137.3-276883)
TTATTTGATAATTTGAGATTGGTTTTCAAATGGTTGAAGTGCGTAATTTGAAATTGGTTT
TCAAATGGTTGAAGTGTGGAAATTTTATCGTGTAAAGATATTTTGGTAAAACAAATAATT
TGGGCAATTATTTGGAAGGTATATATATATATCCTGTGAAGATATTTTTGGGACTTAATA
ATTTTGGAAAAATTATTTGGAATCTGATGATGTGGCGCATCTTTATTGATAGTTAAATAA
CCGACTATCAATATTTACCCTTGGATGGTATTGATTGTGTTTGTTTGGAATTGAATGCAC
ACTTATTTTTAAAATAAGCGCTCGCTATTCGGTTTAGCCGGGAGAGGACCTTTGTGTCAT
ATATCCCATTCCGAATATGCGATACGTCGTTTGGATTGCATTTGAAGACCGGTGTTGAAG
ACCGGGTATTTGTGAAAACGATAGGATGACCTATCGATTGTCTCTGCATCGTTAGCTACG
GTATGGAGATTTCCTTTGTGATGGGAAATTTTATCGGGATTGTGAATACCCGGATTGCAA
GGGCTTCTTTGGAAGTGCCTTCGGTTCTGTTCGAACCCGGAACAGACTTGTATGGTTACA
TGTCTGACATTACATTTTGAGATATAAAGCAGATTTCTTTCAAATACATTTCTGTTGGTG
GCGGAGAATTTATTCTCTTAGCTTAACACCCTTCTCTGAGACGTACGAGCTCAGAGGTTA
TGTAGTTGAAGGTTATCAGCGATATTTCCCAATCTGGTAATGTGGCATGCTGAGTGCTGC
TGTGTGATGATCATTGGTTGATCGTTTGGATATGATCATTTGTTTGATCATTTATCTTTG
TGATTATTGCTTTGGTCATCTGTGGACCCAAAGCATGGCTTTGTTGCACAAAGCGTAGCT
TTGTGGACGAGACTTCGTCAGGACCTCACTCCCCGGAAATGGTCGAAACAGGAATATGCG
GCAAGGTTATGAGGGTCGCGCCCTTTAGGGTATGTCATTTCCTTCTGGAAAAGGGTGGTA
TCATGGTATGGAGCCCAGATATTTACTCATGTTGATACACTATATCTATTACTGTGTGGT
GTTGTTGGTATCGAGCGCTCGGATAAAGGTCCCAAAGGACCGGGGGATGACATATTCGTG
TAGTAGTTACCTAGTTACAGAGGTAACCCGGCCTTGTGTTGGCAGAGATCTAACCGTAAC
GTTAGTTTCTCGGGACGTCCCGCCAGAGGCGATCCCATGTGGCAGTAGGAAGTTCCTTAG
CCTGACCATTTGTTGGAAATCCATTCATCCAATACGTGCCTTGTACGGTTTTAGTTGTAT
TACCTGCCATTTACTTATGGTGGTCACCACTGTTTGGATGGTAGCTATAGTAGGCATAGT
TCGGAATGTCTATGCTGGCTAGGATTTATATTCTACTTTCGAAATTGTTTTCTACACTAT
GCACTAGTAATAATATCAAAAATGATTTGATTTTCGCGTAGTAAGCATCTTTGACTATCA
TAAGGAGAAATCTCCTCCAATTCTGCGTTTGCATTGTGTGTGTGGCGGGAGGCCTTATGG
TAGTTTCATTTTCCAAAAAGCATTGCGGATTTCAAAATTTAAATTTTCTTGTTGCTTGTT
TAAAGATAAACTGTTTTGAGTTCTCACACCAGTCCCATGACTGACCTGGAGTTTATTGTT
CCTTTCCTAAACTCTGGGTGCCCACTATTTTCCACACGGGCAGTCTAGAGTTAGGTTATC
AGGTTATTCTGGATTCGGGAGTTGCTGTGCAGATCTGGAGGCGAGCCAGATAGCGTAGTC
TATTATCTATTGTATATAGTATTTCTTTCCGCTGTTGTTGTCGTACACTCTGATTGATGT
AATGTAATGTATAAAATGTATAGTTCTTTGTTTTAATGAATATTCATTTATCTATTATAT
GTTGTTCCGCTGCGACTGTGAGATTCTGATGTTGTTTTCTGTTTTCTTATTTCTTCTATC
CTTTTCTTCTACCTCTTCTTCTTTAACCCTAACAATT
>CL1Contig10069 (1184-218.8-259099)
TAGAAAGGCAACAATAAACTCCAGGTCAGTCATGGGACTGGTGTGAGAACTTAAAACAGT
TATATCTTTAAAAACAAACAAAGAAATATTTTAAAAATAGATCCGCAATGCTTTTAGAAA
ATGTAACTACCATAAGGCCTCCCGCCACACACACAATGCAAACGCAGAATCGGAGGAGAT
TTCTCCTTATGATAGTCAAACATGCTTGATACGTAGAAAAATTTCTTTGATATTATTACT
ATAAGTGCAAAGTGTAGGAAAACATTTCGAAAGTAATGATATAAATCTTAGCCAACATAC
GACCATTATCGTATGCCTACTATAGCTACCATCTAAACAGTGGGGCGCCACCATAAGTAA
ATGGCAGGTTCTACAACTAAAACCGTACAAGGTGCGTATTGGAGTTTGGATTTCCAACAA
ATGGTCAGGCCAAGGAACTTCCCATTGCCACATGGGTACGCCTCTGGAAAGACGACCCGA
GAACCTAACCGGATCTCTGCCAACACAAGGCCGGGTTACCCCTAACTGGGTAACTACTGA
CACGAATATGTCATTCCCCGATCGTAACCGATCTATATCCGAGGATCCTCGATTTCCAAC
AACCACAAAGTAATAAATTTGCAGCAACAACATAGGTTAAGTATCTGGGCTCCATACCAT
GATACCACCTCTATCCAGAAGGAATGACATACACTAAAGGGGCGCTACCCCCTAATAACC
TTGCTGCATCCTTCCTGTTTTGACCATTTCCGGGGTGTGAGGTCCGACGAAGTCTCGTCC
ACAAAGCCACGCTTTATACAAAAGCTGTGCTTTGATCATCAAATGCTCAACAGCACTTCG
TATGCCACATTACCAATTTGGGAATGTATCACTAGTAACCATCAACTACATAACCTCTAA
GGGTGTTAAGCTAAGAGAATAAATTCTCCGCCACCAACAGAAATATATTTGATAGAAACC
AGCTTTACATCTCAAATTGTAACGTCAGACACACATCCATACAAGTCCGTTCCGGGATCG
AACGGAACCGAAGGCACTTCCAAAGAAGCCCTTGCAATCCGGATATTCACTAATCACGAC
CGGACTTCCCATCACAAAGGGTAATAAATTTCTATATCGGGGATCAGCCGATGTAGAAAC
ATTCGACAATAATCCTTCCGTTTTCACAAATATCAGGTCTTTAA
>CL1Contig7564 (879-286.2-251539)
TTTCCAAATTATTTATTTTCCAAAATATCTTTACAAGATATATAATTTCCACACTTCAAA
AATAAATCAATATTTATTTTTAAACAAATTCCCCTTTTCATTTATAAATTCCATAGTGAA
TTTATATTCCAAAATATCCATGCATATACGATTTCAATTATTCATTTCAATTTATCTTCA
AAAAGATAAATTCTCAAAATATTCACTTTATATTGGAAAACATTTCCATACTTATTTATT
CATAAGTAATTCACAAATTTTATTTATTTTCAACACTTGGAAAATATTCAATATACTTAA
ATCGAAATTAAGTATATATTTCATTCTTTAAGGAAATCATTCTCTTAAACATATTTATTT
GGGCCAAAACGAATGTTGCGTAAAACATCGTTACGACAACCCAAAATCACTAGTATAGGG
ATTCGAAATTAAAATAGATATATAAATCCCAATACTATACAAAACATTTCCTTTCGGAAA
TCATTTACTATAACAACAGTGTTATAGTCCACCATTTCCTTCTATTTCTCGAAAACGTCT
ATTTCAACAATAAATGTTGAAATCTATGGTTTCGAATCTCAACACATTTTAAAACATCGT
TAGATCGTTTTAATTCTATTTAAAACATCACATTCAAAACAATTTCTTTAACATATTATT
CACTATTCAAAAACGTGAATATACTACGTTAACAAATTTCATCCTTTTATTCATTTTATT
TCAAAGGATTATTCACAGTCAAAAACGTGAATATAACTCCATTAATAGGTTTCAACAATT
TACTTATCAAAATAAGTCGTTTGCGAATTTATAAAACAACGTTTATAAATTCCATTTCTA
TTTATTTATAAAAACTTCCTTTTTTAAAAATTCTTTTAT
>CL1Contig6731 (867-267.2-231691)
ACAAACAGCAACAGAGAACTCACAGCGGAACGAATAAAATATAATATATCACATAAATAC
TTTACATAGTATCATATACATCAGAGTTTTACAGCCAATACAACACATACTAGACAGTTA
TAAACACCTGTCTAGTTATACAACTCTAAACAGTACAAGATACAACTCAGAGAGACGACT
CAGAGATACCAACACAGCGGAAAATAGATAACTACAACGCAGAAGCCTCCTGCTCCATTT
GCTCCTCCAGAACTCGTCAAAGCAATCCTGAATCACTTGACTACTCATACATAATATGAG
TACCCAAGAGTTTAATAAAACAGAAAATAAACACTCAGGTCAGACAGGGGTCTGGTGTGA
GTAAACGGGGATAAAAGTTGCTTAACTTTAGAAAATCCTTTGAAAACAAAAGGTATCACG
TAAGACTTCCCACACATAAACATGGAAAAGTTTTTACCTTACGCTAACCAAAACATTTGA
TAGGAAATCCAGTGATATTATAATAGGTCTAGGGTTTTCAAGTAAATATGAAATAGCCGA
AATTGTTACATTTATTAAATTCCAGCTACTAGCCACAAAAGTGGGTAATACAATCAAAAC
CGTTGGCACTTATTGGATTTTGGATTCCATACAATGGCAGGGCTACTGGGGTACCGCCCG
TCACAGTACGTGGCCTAGATCACCGTACCGAGGATTACTCCCTATCCCCTGCAACACAAG
GCCGGAACCATTCCTTACTGAACAGTCCCGAACAAGATAAACCCGGAGGTTGCCGTCGCT
ACTGCCCACTAAGCCGAAATAAAAGGGACATCTAGACAGGGGAATATCCTTGTCCTGCTT
GGGCATGACCCACCTAACCTTGCTGCA
>CL1Contig9037 (902-242.6-218799)
TAAAGTGAATGTTTTGAGAATTTATCTTTTTGAAGATAAATTGAAATGAATAATTGAAAT
CGTATATTCATAGATATTTTGGAATATAAATTCACTATGGAATTTATAAAAGAAAGTGGA
ATTTGTTTAAAAATAAATATTGATTTATTTTTGAAGTATTGAAATTATATATCTTGTAAA
GATATTTTTGGGAAATAAATAATTTGGAAAATTATTTGGAATCTGGTGATGTGTGCATAT
CCATTGATAGTTCAATAACCGACTATCAATATTTCCCTTTGAATGGGTATTTGATGTGAA
TTGATTGAATTTGAATGCACACTTATTTTTGAATAAGCGCTCACTATTCGGGTTAACCGG
GAAAGGACCATGGGGTCGTATAACCCATTCCGAATATGTGATACGTCGTTATGAATTGCA
TTTGAAGATCGGTGTTGAAGACCGAGTATTTGCGAAAGCGATAGGATGACCTATCGATTG
TCTCTGCACTGGGTAGCTCCTGGTATAGAGATCTCCTAAGTGATGGGAAATTCGATCGGG
ATTGTGAATACCCGGATTGCAAGGGCTTCGTAAGAAGTGCCTTCGGTTTTGTTCGAGCCC
GGAACAGACTTGTATGGATTGTATGTCTGACATTACAAGTTGAGATATAAAGCCGATTTC
TTTCAAATATATTTCTGTTGGTGGCGGAGAATTTATTCTTTGCTTAACACCCTTCTTTGA
GACGTACGAGCTCAAAGGTTATATAGTTGAAGTTATCAGCGATATATTCCCATTTTGGTA
ATGTGACATGCTGAGTGATGCTGAAATGATCATTGTGTTGATTATTTGTGATAGGATCAT
TTATTTGATCGTCTATCTTAGTGATCATTGTGTTGATCATTTGTGACCCAAAGCATGGCT
TT
>CL1Contig7334 (873-241.9-211220)
CACGTAAGGAAATTGTTTTGAAAATTTGTTTTCAAAAGTTGTAAAGGTGAAAAGTGATTT
GAAATTTGTTTTCAAATGGTTGAAGTGTGGAAAATATATATCTAGTAAAGATATTTTGGA
AAGTAAATAATTTGGGAAATTATTTGGAATTTGGTGATGTTGAGCATGCCTATTGATAGT
TAAATAATCCGACTATCAATATTTACCTTTAAATAGGTATTTGTTGTGATTTGCTTGAAT
TTGAATGCCACACTTATTTTTGAATAAGCGCTCACTATTCGGGTTAGCCGGGAAAGGACC
TTGGGGTCGTATAACCCATTCCGAATATGTGATACGTCGTTATGGATTGCATTTGATGAC
CGGTGTTGAAGACCGGATATTTGTGAAAACGGAAGGATTACCGTCGAGTTACTCTGCATC
GGCTGATCTCCGATATAGAGGTTTTATCACCCTTAGTGACGGGAAGTCCGGTCGTGATTA
GTGAATATCCGGATTGCAAGGGCTTCTTTGGAAGTGCCTTCGGTTCTGTTCGATCCCGGA
ACAGACTTGTATGGATTGTGTGTCTGACGTTACAATTTGAGATGTAAAGCTGGTTTCTAT
CAAATACATTTCTGTTGGTGGCGGAGAATTTATTCTCTTAGCTTAACACCCTTCTCTGAG
ACGTACGAGCTCAGAGGTTATGTAGTTGATGGTTACTAGTGATATATTCCCAATTTGGTA
ATGTGGCATGCTGAGTGCTGCTGATCATTTGTTGATCAAAGCATGGCTTTTGTGAAAAGC
GTAGCTTTGTGGACGAGACTTCGTCGAGCCTCACACCCCGGAATGGTCGAAACAGGAAAG
ATGCAGCAAGGTTATTTGGGGGTAGCGCCCCCT
>CL1Contig1120 (497-394.7-196152)
CGTAGATTGTGAATACCCGGATTTGCAAGGGCTTCTTCGGAAGTGCCTTCGGTTCTGTTC
GAACCCGGAACAGACTTGTATGGATGTGTGTCTGACATTACACTTTGAGATGTAAAGCTG
GTTTCTATCAAATACATTTCTGTTTGGTGGCGGAGATTTATTCTCTTAGCTTAACACCCT
TCTCTGAGACGTACGAGCTCAGAGGTTATGTAGTTGATGGTTACTAGTGATACATTCCCA
ATTTGGTAATGTGGCATACGAAGTGCTGCTGATCATTTGTTGATCAAAGCATGGCTTTGT
GAAAAAGCGTAGCTTTGTGGACGAGACTGCATCAGGACCTCACACCCCGGAAATGGTCGA
AACAGGAATGTTGCAGCAAGGTTTTTAGGGGTCGCGCCCCTAGGGTATGTCCATTTCCTT
CTGGATAAAAGGTGATATCATGGTATGGAGCCTAGATATTTAACCTAGGCGGTTGCTTCA
TACTTATAGCTGTGTGG
>CL1Contig374 (768-253.5-194653)
TCCTGCTCCAAAGCTCCTCCAGAATTCGTCAAAGCTAACCTGAATCCCTCGACTACTCAT
ACATAATATGAGTACCCAAGAGTTTAATAAAACAGAAAATAAACACTCGGGTCAGACAGG
GGTCTGGTGTGAGTAAACGGGTTAAAATTGCTTAACTTTAAAAAACCTTTGAAAAGAAAA
GGTATCACGTAAGACTTCCCACACATAAACATGGAAAAGTTTTTACCTTACGCTAACCAA
AACATTTGATAGGAAATCCAGTGATATTATAATAGTGTCTAGGGTTTTCAAGTAAATAAG
AAATAGCCGAAATTGTTACATTATTAAATTCCAGCTACTAGCCACAAAAGTGGGTAATAC
AATCAAAACCGTAGGGTCTCGTAGGAAGAATGGGTTTCCATCAATGGCAGGGCTACTGGG
GTACCGCCCGTCACAGTACGTGGCCTAGATCACCGTACCGAGGATTACTCCCTATCCCCT
GCAACACAAGGCCGGACCCATTCCTTACTGAATAGTTCCAAATGAGACCACCCCGTGGTT
GGCGCGACCAACCACCCACACAGCCGAATAATAAAGGGACTCTAGACAGGGATGAATCTC
ACTCTCAAGTGGGGGCTACCCACGAAGCCTTGGCGCACCTCCCCTGTTTTAGCCATTCCC
GGTTGATGAGGCTTGAGGCTGCGATTACCTTTATAGAACACATCTCTTAGAATGCTCATC
GTCCGCCTGACGATGTGTTAAAAGCATTCAAGCCATACGAGTTTGTTC
>CL1Contig7169 (1061-168.9-179176)
AGTGTGGAAATTGTTTAAACCATTGAAAGGTTTCTGGAAGTGAATCTTTTTGGTTAAAAA
AATTTATAAATGGTAATTCGTTTAACCATTTCAAAGAAAAACTTTGGGTTTTAAAGTTGT
GACTTAACTGAAATCCCATATCCATATGTTTTTAAATATTGCGCTCATTATTCGGTTTAG
CCGGGAGAGGACCTTTGTGTCATATAACCCATTCCGAATAATGATACGACGTTATGGATA
GCATTTGAAGACCGGTGGTGAAGACCGGGTATTTGCGAGAACGATAGGATGACCTATCGA
TTGTCTCTGCACTGAGTAGCTACGGTATAGAGATTCCCTAAGTGATGGGAAGTCCGATCG
GGATTGTGAATACCCGGATTTGCAAGGGCTTCTTCGGAAGTGCCTTCGGTTCTGTTCGAA
CCCGGAACAGACTTGTATGGTTGTATGTCCGACATTACACTTTGAGATATTAAACTGATC
TCTATCAAATACATTTCTGCTTGGTGGCGGAGAATTTATTCTCTTAGCTTAACACCCTTC
TCTGAGACGTACGAGCTCAGAGGTTATGTAGTTGATATTTATCAGTGATATTCCCAATTT
GGTAATGTGGCATGCTGAGTGCTGCTGTGTGATGATCATTGGTTGATCATTTGTGATATG
ATCATTTGTTTGATCATTTATCTTTGTGATCATTGCTTTGGTCATCTGTTGACCCAAAGC
ATGGCTTTGTTGCAAAAAGCGTAGCTTTGTGGACGAGACTGCATCAGGACCTCACACCCC
GGAAATGGTCGAAACAGGAAAGATGCGGCAAGGTTATGAGGGTCGCGCCCTTTAGGGTGT
GTCATTCCCTTCTGGTAAAGGGTGGTATCATGGTATGGAGCCCTGATATTTAACCTATGT
GGTTGCTCCAATCTCATTTACTGTGTGGTTGTTGCTTTGAGGCGCCTCGGATAAAGGTCC
CAAAGGACCGGGGGATGGCATATTCGTGTAGTAGTTACCTAGTTACAGAGGTAACCCGGC
CTTGTGTTGGCAGAGATCTAACCGTAACGTTAGTTTCTCGG
>CL1Contig684 (1110-146.8-162959)
TAGGGTTTTCAAGTAAATAAGAAATAGCCGAAATTGTTACATGTATTAAATTCCAGCTAC
TAGCCACAAAAGTGGGTAATACAATCAAAACCGTTGGCACTTATTGGATTTTGGATTCCA
TACAATGGCAGGGCTACTGGGGTACCGCCCGTCACAGTACGTGGCCTAGATCACCGTACC
GAGGAGTACTCCCACTCCCCTGCAACACAAAGCCGGACCCATTCCTTACTGAACAGTTCC
AAACAAGACAACCCCGCAGTTGTGATCAGCAACCGCACCACTAAGCCGAAAATAAAGGGA
CCTCTAGACAGGGATAAATCTTGCTCTCAAGTGGGGGCTACCCACGAAGCCTTGCTGCAC
CTCCCCTGTTTTAGCCATTCCCGGTTGATGAGGCTTGAGGCTACGATTACCTTTATAGAA
CACATCTATCTTAGAATGCTCATCGTCCACCTGACGATGTTCTGAAAGCATTCAATCCAT
ACAAGTTCGTTCCGGGTTCGAACGAAACCGAAGGCATTATCTCGTTACACTCATTTTGGA
ATCACCCTCAGAGTTAACGACGATAACCCTTGCACTCTGAATCTTCATCTTCACTTGAGA
TTCACGACCTATCGTTAATTTGGATCGATGTGGTTTTCGGATATCCAAATATGGAAACCC
GATCCCGGTCTCATCGAAATCCAAAACGCCATCTTTTAGGTCCAAGTTGTTTTAAAGTTT
AAAACAATTCAATTTAATTATCTATATACACACAGATAGATAATTCACATCATCACAATA
GATAATCATCACCACAGATAATCCATATTATCATTATCAGAAGATAATCCAAATCATCAT
CACAATGCAACCAATGCATCCATATCACACAACATTACTAATCTCATATCTGAGATTCAA
ACCATTCAAGGAAATCTATATCATCCATATATAAACAAGGATTAATAATCACACCATATA
TAATTAATTTAAAATGAATTAAATTAATTACATCATCTCTAATTAATTTAAAGTAAATTA
AATTAATTACCTCAATCTATAAATCCTGCTTACATAACCATTAATTAATTACAAATCAAT
TAATCATTCTCTAATTACCCTTTAATTGCA
>CL1Contig10380 (648-210.1-136157)
ATACGCATTAAAAAGAAACATTTGATATTATTACTAGTGCATAGTGTAGAAAACAATTTC
GAAAGTAGAATATAAATCTTAGCCAGCATAGGCATTCCGCACTTATGCCTACTATAGCTA
CCATCCAAACAGTGGGGCGCCACCATAAGTGAATGATAGGTTCTACAACTAAAACCGTAC
AAGATCGTATTGTTTCTTTGGATTTCCAACAAATGGTCAGGCCAAGGAACTTCCCATTGC
CACATGGAAACGCCTCTGGAATGACGTCCCGAGAACCTAACCGGATCTCTGCCAACACAA
GGCCGGGTTACCCCTAACTGGGTAACTACTGACACGAATATGTCATCCCCCGATCGTAAC
CGATCTATCCGAGGATCCTCGATTTCCAACAACCACAAAATTTGCAGCAACAACATAGGT
TAAATATCTGGGCTCCATACCATGATACCACCTCTATCCAGAAGGAATGACATACACTAA
AGGGCGCTACCCCTAATAACCTTGCTGCATCCTTCCTGTTTTGACCATTTCCGGGGTGTG
AGGTCCGACGAAGTCTCGTCCACAAAGCCACGCTTTATACAAAAGCTGTGCTTTGGGTCA
ACAAATGATCATAGAAATGATCACAAAGATAAACGATCAAACAAATGA
>CL1Contig10151 (949-134.3-127475)
CCAAGTCAGTCATGTGACTGGTGTGAGAACTCAAAAACAGTTTATTTATCTTTAAAATCA
AAATAGAGGAATATTTTTAAAGTCAATTCGCAATGCTTTTAAAAATGAGACTACCATAAG
ACCTCCCGCCACACACACAATGCAAACGCAGACTTGGAGGAGATTTCTTCTTATGATAGT
CAAAGATGCTTGATACGCATTAAAAAGAAACATTTGATATTATTACTAGTGCATAGTGTA
GAGAAAAATTCATTTCGAAAGTAGAATATAAATCTTAGCCAACATAGACATTTCGAACTA
TGCCTACTATAGCTACCATCCAAACAGTGGTGACCACCATAAGTAAATGGCAGGTTCTAC
AACTAATACCGTACAAGGTTTCGTATTGGGAATTGGATTTCCAACGAATGGTCAGGCCAA
GGAACTTCCCATTGCCACATGAGAACGCCTCTGGAAGGACGTCCCCGAGAACCTAACCGG
ATCTCTGCCAACACAAGGCCGGGTTACCCCTAGCTGGGTAACTACTGACACGAATATGCC
ATCCCCCGGTCGTAACCGACCTAAATCCCGGGATTCACCAACAACCACAAAATAATAAGT
TTGCAGCAACAACATAGGTTAAGTATCAGGGCTCCATACCATAATACCACCTCTATCCAG
AAGGAAATGACATACACTAAGGGGGCGCTATCCCCTAATAACCTTGCCGCATCTTTCCTG
TTTTGACCATTACCGGGGTGTGAGGTCCGACGAAGTCTCGTCCACAAAGCTACGCTTTTC
ACAAAAGCTATGCTTTGATCAACAAATGATCAGCAGCACTTCGTATGCCACATTACCAAA
TTGGGAATGTATCACTAGTAACCATCAACTACATAACCTCTGAGCTCGTACTCCCAAAGA
GGAGTGTTAAGCTAAGAGAATAAATTCTCCGCCACTAAACAGAAATGTA
>CL1Contig10379 (685-172.2-117988)
ATACGCATAAAAGAAACATTTGATATTATTACTAGTGCATAGTGTAGTAAAAATCATTTC
GAAAGTAAAGATATAAATCTTAGCCAACATAGACATTTCGAACTATGCCTACTATAGCTA
CCATCCAAACAGTGGGGCGCCACCATAAGTGAATGATAGGTTCTACAACTAATACCGTAC
AAGATCGTATTGTTTCTTTGGATTTCCAACGAATGGTCAGGCCAAGGAACTTCCCATTGC
CACATGAGAACGCCTCTGGAAGGACGTCCCCGAGAACCAAACCGGATCTCTGCCAACACA
AGGCCGGGTTACCCCTAACTGGGTAACTACTGACACGAGTATGCCATCTCCCGGTTGTAA
CCAACCTTTAACCGGGGCCCCAGCAACAAATCACAAAATAATATATATATATATCTGCGA
TATCCACATAAGTTAAGTATCTGGGCTCCATACCATGATACCACTTCTATCCAGAAGGAA
ATGCACATACCCTAAGGGGTGCTACCCCCAATAACCTTGCTGCATCTTTCCTGTTTCGAC
CATTTCGGGGTGTGAGGTCCGACGAAGTCTCGTCCACAAAGCTACGCTTTATACAAAAGC
CACGCTTTGATCAACAAATGATCAGCATCACTCAGCATGCCACATTACCAAATTGGGAAT
ATATCGCCGATACCCTTCAACTACA
>CL1Contig618 (644-182.5-117507)
ATTTAATAGAAAATTCTATGATATTATAATAGGTCTAGGGTTTTCAAGTAAATAGAAAAT
AGCCGAAATTGTTACATTCATTAAATTCCAGCTACTAGCCACAAAAGTGGGTAATACAAT
CAAAACCGTTGGCACTTATTGGATTTTGGATTCCATACAATGGCAGGGCTACTGGGGTAC
CGCCCGTCACAGTACGTGGCCTAGATCAACGTACCGAGGATCACTCCCGACCCCCTGCAA
CACAAGGCCGGAACCATTCCTTACTGAACAGTTCCGAACAAGACAACCCCGTGGTTGTAG
CTAGCAACCACCCACACAGCCGAATATAAAGGGACTTCTAGACAGGGATAAATCTTGCTC
TCCAGTGGGAGCTACCCACGAAGCCTTGCTGCACCTCCCCTGTTTTAGCCATTCCCGGTT
GATGAGGCTTGAGGCTACGATTACCTTTATAGGACATATCACTTAGAATGCTCATCGTCC
ACCTGACGATGTTCTGAAAGCATTCAATCCATACAAGTTCGTTCCGGGTTCGAACGAAAC
CGAAGGCATTATCTCGTTACACTCATTTTGGAATCAGAGTTAACGACAATAACCCTTGCA
CTCAGAATCTTCATCTTCACTTGACATTCACGACCTATCGTTAA
>CL1Contig10300 (757-136.1-103030)
AGATGCTTGATACGAATTAAAAAGAACATTTGATATTATTACTAGTGCATAGTGTAGGAA
AAATCATTTCGAAAATAAAGATATAAATCTTAGCCAGCATAGACATTCCGCACTTATGCC
TACTATAGCTACCATGTTCAATAGCAGGTTACCGCCACATTCCATGGCAGGTTATACAAC
TAAAACCGTACAAGGCTCGTATTGTTTCTTTGGATTTCCAACAAATGGTCAGGCCAAGGA
ACTTCCCATTGCCACATGGAAACGCCTCTGGCTGGACGTCCCCGAGAACTTAACCAGCTC
TCTGCCAACACAAGGCCGGGTTACCTTTATCACTAGGTAACTACTACACGAATATGGCAT
CCCCCGGTCCCATCGGACCTTTAACCGAGCGCTCGTCACCAACAACACCACACAGAAATA
AATATAGTGTATCAACATGAGTAAGTATCTGGGCTCCATACCATGATACCACCCTTTCCA
GAAGGAAATGCACATACCCTAAAGGGAGCTACCCCTCATAACCTTGCCGCATCTTTCCTG
TTTTGACCATTCCGGGGTGTGAGGCTCGACGAAGTCTCGTCCACAAAGCCACGCTTTATA
CAAAAGCTGTGCTTTGGGTCAACAAATGATCATAGAAATGATCACAAAGATAAACGATCA
AACAAATGATCAAACAATGATCATTTCACAGCAACACTCAGCATGTCACATTACCAAATT
GGGAATATATCGCTAATAACCATAAACTACATAACCT
>CL1Contig1560 (726-141.0-102386)
GCCCGTTACGGTACCTGGTCTAGATCAGAGTACCGAGGATCCACCCTGATCCCCTGCAAC
ACAAGACCGGAGCTACCCCTTACTGGATAGTCCGAATAAGACAACCCCACGGTTGTGGCC
AACAACCGCCCACACAGCCGAATAAAGGGACCTCTAGACAGGGGAAAATCTTATCCTACT
TGGGTGCTACCCACTTAGCCTTGCGTGCACCTCCCCTGTTTTAGCCATTCCCGGTTGATG
AGGCTTGAGGCTACGATTACCTTTTAAAAAACACATCTTGGAATGCTCATCGTCCTCCAT
TGACGATGTTCTGAAAGCATTCAATCCATACAAGTTCGTTCCGGGTTCGAACGAAACCGA
AGGCATTATCTCGTTACACTCATTTTGGAATCACCCTCAGAGTTAACGACAATAACCCTT
GCACTCTAAATCACCATCTCGAATCTATAAGTACTATTCCGTCAAACTCATTACGGAATC
ACCCACAGAGTTATACTGACGTATAGCCCTTACACCTCGAGTCTTCACTCTTCACATAAG
ATTCACGACCTATCGTTAATTTGGATCGATGTGGTTTTCGGATATCCAAATATGGAAACC
CGATCCCGGTCTCATCGAAATCCAAAGCGTGTCTTTTAGGTCCAAGTTGTTTTAAAGTTT
AAAACAATTCAATTCATTATCTATATACACACAGATAGATAATTCACAAATCACAATAGA
TAATCA
>CL1Contig11669 (642-157.1-100884)
ACCAGCGTGACAAAACCACACTCAAATTGATTATTAAAGTTTCAAAATCCTTTGAAAACA
AAAGCATCTCGTAAGACCACGCCACAAATAAACATGTCGGGTTTTTACCTTACGATAGCC
AAAACACTTTTTATCAAATTCCTCTGATATTATAATAGTGTCTATAGAAAGTAAAATAGA
ATCTAGCTGAAATGCTTGCATCTCACGTTTCAGCAATAGTTGGGCACAATCAAAACCGTA
CGGGCGCGTAGGGAAAATGGATTCCAACTAATGGCTAGGCACTGGGGTACCACCTGTCAC
AGTACCTGGTCTAGATCAGCGTACCGAGGAGCCACCCTAACTCCCCTGCAACACAAGACC
GGAACCATCCCTTACTGGACAGTCCCGAGCAAGATCACCCCGCGGTTGGGATCAGCAACC
GCCCACTAAGCCGAAATAAAAGGGACATCTAGACAGGGATGACCTCACCCTCCAGTGGGG
GCTACCCACGAAGCCTTGCTGCATATCCCCTGATTTTCAGCCATTCCCATTTGATGAGGC
TTGAGGCTAAGCGTTACCTTTTTAGAATATATCCCTTAGAATGCCCATCGTCCACCTGAC
GATGTTTCACAAGCATTCATCCATACAAGTCCGTTCCGGGTT
>CL1Contig7478 (735-133.9-98408)
ATCGAACCCTGAATATGAATCTTTGTGATTGATATATCCACATGTTTTAAAAAATTAAGC
GCTCACTATTCGGTTTAGCCGGGAGAGGACCTTTGTGTCATATAACCCATTCCGAATAGT
GATACGTCGAAATGGATAGCATTTGAAGACCGGTGGTGAAGACCGGGTGTCTTCGAAAAC
GATAGGATAACCTATCGATTGTCTCTGCACTGAGTTGCTCCGGTATAGAGATTCCCTAAG
TGATGGGAAGTCCGATCGGGATTGTGGATACCCGGATTTGCAAGGGCTTCTTCCTTTATT
GGACGAAGTGCCTTCGGTTCTGTTCGAACCCGGAACAGACTTGTATGGTCGTGTGTCTGA
CACTACACTTTGAGATATAAAGCCGATTTCTTTCAAATACATATCTGTTGGTGGCGGAGA
ATTTATTCTCTTAGCTTAACACCCTTCTCTGAGACGTACGAGCTCAGAGGTTATGTAGTT
GAAGGTTATCAGCGATATACTCCCAATTTGGTAGTGTGGCATGCTGAGTGCTGCTGTGTG
TTGATGATCATTGGTTGATCATTTGTGATATGATCATTTGTTTGATCATTTATCTTTGTG
ATCATTACTTTGATCATTTGTTGACCCAAAGCATGGCTTTGTACCAAAGCGTAGCTTTGT
GGACGAGACTTCGTCGAGCCTCACAAATCGGTAATGGTCGAAACAGGAATTGTGGGGCAA
GGTTTCAGGGGTAGC
>CL1Contig461 (522-179.3-93574)
AAGGCTTTACCTTACGCTACCAAAACATTTTATAGGAAATCCAGTGATATTATAATAGTG
TCTAGGGTTTTCAAGTAAATAGAAAATAGCCGAAATTGTTACATTTATTAAATTCCAGCT
ACTAGCCACAAAAGTGGGTAATACAAATCAAAACCGTAGGGTCTCGTAGGGAAAATGGAT
TTCCAACAATGGCAGGGCTACTGGGGTACCGCCCGTCACAGTACGGGGCCTAGATCACCG
TACCGAGGATCACTCCCGACCCCCTACAACACAAGGCCGGAACCATTCCTTACTGAACAG
TCCCGAACAAGATAAACCCCGCGGTTGTAGCTAGCAACCGCCCACACAGCCGAAATAAAA
AGGGACATCTAGACAGGGGAAATATCTTGTCCTGCTTGGGCATGACCCACCTAACCTTGC
TGCATCTCCCCTGTTTTAGCCATTCCCGGTTGATGAGGCTTGAGGCTGCGATTACCTTTA
TAGAACATATTTCTTAGAATGCTCATCGTCCGCCTGACGATG
>CL1Contig9937 (728-127.7-92963)
TTCATTAGAGTTTAGATCGAAAAGCTGATAAGAAACCGATGAAGATACGAAGTAAGAATT
TTCTACAACGATACGTATGGCCATCATCACACCGAAACTTCTTTCTGGAGCTGTCACGAA
GCAATCAAAAGAATTCGAAATCGAATCAAAGGAGATTGATAGAGAAAAGTTGTTTCCACT
GTTGCAGGGTATTGACCATTTGTAGTGGTACTCCCCTGTCCCCTATCTCGTCCTCTTCTT
GCACTCATACTCACTATCAGTGGATAGTAAGAGAATTTACTGAGGCATTCGAACGGATAT
CTTAGGGATATACTCATTCTAGGGTATACTTCACCCTATCTCTAATGAGTTACTTAATGT
GTTATACTCCTGAGCTAAAGTTTCAACCTTCAGCTCTGATACCAAATGTAACGACCCTGA
CTCGACCTTCGAAAATCGGCACCGAATACGACACTCGTATTCAAATGCCGCAGATCCAAA
CGTCGAATCTGGTTCGCCGGAGCTTATAACACATTAAGTAAACAACACAGCGGAAGAAAT
GAATAGCATATATCAATATACAACATTTGATACAATAACTGATACAACATGAATGATACA
ACAGAATGGTACAATAGATATCAACATTATCAGAGATACAAAGAATAGCAGCGGAAATAA
ATCTCCAATGTGGTCTTCAAGAAAGAACTCCAATATTAGTAATCTCCATCTTCAAAGCAC
CAATCCAG
>CL1Contig10167 (512-176.3-90259)
TGATACCCAATTAAAAATAACATTTGATATTATTATTAGTGCATAGTGTAGGAAAAATTC
ATTTCGAAAGTAGAATATAAATCTTAGCCAACATACGACCATTATCGTATGCCTACTATA
GCTACCATCCAAACAGTGGTGACCACCATAAGTGAATGGCAGGTTCTACAACTAATACCG
TACAAGTTTCGTATTGGGAATTGGATTTCCAACAAATGGTCAGGCCAAGGAACTTCCCAT
TGCCACATGAGAATGCCTCTGGATGGACATCCCCGAGAACCAAACCGGATCTCTACCAAC
ACAAGGCCGGGTTACTCCTAACTGAGTAACAACTGACCGAATATGCCATCCCCCGGTCCT
TTGGGACCTTTATCAACCGAGCGCTCGTAATCAATTCACACAATCATAAAGTGTTTTCAA
CATGAGTAAGTATCTGGGCTCCATACCATGATACCACCCTTTTCCAGAAGGAAATGGACA
CATCCTAAAGGGGCTACCCCTCATAACCTTGC
>CL1Contig10716 (392-221.3-86733)
TGTGAATCAATAGGTTGGAATGAAATGATGTGAGGGAATTGAAATATTATATCTAAGTTT
GGTACTTAGAGAATTATATGTGAAATAGATGTTGTCTATAGCAAATTGTGAATTGGTTAA
ATTGATATAAGTTACCCGGGTTTATATGAGTTGTATACTTTTGTATTCCATGTTAGATGG
GTTTACTCACGCTGGTTTCCAGCCTGACCCGGGTGTTACTTTGATGTAATGCTCGGGTCA
GACCGAGTATTACAGATTTTCAGGTAAGGACGTTCTGGAGCTCAGGAGGCGAGCTGGATG
GCAGGAACGTATGGAGTGTTTCCACTATGATATTGTATATATCTGAGACATGTTAAATTG
TATCTGTCCAAATATTGTATAAAATTGTTGTA
>CL1Contig10351 (642-126.1-80937)
ACTCAAAACAGTTTATCTTTAAACAAGCAACAAGAAAATTTTAAATTTGAAATCCGCAAT
GCTTTTTGGAAAATGAAACTACCATAAGGCCTCCCGGCACACACACAATGCAAACGCACA
CATGGGGGAGATTTCTCCTTATGATAGTCAAACATGCTTACTACGAGAAAAATTCTTTGA
TATTATTACTAGTGCATAGTGGAAAATATTTCGAAAGTATAATATAAATCCTAGCCAGCA
TAGGTACCATGATACTATGCCTACTATAGCTGCCATGTTAAATGGCAGGTTCTACAACTA
AAACCGTACAAGGCACGTATTGGATGAATGGATTTCCAACAAATGGTCAGGCTAAGGAAC
TTCCTACTGCCACATGGGATCGCCTCTGGCGGGACGTCCCGAGAACTAACGTTACGGTTA
GATCTCTGCCAACACAAGGCCGGGTTACCTCTGTAACTAGGTAACTACTACACGAATATG
CCATCCCCCGGTCCTTTGGGACCTTTATCCGAGCGCTCGCAACAACAACCACAAAGTATC
ACAAAGTAATAGATCTGCAGTATCCACATGAGTAAGTATCTGGGCTCCATACCATGATAC
CACCCTTTACCAGAAGGGAATGACACACCCTAAAGGGCGCGA
>CL1Contig920 (609-132.4-80614)
CCGGAACAGAGTTGTATGGATTTTGTGTCTAACATTACACATTAAGATATAAAGCTGATT
TCTTTCAAATATATTTCTGTTGGTGGCGGAGAATTTATTCTCTTAGCTTAACACCCTTCT
CTGAGACGTACGAGCTCAGAGGTTATGTAGTTGAAGGTTATTAGTGATATACTCCCAATT
TGGTAGTGTGGCATGCTGAGTGTTGCTGTGAAATGATCATTGTTTGATCATTTGTGATAT
GATCATTTGTTTGATCATTTATCTTGGTGATCATTTCTATGATCATTTGTTGACCCAAAG
CACAGCTTTTGTATAAAGCGTGGCTTTGTGGACGAGACTTCGTCGGACCTCACACCCCGG
AAATGGTCAAAACAGGAAAGATGCGGCAAGGTTATGAGGGTCGCACCCTTTAGGGTATGT
CATTTCCTTCTGGAAAAAGGTGGTATCATGGTATGGAGCCCAGATACTTAACCTATGTGG
TTGCTGCAATCTCATTACTGTGTGGTTGTTGCTTTGTGGTTGAGGGCCCTCGGATAAAGG
TCGCAAACGACCGGGGGATGGCATACTCGTGTAGTAGTTACCTAGTTACAAAGGTAACCC
AGCCTTGTG
>CL1Contig520 (682-117.0-79777)
TGTTACATCTACTAAATTCCAGCTACTAACCACAAAAGTGGGTAATACAATCAAAACCGT
AGGGTCTCGTAGGAAGAATGGGTTTCCATCAATGGCAGGGCTACTGGGGTACCGCCCGTC
ACAGTACGTGGCCTAGATCACCGTACCGAGGAGTACTCCCGCTCCCCTGCAACACAAGGC
CGGAACCATCCCTTACTGGACAGTCCCGAACAAGACAACCCCGCAGTTGTGGCCAACAAC
TGCCCACACAGCCGAATTAATAAGGGACTTCTAGACAGGGGTAAATCTCACTCTCAAGTG
GGGGCTACCCACGAAGCCTTGCTGCACCTCCCCTGTTTTAGCCATTCCCGGTTGATGAGG
CTTGAGGCTACGATTACCTTTAGTGAACACATCACTTAGAATGCTCATCGTCCACCTGAC
GATGTTCTGAAAGCATTCAATCCATACAAGTTCGTTCCGGGTTCGAACGAAACCGAAGGC
ATTATCTCGTTACACTCATTTTGGAATCACCCTCAGAGTTAACGACGATAACCCTTGCAC
TCTGAATCTCCATCTCGAGCCTGTAAGTACTATTTCCGTCAAACTCATCACGGAATCACC
CCCAGAGTTATACTGACTAATAGTCCTTACACCTCGAGTCTTCACTCTTCACATAAGATT
CACGACCTATCATTAATTTGGA
>CL1Contig7284 (912-86.3-78684)
TGTAAAGATAAATTGAAAGTGAATATTTGAAATCGATTGAAAATCGTACATCATAGATAT
TTTGGGATTATAAATTCACTATGGAATTTATAAATGAAAAGGGGAATTTGTTTAAAAATA
AACGTTGATTTATTTTTGAAGTGTGGGAATTAATTTACGGATTTGGAACGTAAATATAAA
GTAAATCGGTAAGGATTTATTTAATTGGTTTAAATGAACCATGTTGAAATGAAAGTATTT
CGCATAAGGAAAATGATTGAAATTTGTTTTCAAAAGTGGTAAAGGTGAAAAGTGATTTGA
AAATTTGTTTTCAAATGGTTGAAGTGTGGAAAATATATATCTTGTAAAGATATTTTTGGA
AAATAAATAATTTGGAAAATTATTTGGAATCTGGTGATGTTGTGCATATCTATTGATAGT
TCAATAACCGACTATCAATATTTACCTTTAAATAGGTATTTGTTGTGATTTGCTTGAAAT
TGAATGCCACACTTATTTTTTTTAAAATAAGCGCTCACTATTCGGGTTAACCGGGAAAGG
ACCTTGGGGTCGTATAACCCATTCCGAATATGTGATACGTCGTTATGAATTGCATTTGAA
GACCGGTGTTGAAGACCGGATCTTTTTGAAAGCGAAAGGACAACTCGTCGATTGTCTTTG
CACCGAGTAGCTACGGTATAGAGACTCCCTATGTGATGGGAAGTCCGGACGTGATTAGAG
ATTATCCGGATTGCAAGGACTTCTTTGTAAGTGCCTTCGGTTCTGTTCGAGCCCGGAACA
GACTTGTATGGATTGTATGTCTGACATTACAAATTGAGATATAAAGCCGATTTCTTTCAA
ATATATTTCTGTGGTGGCGGAGAATTTATTCTTTTAGCTTAACACCCTTCTCTGAGACGT
ACGAGCTCAGAG
>CL1Contig7361 (528-141.7-74811)
GATTTGGAAAATCTGTGAATGAATCTTTATTTAAAAGATTAAAATGTGAAAATTGTTTAA
AACCGTTAAAGGTTGTGAAAATGAATCTTTTTGTTTAAAGATTGAAAATGGTAATTTGTT
AAACCATTTGAAAGAAAGTTTTGAATTATTAAGTTGTGACTTAATTGAAATCCCATTATC
CATTTGTTTTTGAAATATCGTGCTCACTATTCGGTTTAGCCGGGAAAGGACCTTTGTGTC
GTATAACCCATTCCGAATATGTGATTCGACGTTATGGATAGCATTTGAAGACCGGTGATG
AAGACCGGGTATTTGCGAAAGCGATAGGATGACCTATCGATTGTTTCTGCACCGAGTCGC
GCCGGTATAGAAACTCCCTAAGTGATGGGAAATCCGATCGGGATTGTGAATATCCGGATT
GCAAGGACTTCTTTGTAAGTGCCTTCGGTTCTGTTCGAACCCGGAACAGACTTGTATGGA
TTGTATGCCTGACATTACACTTTATGATGTAAAGATGGTTTCTATCAA
>CL1Contig2888 (1013-73.6-74595)
CTTATTATTTCCCAGTGACAATAGTGAAATCAATGCTAATTATTCTTTCAAAAAGTTTTC
TTTCTATTCATAAATCACTTTTATAACCCTTTTACTTATATAATTTTTACTTCTTATATA
CATACATGATTATCTTACAATTGTAAATCATCATTAATTATTATTTCATCTTATGATTCA
TTGGTTTATACCATTATTCTTTTTACAATAGTTGCTTTTATTAGCTTATTCAAACAACTT
TTAATTATTTTATATATATATCATTTACAACAACCAAGCAATCAATTATATACACACTTC
AATAATTCTTGAAAAATTATTTTCTTTTTATATATAAAATATAATCGAGGTAAAATTATT
TCATTTACCCAATTTAAAACAATATTGTGTCGAATTGTTCTATTCAAGTGTTTAGGAACC
CCTTCGATTCAGTTTTCGAGGCTGCGCCGACGAAGGTTCATATACCACTCAACAAACCAA
TCATCACAATATAAAACAATTTTATATTCACTAACAAATACGCTCTCATAGCTATTATTA
CACTCAAACTCATTCTAGAGTACTACTGACTCTATCTCTAATGAGTAATACCCAACAGAA
CCATGGTTGTCGCTTAACCATATGCTCTGATACCAAATGTAACGACCCGAAAATCCGTAC
TCCTTTGAGCTGGCAACATTCCACAACAATCCAGCCAAAGAGGAACGAACTTTCGAATCT
TTAGGGTTTAAAGAAGAAGAAAGAGGTAGAAGAAGAGAGAAAAGAGAGAAGAAACAGAAA
CAAGTAACAGAACATGAAACCAATATCAGAATCTCACAATCGCAGCGGAACAACATATAA
TAGATAAATGAATATTCATTAAAACAAAAGAACTATACATTTTATACATTACATCACATT
ACATTACATCAATCAGAGTGTACGACAACAACAGCGGAAAGAAATACTATATACAATAGA
TAATAGACTACGCTATCTGAGCTGCCTCCAAACATCTGCACAGCAACTCCCGA
>CL1Contig5933 (742-98.7-73199)
AGATTAATAAATAATTTGGTAAAATTATTTATACTTGATGGTTGTTGTGAATGTTAATTG
ATAGTTAAATAACCGACTATCAATATTGGCCAATGCGTTGATCGTTTCGAAGAGACCGGG
ATCGGGATTTATTTCTCGAAAACCACTTCGATCCGGTTTGTACGTTTTCGTGGGAAAAAC
GAGTTCGGAGTCGAAGATGGAGCAGTGAAGTGCAAGGGCTAGTCGCTACTAATCCTGAGG
ATATTTCCAAAATGGATGTAGTAGGAGTAGTGCCTTCGGTTCCGTTCGAACCCGGGACGG
ACTTGTATGGATGAATGCTTTCGGAACATCGTCAGGTGGACGATGGGCATTCTAAGTGAA
ACGTTCTAAAAGGTAACGCTTAGCCTCAAGCCTCATCAACCGGGAATGACTGAAAATCAG
GGGTTATGCAGCAAGGCTAGGTGGGTAGCACCCATTTCAGGGTGAGGTCATCCCTGTCTA
GATGTCCCTTTTATTTCGGCTTAGTGGTGCGGTTGCTGATCCCAACCGTGGGGTGATCTT
ACTCGGGATTATCCAGTAAGGGGTAGTCCCGGTCTTGTGTTGCAGGGGGTCGGGAGTGAT
CCTCGGTATGCTGATCTAGACCAGGTACCGTGACAGGTGGTACCCCAGTGCCTAGTCATT
AGTTGGAAATCCATTCTCCCTACGCGCCTTTACGGTTTTGATTGTGCCCAACTATTGCTG
AAACATGAGATGCAAGCATTTC
>CL1Contig2396 (640-114.2-73072)
TTCTACAACTAAAACCGTACAGGGCTCGTATTGTTTCTTTGGATTTTCCAACAAATGGTC
AGGCCAAGGAACTTCCCATTGCCACATGGGTACGCCTCTGGAGGGACGCCCCGAGAACCT
AACCGGATCTCTGCCAACACAAGGCCGGGTTACCTCTGCAAAAGTAGGTAACTACTGACA
CGAGTATGCCATCCCCCGGTTGTAAACAACCTTTATCCGAGGATCCTCAACCAACAACAA
TCACAAAGTCATATATATTTGCGATATCCACATAAGTTAAGTATCTGGGCTCCATACCAT
GATACCACTTCTATCCAGAAGGAAATGCACATACCCTAAGGGGCGCTACCCCCAATAACC
TTGCTGCATCTTTCCTGTTTCGACCATTCCGGGGTGTGAGGTTCGACGAAGTCTCGTCCA
CAAAGCCACGCTTTGGTACAAAGCCATGCTTTGGGTCAACAAATGATCAAAGTAATGATC
ACAAAGATAAATGATCAAACAAATGATCATATCACAAATGATCAAACAATGATCATTTCA
CAGCAACACTCAGCATGTCACATTACCAAATTGGGAATATATCGCTGATAACCTTCAACT
ACATAACCTCTAAGGGTGTTAAGCTAAGAGGATAAATTCT
>CL1Contig11776 (911-80.1-72957)
CTTACGAGATGCTTTTTTTTCAAAGGATTTTTGAAACTTTAATAATCAATTGAGTGATTT
TCTCACGCTGGTATATCCAGACTGACTCGGGTGTTATTTAACTGTAATGCTCGGGTCAGA
CCGAGTATTATAGGATACAGGATATGATGCTGTGGAGCTCAGGAGACGAGCTGGATGACG
ATACGTACTTCCGTACTTGTTTATATATATATTCCGCTGTGTTGAGTTGCTGTGTATCCA
TTTGTATGTTATTGATGTTGAACTGTGATTGATGTACTCTGATGATGTAATATATAAACA
GATATATTTGATTTTGAGTAAAGATCATTTATTATCTATTATATTTTATTCCGCTGCGAT
GGTTAGATTCTGTTGTTGTTTTCTATTTTCTTCTTCTACCTCTTCTTCTTTAACCCAAAT
GGTTCGTATTTCTGTACAACTTGAGTTGATTTATGTAGAATAGTGTTGACTCAAGGGGTA
CGGATTTGCGGGTCGTTACAGTTGGTATCAGAGCTTAGGTTGGTGATAACCTTGGCTCTG
GTGGGAATTACTCAAATAGAGTCCGTAGTACTCTAGAATGAGTTTGAGCGTATTAATAGA
TATGAGCGCGTATTTGTTAGTGAATATAAAATGGTTTTATATTGTGTTGATTGGTTTATT
GAGTGGCATATGAACTTTCGTCAGCACAGCCTCGAAACTGAGCCGAAGGGGTTTCTAAAC
ACTTGAATAGAACAATTCGACACAATATTGTTTTTAAATTGGGTAAATGAAATAATTTTA
CCTTGATTATATTTTATATATAAAGGAATAATTTTTCAGAATTATTAAAGTGTATATAAG
TTGATTGTTTGGTTGTTGAAAATGTAAGAATATTTGCAAGTTAAATAAAACATATTGGAA
AAGATTAATTG
>CL1Contig787 (558-128.0-71412)
CTTAACTTTAGAAAAACCTTTTGAAAAGAAAAGGTATCACGTAAGACTTCCCACACATAA
ACATGGAAAAGTTTTTACCTTACGCTAACCAAAACATTTGATAGGAAATCCAGTGATATT
ATAATAGTGTCTAGGGTTTTCAAAATAAAATACAGAAATAGCTGGAATGCTTACATCTCA
CGTTCCAACATAGTTGGGCACAATCAAAACCGTACAGGCACTTATTGGATTTTGGATTCC
ATCAATGGCAGGGCTACTGGGGTACCGCCCGTCACAGTACGTGGCCTAGATCACCGTACC
GAGGAGTACGCCCACTCCCCTGCAACACAAGGCCGGACCCATTCCTTACTGAACAGTTCC
GAATAAGACAACCCCGACGGTTGTAGCTATTCAACCGTCCACACAGCCGAAATAAAAGGG
ACCTCTAGACAGGGGTAAATCTTACTCTCAAGTGGGGGCTACCCACGAAGCCTTGCTGCA
CCTCCCCTGTTTTAGCCATTCCCGGTTGATGAGGCTTGAGGCTAAGCATTACCTTTTCAA
GAACGAGTCCCACTTAGA
>CL1Contig5804 (884-79.6-70393)
TATTCTGTAAAAGGAAGATGGTTTGGAAACTGTTTTCAAAAAGGTTTGAAAGCGGAAATA
TATCTTACGAAGATATTTTGAGGTTAATAAATAATTCAGGAGAAATTATTTATGTTTGAT
GGTTGTTGTGAATGTTAATTGATAGTTAAATAACCGACTATCAATATTGGCCAATGCGCT
GATCGTTTCGAAGAGACCGGGATCGGGATTTATTTCTTGAAAACCACTTCGATCCGGTTT
GAACGTTTTCGTGTGGAAAACAAGAGTTTGGATTCGAAGGTGGAGCAGTGAAGTGCAAGG
GCTAGTCGCTACTAATCCTGAGGTGATTCCAAAATGGATGTAGTAGGAGTAGTGCCTTCG
GTTCCGTTCGAACCCGGGACGGACTTGTATGGATGAATGCTTTCAGAACATCGTCAGGTG
GGCGATGAGCATTCTAAGAGATGTGTTCTAAAAAGGTAACGCTTAGCCTCAAGCCTCATC
AACCGGGAATGACTGAAAATCAGGGGTTATGCAGCAAGGCTAAGTGGGTAGCACCCATTA
GGGTGAGGTCATCCCTGTCTAGATGTCCCTTTTTATTCGGCTTAGTGGTGCGGTTGCTGA
TCCCAACCGTGGGGTGATCTTACTCGGGATTATCCAGTAAGGGGTAGTCCCGGTCTTGTG
TTGCAGGGGATTGGGAGTAATCCTCGGTACGGTGATCTAGGCCACGTACTGTGACAGGTG
GTACCCCAGTGCCTAGTCATTAGTTGGAAATCCATTCTCCCTACGCGCCTTTTACGGTTT
TGTTTGTATTACCCACGATTGTGGCTAGTATGCTGGAATTTAATCATGTAACAATTTCGG
CTATTTGAATAAGTATTTGTAAATAGACCCTATTATAATACCAG
>CL1Contig9843 (1027-66.9-68713)
TCAAATCCGATTCGCCGGAGCTTATAACACAATTAAGTAAACAACACAGCGGAAGAAATA
ATGAATATCAATATACAACATCTGATACAACAGATGATACAATAGATATCAATATACATC
AGAGATATGATACAATAAAATAGCAGCGGAAAGAAAATAGATAACACTAGCAGCGGAACA
AATAACTCAAGATAGTCTTCAAGAAAGAACTCCAAAACTGCAACTCCATCTCCAAGAACC
AATCCAGAAATAGCTCGAACTCCCAATAACGATGCACCAAGCTAAGCAAGGTCAGTCATA
TCCAAAGACTGAACTAGCTCCAGATAATCCACTGAACCTAACTATCTGAAAAACCCAACT
CTAGACTGCTCGTGTGGAAAATAGTGAGCACCCAGAGTTTAGGAAAGGAACAATAAACTC
CGGATCAGTCATGGGACTGGTGTGAGCAACAAAAACAGTTTATCTTTAAAAACAAACAAC
AAGAGAATTTTAAAGTAAATTCGCAATGCTTTTTGAAAATGAAACTACCATAAGACCTCC
CGCCACACACACAATGCAAACGCAGACTTGGAGGAGATTTCTTCTTATGATAGTCAAAGA
TGCTTACTACGCAAAATCAAATCATTTTTGATATTATTATTAGTGCATAGTGTAGAAAAC
ATTTCGAAAGTATAATATAAATCTTAGCCAGCATAGGTACCATTATATTATGCCTGCTAT
AGCTACCTCCTGAGGAGGCAGGTTATACAATTGCAATCGTAAAGGGCTCGTATTGTTTCT
TTGGATTTCCAACAAATGGTCAGGCTAAGGAACTTCCTACTGCCACATGGGTACGCCTCT
GGAGGGACGTCCCGAGAACTTAACCAGCTCTCTGCCAACACAAGGCCGGGTTACCTCTGT
AACTAGGTAACTACTACACGAGCATGCCATCCCCCGGTCCTTTGGGACCTTTATCCGAGG
CGCCTCTCAACCACAAAGCAATCACAAAGTAATAGATTTGCAGTGACCACATGAGTTAAG
TATCTGG
>CL1Contig790 (514-127.4-65503)
CTCTGGGTCAAACATGGGTCTGGTGTGAGTAAACGGTTAAAGTTGTTTAACTTTGAAAAA
ACATTTGAAAATAAAGGTATCACGTAAGACTCCCCACACATAAATACGGGTAAGTTTTTA
CCTTACGCTAACCAAAACATTTTATAGGAAATCCAGTGATATTATAATAGTGTCTAGGGT
TTTCAAGTAAAATACAGAAATAGCTGAAATGCTTACATCTCACATTCCAACATAGTTGGG
CACAATCAAAACGTACGGCGCTTATTGGAAATTGGATCCCATACAATGGCAGGGCTACTG
GGGTACCGCCCGTCACAGTACGTGGCCTAGATCACCGTACCGAGGAGCCACCCTAACTCC
CCTGCAACACAAGGCCGGAACCATTCCTTACTGAACAGTCCCGAACAAGATAACCCCGCA
GTTGGTGTACATCCAACCGCCCACACAGCCGAATTAAAAGGGACATCTAGACAGGGAAAA
ACTTGTCCTTCTTGGGCATGACCCACCTAACCTT
>CL1Contig2031 (323-191.0-61703)
GGGCGCCACCATAAGTAGATGGCAGGTTCTACAACTAAAACCGTACAAGTTTCGTATTGT
TGTGATTGGATTTCCAACAAATGGTCAGGCTAAGGAACTTCCTACTGCCACATGGGTACG
CCTCTGGCGGGACGTCCCGAGAACCTAACCGGATCTCTGCCAACACAAGGCCGGGTTACC
TCTGTAACTAGGTAACTACTACTCGAGCATGCCACTCCCCGGTCCTTTGGGACCTTTATC
CGAGGCGCCTCTAAGCAACAACCACACAGTAAATGAGATTGGAGCAACCACATAGGTTAA
ATATCAGGGCTCCATACCTAATA
>CL1Contig955 (624-98.2-61264)
CAAATACATTTTGTTGGTGGCGGAGAATTTATCTCTTAGCTTAACACCCTTCTCTGAGAC
GTACGAGCTCAGAGGTTTTGTAGTTGAAGGTTATCAGCGATATATTCCCAATTTGGTAAT
GTGGCATGCTGAGTGTTGCTGTGTGATGATTATTTATTGATCATTTGTTGATCAAAGCGT
GGCTTTGTGAAAAAGCGTAGCTTTGTGGACGAGACTTCGTCAGACCTCACACCCCGGAAA
TGGTCAAAACAGGAATATGCGGCAAGGTTATGAGGGTCGCGCCCTTTAGGGTATGTCATT
TCCTTCTGGAAAAGGGTGGTGTCAGGTATGGAGCCCTGATGCTTAACCTATGTGGTTGCT
CCAATCTCATTTTTCTGTGTGGTTGTTGCTTGGTGATCGAGGGCCCTCGGATAAAGGTCC
CAAAGGACCGGGGGGTGGCATATTCGTGTAGTAGTTACCTAGTTACAGAGGTAACCCGGC
CTTGTGTTGGCAGAGAGCTGGTTAAGTTCTCGGGACGTCCCGCCAGAGGCGATCCCATGT
GGCAGTAGGAAGTTCCTTAGCCTGACCATTTGTTGGAAAATCCAAAGAAACAATACGAAC
CCTTTACGATTGCAATTTGTATAA
>CL1Contig814 (532-112.1-59614)
GTAAAAGCTTACCCATGTTTATGTGTGGGAAGTCTTACGTGATACCTTTCTTTTCAAAAG
GTTTTTCAAAGTTAAGCAACCTTAACCTGTTACTCACACCAGACCCATGTCTGACCCGGA
GTTTATCTTCTGTTTTCTTAAACTCTTGGGTACTCAAATTTTTACGAGTAGCCAAGGGAT
TCAGGTTAGCTTTGACGAATTATGGAGGAGCAATGGAGCAGGAGGCTTCTGCGTTAGATA
TATAGTATTCCGCTGTGTGTTCTGTGTTGTCTCTGAGTTGTATTATGTTGTAAATACTAG
ACAGGTGTTTATAACTGTCTAGTATGTGTTGTATTATCTGTGTACTCTGATAGTGGTTGT
AAACTATGTAATATTTTATGTTATTAATATAATTTATTCGTTCCGCTGTTTAGATTCTGA
TGTGTTGTTTCTTCTTCTTCTCTTTCTTTCTCTTTTCTATCCCTTTCTTTCTTATTAGCG
ATGCGACTTCCTGGAGTTTGGAAGTTGGGTCGTTACAATGGTATCAGAGCAT
>CL1Contig369 (630-92.8-58455)
AATGTAACAATTTCGACTATTTTCTAGTTTACTTGAAAATCCTAGACCCTATTATAATAT
CACTGGATTTCCTATCAAATGTTTTGGTTAGCGTAAGGTAAAAACTTTTCCATGTTTATG
TGTGGGAAGTCTTACGTGATACCTTTTCTTTTCAAAGGTTTTTCTAAAGTTAAGCAATTT
TAAACCGTTTACTCACACCAGACCCCTGTCTGACCCGAGTGTTTATTTTCTGTTTTATTA
AACTCTTGGGTACTCATATTATGTATGAGTAGTCAAGTGATTCAGGTTATCTCTTGACGA
ATTCTGGAGGAGCTTTGGAGCAGGAGGCTTCAGCGTGTAGATATATGGTTAGAGTTTCCG
CTGTGTTGTTTTCTGTATGATGTCTTGTATTGTATTAGACAGAAATGTTATAACTGTCTA
AATTGAGATGTTTAGTTGTGTACTCTGATGTATATGATACTATGTATATGTTCTATATTA
TATTTAAATCGTTCCGCTGTGAGATTCTGATGTGTTGTTTTCTCTTTCTTCTCTTTCTTT
TCTTCTTCTATCCCTTTCTTTCTTAATTAGTGATGCGATTTTCCGGGAGTGGAAAGTCGG
GTCGCTACAGTTGGTTGTAATGCTCGGGTC
>CL1Contig7104 (526-109.0-57318)
AAAGATTTAACGAGTTAATCCAAATGAAATGGAAATTGTTTTGAAATCCGTAAATGGAAC
TTTGTGAAATAAATCTTTTTGTAATATAAAGATTTGAAATGGTAATTGGTTTAAACCATT
TGAAAAGAAAAATTTTTGGGTTTTAAGTTGTGACTTAATTGAAATCCCAATATCCATATG
TTTTTGAAATACTGCGCTCACTATTCGGTTTAGCCGGGAGAGGACCTTTGTGTCATATAT
CCCATTCCGAATATGTGATACGTCGTTATGGATAGCATTTGAAGACCGGTGGTGAAGACC
GGATATTTTCGAAAGCGAAAGGACAACTCGTCGAATGTCTTTGCATCGACTGGTCCCCGG
TATAGAGACTCCATATGTGATGGGAAGTCCGAACGTGATTAGTGAATATCCGGATTGCAA
GGACTTCTTTGTAAGTGCCTTCGGTTCTGTTCGAGCCCGGAACAGACTTGTATGGATTGT
ATGTCTGACATTACAAATTGAGATATAAAGCCGATTTCTTTCAAAT
>CL1Contig2155 (784-72.8-57092)
TGTTGGAAAATCCAAAGCAACAATACGAGCCCTGTACAGTTTTAGTTGTATAACTTACCA
TTCACTTATGGTGGCGCCCCACTGTTTGGATGGTAGCTATAGTAGGCATACGATAATGGT
CGTATGTTGGCTAAGATTTATATCTTTATTTTTGAAATGATTTTCCTACACTATGCACTA
GTAATAATATCAAATGTTATTTTAAATGCGTATCAAGCATCTTTGACTATCATAAGGAGA
AATCTCCTCCGATTCTGCGTTTGCATGTGTGTGTGTGCGGGAGGCCTTATGGTAGTCTCA
TTTTTAAAAGCATTGCGAATTGATTTAAAAATATTCCTCTATTTTGATTTTAAAGATAAA
TAAACTGTTTTGAGTTCTCACACCAGTCACATGACTGACTCGGAGTTTATTGTTTTCCTT
CCTAAACTCTGGGTGCCCACCAATTTCCACACGGGCAGTCAAGAGTCAGGTTTATCAGGA
TATTCTGGAATTCAGGAGTTGCTGGAGGCAAGCTGGATGGCATGGCGTATTCACTAGTAT
ATAGTATTTCTTTTCCGCTGTTTGTTGTTGTACACTCTGATGATGTAATGTAATGTAATG
TGATGTAATGTAATAACTGATATAGTTCTTTGTTTAAAGATTATTCATTTATCTATTATA
TGTTGTTCCGCTGCGAATTGTGAGATTCTGATGTTGTTCTGTTATTTCTTTCCGTTCTAT
TTTCTATCTTTTCTCTCTTCTTCTACCTCTTTCTTCTTCTTAAACCCTAACATTTCGGTT
TTTC
>CL1Contig1072 (385-147.2-56681)
TGAAAGAAATCGGCTTTATATCTCAATTTGTAATGTCAGACATACAATCCATACAAGTCT
GTTCCGGGCTCGAACAAAACCGAAGGCACTTACAAAGAAGTCCTTGCAATCCGGATATTC
ACAATCCTGATCGGATTTCCCATCACTTAGGGAGTCTCTATACCGTTGCAACTCAGTGCA
GAGACAATCGACAGGTCATCCTATCGCTCTCGCAAATACCGGGTCTTCAACACCGATCTT
CAATGCAATTCACAACGACGTATCACATATTCGGAATGGGTTATACGACCCCAAGGTCCT
TTCCCGGCTAACCCGAATAGTGAGCGCTTATTCTAAAAAAAATAAGTGTAGCATTCAAAA
TCAAGAGTTTCACGACAAATACCTA
>CL1Contig7410 (470-119.3-56091)
TTTTGGAAAATAAATAATTTGGGAAATTATTTGGAATTTGGTGATGTTGTGCATGCCTAT
TGATAGTTAAATAACCGACTATCAATATTTACCTTTAAATAGGTATTTGTTGTGATTTGC
TTGAATTTGAATGCCACACTTATTTTTAAAATAAGCGCTCACTATTCGGGTTAGCCGGGA
AAGGACCTTGGGGTCGTATAACCCATTCCGAATATGTGATACGTCGTTATGAATTGCATT
CGAAGACCGGTGTTGAAGACCGGATATTTTCGAAAACGAAAGGGTTTCTTGTTGATTGTC
TCTGCACTGGCTGATCCCCGGTATAGAGATCTCCATATGTGATGGGAAATCCGGACGTGA
TTAGAGATTATCCGGATTGCAAGGACTTCTTTGTAAGTGCCTTCGGTTCTGTTCGAGCCC
GGAACAGACTTGTATGGATTGTATGTCTGACATTACAATTGAGATATAAA
>CL1Contig9764 (583-95.7-55768)
GATCAAAGAGATTGATAGGAAAAGATTGCTTCCGTTGTTGCAGGGTATTGACCATTTATA
GTGGTACTCCCCTGTCCCCTATCTCGTCCTCTTCTTGCACTCATACTCACTATCAGTGGA
TAGTAAGAGAATTTACTGAGGCATTCAAACGGATATCTTAGGGATATACTCATTCTAGGG
ATACTTCACCCTATCTCTAATGAGCTACTTAATGTGTTATACTCCTGAGCTAAAGTTTCA
ACCTTAGCTCTGATACCAAATGTAACGAGTCGGATTTTGCCCGCTCGAAAATCGACATCC
ATACTTCAAATCGTATTCGAATGCCATAGATTCGACCGTTCAAATCCGATTCGCCGGAGC
TTATAACAATCATTAAGTAAACAACACAGCGGAATAAAAGAATAATACATTGATATACAG
CTTTGATACAATATCTGATACAACAGATGATCCAATAGATATCAATATACATCAGAGATA
TGATACAATAAAATAGCAGCGGAAAAAAAAAAGATAACATCTAGCAGCGGAACAATATAA
CTCTGAGATAGTCTTCAAAGAAGAACTCCGAGAACTGCAACTC
>CL1Contig2758 (517-104.1-53798)
TATTTTAAATGAATTCATCCCCCAAAATTTTAGTTATACTTCAATTTCTAGTTAAATTTT
CACTTAACAATGATAATACTTTAATATTATCATTTCTAACATCCAAGCAACCATATATTA
GCTAAAATAGTTTACAAAAACTTTTCTTTATATCAAAATATATTTTTGGGTAAAATTATT
TCATTCACCCACATTTAAAACAATACCGTGTCGATTGTTCTATTCAAGTGTTTAGAAACC
CCTTCGATACAGTTGCGCAGACTGTGTCGACGAAGGTTCATATGCCACTCAATAAACCAA
TCAACACAATATTAAAACAATTTATATTCACTAACAAATACGCGCTCATATCTATTAATA
CGCTCAAACTCATTATAGAGTACTACGGACTCTATTTTAAATGAGTAATTCCCACCAGAG
CCAAGGTTATCACCAACCTAAGCTCTGATACCAAGTGTAACAACCCGCAAATCCGTACCC
CTTGAGTCAACACTATTCTACAACAATCAACTCAAGT
>CL1Contig398 (523-101.4-53054)
GCAATCCAAAATCCGATAAGTGCCAAGGTTTTGATTGTATTACCCACTTTTGTGGCTAGT
AGCTGGAATTTAATGAATGTAACAATTTCGGCTATTTCATATTTACTTGAAAACCCTAGA
CCTATTATAATATCACTGGATTTCCTATCAAATGTTTTGGTTAGCGTAAGGTAAAAACTT
TTCCATGTTTATGTGTGGGAAGTCTTACGTGATACCTTTCTTTTCAAAAGGTTTTTGAAA
GTTAAGCAACTTTAACCTGTTACTCACACCAGACCCATGTCTGACCCGGAGTTTATTTTT
GTTTTTCATAAACTCTTGGGTACTCAAATTTTTACGAGTAGCCAAGGGATTCAGGTTAGG
ATTCAGGTTAGCTTTGACGAATTGTGGAGGAGCAATGGAGCAGGAGGCTTCTGCGTGTAG
ATATATATAATTTTGCTGTGTAGTTTTCTCTGAGTAGTTCTCTCTCTTGTATTGAGTTGT
AATAACTAGACAGGTGTTTATAACTGTCTAGTATGTGTTGTAT
>CL1Contig10229 (362-145.1-52525)
ATGATAGTCAAACATGCTTGATAACCCAAAATCCTTTTGATATTATTATTAGTGCATAGT
GGAAAACATTTGCAAGTATAATATTAATCTTAGCCAGCATACGTACCATTATAGTATGCC
TACTATAGCTACCATATTAGATGGCAGGTTCTACAACTAAAACCGTACAAGGCGCGTATT
GGTGATTGGATTTCCAACAAATGGTCAGGCTAAGGAACTTCCTGGGCCACATGGGTACGC
CTCTGGAGGGACGCCCCGAGAACCTAACCGGATCTCTGCCAACACAAGGCCGGGTTACCT
CTGTAACTAGGTAACTACTGACACGAGTATGCCATCCCCCGGTCGAACCGACCTTTATCC
GA
>CL1Contig634 (517-101.5-52484)
AGTAGCCCTACCAATGATGGAAACCCATTTTTCCTACGTGCCCTTACGGTTTGATTGTAT
TACCCACTTTTGTGGCTAGTAGTTGGAATTTAATAGATGTAACAATTTCGGCTATTTTCT
ATTTACTTGAAAACCCTAGACCTATTATAATATCACAGAATTTCCTATCAAATGTTTTGG
TTAGCGTAAGGTAAAAACTTACCCATGTTTATGTGTGGGGAGTCTTACGTGATACCTTTT
GTTTTCAAAAGATTTTCAAAGTTAAGCAACTTTAACCTGTTACTCATACCAGACCCATGT
CTGACCCGGAGTTTATTTTTGTTTTTCATAAACTCTCGGGTACCCAAATTTTTACGGGTA
GCCAAGGGATTCAGGTTAGCTTTGACGAATTCTGGAGGAGCAATGGAGCAGGAGGCTTCA
GCGTTGTAGATATATATATAGTTCCGCTGTGTTGGTATCTCTGAGTTATTTTTTTGAGTT
GTGTCGAGTTGTATTAGCTAGACAGGTGTTTATAACT
>CL1Contig10207 (520-100.4-52194)
ATAAACTCCACGTCAGTCATGCGACTAGTATGAGAAAAAATAGTTTTCTTTATCAAAAGA
AAAACAAAAGAATTTAAAAGAAATCCGCAATGCTTTTTGGAAAATGAAACTACCATAAGG
CCTCCCGCCACACACACAATGCAAACGCAGAATTGGAGGAGATTTCTCCTTATGATAGTC
AAACATGCTTGATACGCAAAATCCTTTTGATATTATTATTAGTGCATAGTGCAGAAAACA
TTTCGAAAGTATAATATTAATCTTAGCCAGCATACAACCATTATTGTATGCCTACTATAG
CTACCATGTTCAATAGCAGGTTACCGCCACATTCCATGGCAGGTTATACAACTAAAACCG
TACAGGGCGCGTATTGTTTCTTTGGATTTCCAACAAATGGTCAGGCTAAGGAACTTCCTA
CTGCCACATGGGTACGCCTCTGGAGGGACGTCCCGAGAACCTAACCGGCTCTCTGCCAAC
ACAAGGTCAGGTTAGCCCTGCCCGAAGTAAAACCTACAAG
>CL1Contig5369 (591-87.5-51723)
TAGTAAATTACCATATTTAAAATATATTTCAGAATAAAGTGTTTTAACTGTTTTAATTCT
AAATTGTTTTGAACTTGGTTATTTCCAATGGGAATAAATGGTAAAGGATTTACCTTGTAA
AGGAAGAACTTTGGGAAATTGTTTTCAAATGAGTTTTGAAAATTTGGAAATATATCTTGT
AAAGATATTAGAGGCAAATAAATAATGTGGGAATTATTTATTGTGTGATGGATGTTTGTG
AATATTAATTGATAGTTAAATCACCGACTATCAATATTGGACAAATGCGTTGATCGTTTC
GAAGAGACCGGGATCGAGATTTATTTCTCGAAAACCACTTCGATCCGGTTTGTACGTTTC
GTGAAAACGATTTTGGATTCGAAGATGGAGCAGTGAAGTGCAAGGGCTAGTCGCTACTAA
TCCTGAGGATATTTCCAAAATGGATGTAGTAGGAATAGTGCCTTCGGTTCCGTTCGAACC
CGGGACGGACTTGTATGGACGAATGCTTTCGGAACATCGTCAGGTGGACGATGGGGCATT
CTAAGTGAAACGATCTAAAAAGGTAACGCTTAGCCTCAAGCCTCATCAACT
>CL1Contig2983 (463-110.7-51247)
TACCCGATTCAAAAACAATATCGTGTCGGTTTATCTTGTTTAAGAGTTTAGAAACTCCTA
TCGACACAGTTAGCTAGACTGCACCGACCAGAATCTATAAACAATCAACCGATAAGTCAA
CACAATATAAAACAATTTTATATTCACTAACAAATACGCGCTCATATCTATTATTACACT
CAAACTCATTCTAGAGTACTACTGACTCTATCTCTAATGAGTAATACCCAACAGAGCCAT
GGTTGTCGCTTAACCATATGCTCTGATACCACATTGTCAGGACCCGATTCTTCGTCTTCC
GAAAATTCAACATCGACACTCACTTTATCGACTGCCGAGAAATCGAACGACGGAAAACCG
AACACTGAGGGTTTTATATAAGAAAAATTTAGGAAAGAAGAAGAGAAAAAGATAGAAATT
AGGGAAGAGATAGGAAATAGAGAGGAAAGAAGATAGACAATTT
>CL1Contig1201 (500-101.0-50480)
GAAGATGGTGGTGAAGACCGGGTGTCTTCGAAAACGATAGGATAACCTATCGAATGTCTC
TGCACTGAGTTGCTCCGGTATAGAGATCTCCACATGTGATGGGGAGTCCGATCGGGATTG
TGGATACCCGGATTTGCAAGGGCTTCTTCCTTTATTGGACGAAGTGCCTTCGGTTCTGTT
CGAACCCGGAACAGACTTGTATGGTTGTATGTCTGACATTACACTTTGAGATATTAAACT
GATCTCTATCAAATACATTTCTGCTTGGTGGCGGAGAATTTATTCTCTTAGCTTAACACC
CTTCTCTGAGACGTACGAGCTCAGAGGTTATGTAGTTGATATTTATCAGTGATATATTCC
CAATTTGGTAGTGTGGCATGCTGAGTGCTGCTGTGTGTTGATTATTGGTTGATGATTTGT
GATATGATCATTTGTTAATCATTTATCCTTGTGATCTTTGCTTTGGTCATCTGTGGACCC
AAAGCATGGCTTTGTTGCAC
>CL1Contig5101 (482-104.3-50252)
GGAAAACAATAAACTCCGAGTCAGTCATGTGACTGGTGTGAGAACTAAAACAGTTTATTT
TTCTTTAAAATCAAAATAGAGGAATAATTTTTTTAAAGTCAATTCGCAATGCTTTTAAAA
ATGAGACTACCATAAGACCTCCTGCCACACACACAATGCAAACGCAGACTTGGAGAAGAT
TTCTCCTTATGATAGTCAAAGATGCTTGATACGCATTTAAAAAGAACATTTGATATTATT
ATTAGTGCATAGTGTAGGAAAAATTCATTTCGAAAGTAGAATATAAATCTTAGCCAGCAT
AGGTACCATTATATTATGCCTACTAATAGCTACCATATTAGATGGCAGGTTCTACAACTA
AAACCGTACAAGTCTCGTATTGTTTCTTTGGATTTCCAACAAATGGTCAGGCCAAGGAAC
TTCCCATTGCCACATGAGAACGCCTCTGGAAGGACGTCCCCGAGAACCAAACCGGATCTC
TG
>CL1Contig1714 (490-100.9-49428)
CATGGTCAGGTGGACGATGAGCATTCTAAGAGTGATGTGTTCTATAAAGGTAATCGTAGC
CTCAAGCCTCATCAACCGGGAATGGCTAAAACAGGGGAGGTGCAGCAAGGCTTCGTGGGT
AGCCCCCACTTGAGAGTAAGATTTACCCCTGTCTAGAGGTCCCTTTATATTTCGGCTGTG
TGGGCGGTTGATCATGACAACCGTCGGGGTTGTCTTATTTGGAACTGTTCAGTAAGGAAC
GGGTCCGGCTTTGTGTTGCAGGGGAGTTAGGGTGGCTCCTCGGTACGGTGATCTAGGCCA
CGTACTGTGACGGGCGGTACCCCAGTAGCCCTGCCATTGATGGAAACTCATTCTTCCTAC
GTGCCCTTTACGGTTTTGATTGTATTACCCACTTTTGTGGCTAGTAGCTGGAATTTAATA
AATGTAACAATTTCGGCTATTTTCTATTTACTTGAAAAACCCTAGACCTATTATAATATC
ATCGGATTTC
>CL1Contig321 (328-149.8-49128)
TAGGAAATCTAGTGATATTATAATAGGTCTAGGGTTTTCAAGTAAAATACAGAAATAGCT
GGAATGCTTACATCTCACGTTCCAACATAGTTGGGCACAACTAATACGTACGGCACTTAT
TGGATTTTGGATTCCATACAATGGCAGGGCTACTGGGGTACCGCCCGTCACAGTACGTGG
CCTAGATCACCGTACCGAGGAGCCACCCTAACTCCCCTGCAACACAAGGCCGGAACCATT
CCTTACTGAACAGTCCCGAACAAGACAACCCCGCAGTTGGTCGCGATCCAACCGCCCCAC
ACAGCCGAAAAAAAAGGGACTTCTAGAC
>CL1Contig1309 (659-72.0-47445)
ATATAGATTATCTGATGTGATGATAATATTGATTATCTATTATGATGTTGTGAATTATCT
ATCTGTGTGTATATAGATAATATTGAATTGAATTGTTTTAAACTTTAAAACAACTTGGAC
CTAAAAGACACGCTTTGGATTTCGATGAGACCGGGATCGGGTTTCCATATTTGGATATCC
GAAAACCACATCGATTCCAAATAACGTTAGGTCGTGAATCAAAGTGGAGCTTTGTGAAGA
CTCGAGGTGTAAGGACTATACGTCAGTATAACTCTGTGGGTGATTCCGTAATGAGTTGAC
GGAATTAGTTCTTATAGATTCGAGATGGTGATTTAGAGTGCAAGGGTTATTGTCGTTAAC
TCTGAGGGTGATTCCAAAATGAGTGTAACGAGATAATGCCTTCGGTTTCGTTCGAACCCG
GAACGAACTTGTATGGATTGAATGCTTTCAGAACATCGTCAGGTGGACGATGAGCATTCT
AAGATAGATGTGTCCTATAAAGGTAATCGCAGCCTCAAGCCTCATCAACCCGGGAATGGC
TAAAACAGGGGAGGTGCAGCAAGGCTAGGTGGGTAGCGCCCATTTCAGGACAAGATTTTC
CCCTGTCTAGAAGTCCCTTTTTATTCGGCTGTGTGGGGCGGTTGATTCGCGACAACTGC
>CL1Contig11210 (543-87.1-47321)
TTAAATAAATTGGATCATTAAAATCTAAGTTTTGGCACTTAGAAATTGATGTGTGAAATG
GTTGATGTCTATAATAACTTGTGAAGTGTAAATTGATATAAGTTACCCCGGGTTTATATA
AGTTGTATGCTTTTGTATTCCATGTTAGATGGGTTTACTCACGCTGGTTTCCAGCCTGAC
CCGGGTGTTACTTTGGTGTAATGCTCGGGTCAGACCGAGTATTACAGATTTTCAGGTAGG
TACGTTCTGGAGCTCAGGAGGCGAGCTGGATGGCAAGAACGTATAGAGTATTTCCGCTGC
AGTATATTATTATATATCCGAGACATGATTTGTATATGATCAGTGACTGTATATATGTGA
AACTCTGATGTATTAAAATGTAATCGACAGATATAATATTCTTTTGTAAACTGTTATTAT
TTATTATTATATTTTATCCGCTGCGAATGTGAGATGTTGATGTTTCTGATCTTCTTCTTC
TTCTATCTCTTTCTTCTTTTCATAACTATCTAGAATTTTCGGTGCGAAAATTTCGGGTTG
TTA
>CL1Contig462 (362-128.9-46646)
ACTTCCCACACATAAACATGGAAAGTTTTTTACCTTACGCTAACCAAAACATTTGATAGG
AAATCCAGTGATATTATAATAGTGTCTAGGGTTTTCAAGTAAAATACAGAAATAGCTGGA
ATGCTTACATCTCACGTTCCAACATAGTTGGGCACAACTAATACGTACGGCACTTATTGG
ATTTTGGATTCCATACAATGGCAGGGCTACTGGGGTACCGCCCGTCACAGTACGTGGCCT
AGATCACCGTACCGAGGATTACTCCCTTCATCCCCTGCAACACAAAGCCGGACCCGTTCC
TTACTGAACAGTTCCGAACAAGACAACCCCGCAGTTGTAGCTAGCAACCACCCACACAGC
CG
>CL1Contig5221 (762-61.2-46605)
GTGATTCATGGAAATAAAAAGGACCGTAAAATTCAATTCAAATGGGTTAAAATGGAAATA
ATATCTGAATGATATTTGAGATAAATAATTTGTGGAAATTATTTGATGGTTGCTTGTGAA
TGATTAATTGATAGTTAAATAACCGACTATCAATATTGGACAATGCGCTGATCGTTTCGA
AGAGTCCGGGATCGGATTTAATTATCCGAAAACCACTTCGATCCGGTTTGAACGATTACG
AATGAAGACCGTGAAGAGTTGAAGACGGTGATTCGGTTTGTCCAGACCCAGGGCAACTTG
TATGGATTGAATGCTTTCAGAACATCGTCAGGTGGACGATGAGCATTCTAAGTGATGCGT
TCTTGAAAGGTAACGCTTAACCTCAAGCCTCATCAACCGGGAATGGCTAAAACAGGGGAG
GTGCAGCAAGGTTAGGTGGGTCATGCCCAAGCAGGACAAGATTTTCCCCTGTCTAGATGT
CCCTTTATATTCGGCTTAGTGGGTGGTTGGTCGCGCCAACCACGGGGTTATCTTGTTCGG
GACTGTTCAGTAAGGAATGGTTCCGGCCTTGTGTTGCAGGGGAGCGGGCGTACTCCTCGG
TACTCTGATCTAGGCCAGGTACTGTGACGGGCGGTACCCCAGTAGCCCAGCCATTGATGG
AAATCCATTCTCCCTACGAGCCTTGTACGAGTTTTGTTTGTATTACCCACTCTGTGGCTA
GTAGCTGGAATTTAATCATGTAACAATTTCGGCTATTTTATA
>CL1Contig2148 (648-71.4-46275)
TCCATCTACTTATTGTGGCGCCCCACTGTTTAGATGGTAGCTATAGTAGGCATACGATAA
TGGTCGTATGTTGGCTAAGATTTATATTATACTTTCGAAATGTTTTCCACTGTGCACTTA
TAGTAATAATATCAAAGAAATTTTTCTGCGTATCAAGCATGTTTGACTATCATAAGGAGA
AATCTCCTCCGATTCTGCGTTTGCATTGTGTGTGTGTGCGGGAGGCCTTATGGTAGTCTC
ATTTTTAAAAAGCATTGCGAATTGACTTTGAAAATCTTTTGTTGAATGTTTTAAAAGATA
AACTGTTTTTGTTGCTCACACCAGTCCCACGACTGATCCGGAGTTTATTGTTTCTTTCCT
AAACTCTGGGTGCTCATTATTTTCTACACGAGCAGTCTAGAGTTGGGTTTTTCAGATAGT
TAGATATAGTGGATTATCTGGAGTTAGTTCAGTCTTTGGATCGCACCAGTCTTGCTTAGC
TTGGTGCATCGTTATGGGGAGTTCGAGCTATTGCTGGATTGATTCTTGGAGATGGAGTTG
CAGTTCTTGGAGTTCTTGCTTGAAGACTATCTCAGAGTTATATTGTTCCGTATGCTAGAT
GTTATCTATCGTTTTCTTTTCCGCTGCTATTTTATAGTATCATATCTC
>CL1Contig5940 (406-110.0-44679)
GAAATTATTAAGGCCTGATGGTTGTTTGTGGATGTTATTTGATAGTTAAATAACCGACTA
TCAATATTGGCCAATGCGCTGATCGTTTCGAAGAGACCGGGATCGGGATTAATTTCTCGA
AAACCACTTCGATCCGGTTTGAACGTTTTCGTGAGGAAGACAAGAGCTTGGAGTCGAAGA
TGGAGCAGTGAAGTGCAAGGGCTAATCGCTACTAATCCTGAGGGTGATTCCAAAATGGAT
GTAGTAGGAGTAGTGCCTTCGGTTCCGTTCGGACCCGGAACGGACTTGTATGGATGAATG
CTATCAGAACATCGTCAGGAGGACGATGAGCATTCTAAGTGAGATGTGTTCTAAAAAGGT
AACGCTTAGTCTCGAGCCTCATCAATCCAGAATGACTGAAAATCAG
>CL1Contig5226 (612-72.2-44165)
CTTAAATTCATATGGTATGTATTTTTTAACAAATTATTGAAGTAGTTTTAAAATAAATGT
TTTAAAGTATATTTCAAAGTAAAGTGTTTTAAATTATTTTAAAAATCTAGTTTTGTGCTT
GGTGATTTCAGAGGAGATAGAAAATATTTGGGAAAGTTTATTCTGAAAAGAAAGATGGTT
TTGAAACTGTTTTCAAAGGATTGAAAATAGAAATATATCTTGTGAAGATATTTTTGAGAT
TAATAAATAATTTGGGAAATTATTTATTGTTTGATGGTTGTTTGTGAATATTAATTGATA
GTTAAATAACCGACTATCAATATTGGACAAATGCGTTGATCGTTTCGAAGAGACCGGGAT
CGAGATTTATTTCTCGAAAACCACTTCGATCCGGTTTGTACGTTTCGTGAAACGTGTTCG
GAGTCGAAGATGGAGCAGTGAAGTGCAAGGGCTAGTCGCTACTAATCCTGAGGATATTTC
CAAATGGATGTAGTAGGAATAGTGCCTTCGGTTCCGTTCGAACCCGGGACGGACTTGTAT
GGATGAATGCTTGCGAAACATCGTCAGGTGGACGATGGGCATTCTAAGGGAAATTGTTCT
AAAAAGATAACG
>CL1Contig7517 (370-117.9-43636)
TTGTGATGGATCTTTTGTTTAAAAAGATCAACGTGGAAATTGTTGTGATTTGTTTGAAAT
CTGATTGAACACTTATTTTTAAAAATAAGCGCTCGTTATTCGGATTAGCCGGGAGAGGAC
CTTGTGTCATAAAACCCATTCCGAATAATGATACGACGAAATGGGATTGCATTTGAAGAT
GGTGTTGAAGACCGGGTATTTTCGAAAGCGAAAGGATTACCTGTCGAATGTCTCTGCACC
GGGTTGCTCCGGTATAGAGATTTTATCACCCTTTGTGATGGGGATTCCGGACGTGATTAG
TGAATATCCGGATTGCAAGGGCTTCTTTGGAAGTGCCTTCGGTTCCGTTCGATCCTGGAA
CGGACTTGTA
>CL1Contig5210 (566-77.0-43597)
GCGAATTGAAATAAAAATATCTCTCTATTTTGATTTTTAAAGAAAAATAAACTGTTTTGA
GTTCTCACACCAGTCACATGACTGACTCGGAGTTTATTGTTTTCCTTCCTAAACTCTGGG
TGCCCACCAATTTTCCACACGGGCAGTCAAGAGTTAAGGTTTATCAGGATATTCTGGATA
TTCAGGAGTTGCTGGAGGCAAGCTGGATGGCATGGCGTATTACTAGTATATAGTATTTCT
TTTCCGCTGTTTGTTGTTGTTTGTTGTTGTACACTCTGATGATGTAATGTAATGTGATGT
AATGTAATAACTGATATAGTTCTTTGTTTAAAGATTATTCATTTATCTATTATATGTTGT
TCCGCTGCGATTGTGAGATTCTGATATTGTTCTGTTGTTTCTTTCTGTTCTGTTCTATCT
TTTTCTCTCTTCTTCTATCTTTTTCTTCTTCTTTAACCATAACGGTACGGTTTTCCGGCA
TTCGATTGCTCGGCAGTTGATACAGTGGACGTATTGATGTCGGTTTTCGAGCGTCGAAAA
GTCGCATCCGTTACATTTGGTATCAG
>CL1Contig7096 (621-70.0-43446)
GAAAACGTGTTTTGAAAGCTATAAGTTAAATCTTTAATTTAAAGATTTCAATGAGTTAAT
CCAATTGAAATGGAAATTGTTTTGGAAATCTATAAATAGATCTTTGTGAAACTAGGTGAA
CTTTGTGAAATGAATCTTTTTATTTAAAAGATTTAAATGGTAATTTGTTTAACCATTTGA
AAGAAAAGCTTTGGATTTTTAAGTTGTGACTTAACTGAAATCCCATATCCATATGTTTTT
AAAATATTGCGCTCATTATTCGGTTTAGCCGGGAGAGGACCTTGTGTCATATAACCCATT
CCGAATAATGATACGACGTTATGGATAGCATTTGAAGACCGGTGGTGAAGACCGGGTATT
TGTGAGAACGATAGGATAACCTATCGATTGACTCTGCACTGAGTTGCTCCGGTATAGAGT
TCTCCCTAAGTGATGGGAAGTCCGATCGGGATTGTGGATACCCGGATTTGCAAGGGCTTC
TTCGGAAGTGCCTTCGGTTCTGTTCGAACCCGGAACAGACTTGTATGGATGTGTGTCTGA
CGTTACACTTTGAGATGTAAAGCTGGTTTCTATCAAATACATTTCTGTTTGGTGGCGAGA
TTTATTCTCATAGCATAACAC
>CL1Contig556 (848-50.6-42888)
ACTTACACATGTTTATGTGTGGGAAGTCTTACATGATACCTTTATTTTCAAATGTTTTCA
AAGTTAAACAACTTTAAACCGTTTACTCATACCAGACCCATGTCTGACCCGGAGTTTATA
TTTTGTTTTTCATAAACTCTTGGGTACTCAAATTTTTATGAGTAGCCAAGTGATAGGTTT
TGGACTTTGATTTCTGGAGGAGCTTGGAGCAGGAGTTTCCAGACGTATGTAGCTATCTAT
CTAGTTCCGCTGTGTTAGTTGATGTGTACTGTACCTCTGATGTATATAGTGATAGATGTA
TGTATGACTGTCATATGTATTGATATTGTATAACTCTGATATATGTAAAACTATGTAATA
TTTATGTGATATATTATATTTTGTTCCGTTCCGCTGTGAGATTCTGATGTTGTTGTTCTT
TCTTTCTCTTTCTTTTCTATTTTCTATCCCTTTCTTTCTTAATGATGATACGTCTTTCTG
GTAGTAGAAGGGCGGGTCGTCACAGTTGGTATCAGAGCATAGGTTGGTGATAACCTTGGC
TCTGGTAGGAATTACTCATAGAATAGAGTTTGTAGAACTCTAAAATGAGTTTGAGTGTAT
TAATAGATATGAGCGCGTATTTGTTAGTGAATATAAAATTGTTTTTATATTGTGTTGACT
TATCGGTTGAGTGTTTATGGATTCTGGTCGATATGTGGGACGCCATGTCATCGATAGGGA
TTTCTAAACTCTTAAACAAGATAAACCGACACAGTATTGTTTTAAATAGGGTAAATGAAA
TAATTTTACCCAAATTATTTTTTTGATATAGAAGGAATAATTTTTCTGAAATTATTATAT
ATATATAC
>CL1Contig147 (798-53.5-42675)
TTTACCTTGCGATAGATAAACAATTTTTATCAAATCCGTCTGATATTATAATAGTGTCTA
TAGAAAGTAAAATAGAATCTAGCTGAAATGCTTGCATCTCACGTTTCAGCAATAGTTGGG
CACAATCAAAACCGTACAGGCGCTTATTGGAGATTGGATTCCATACAATGGCAGGGCTAC
TGGGGTACCGCCCGTCACAGTACCTGGTCTAGATCAGAGTACCGAGGAGCCACCCTAACT
CCCCTGCAACACAAGACCGGAACCATCCCTTACTGGACAGTCCCAAGCAAGATCACCCCG
TGGTTGGCGCGACCAACCACCCACTAAGCCGAAATAAAAAGGGACATCTAGACAGGGGAA
ACCTCACTCTCCAGTGGGGGCTACCCACGAAGTCTTGCTGCACCTCCCCTGTTTTAGCCA
TTCCCGGTTGATGAGGCTTGAGGCTAAGCGTTACCTTTCAAGAACGAGTCCCACTTAGAA
TGCTCATCGTCCACCTGACGATGTTCTGAAAGCATTCGTCCATACAAGTTGCCCTGGGTC
TGGACAAACCGAATCACCGTCTTCATCATCTTCACGGTCTTCATTCGCAAACGTTCAAAC
CGGATCGAAGTGGTTTTCGGATAATTAAACCCGATCCCGGTCTCTTCGAAACGATCAGCG
CATTGGCCAATATTGATAGTCGGTTATTTAACTATCAAATAACATCCACAACAACCATCA
GGCCTTAATAATTTTCCAAATTATTTATTTCAAAATATCTTCACAAGATATTTTTCTACA
TTTCACCCTTTTGAAAAT
>CL1Contig1684 (778-54.5-42398)
CAACACAAGGCCGGACCCATCCCTTACTGGATAGTTCCGAACAAGACAACCCCGCAGTTG
TGGCCAACAACTGCCCACACAGCCGAATATATAATAAGGGACTTCTAGACAGGGGTAAAT
CTTGCTCTCAAGTGGGGGCTACCCACGAAGCCTTGCTGCACCTCCCCTGTTTTAGCCATT
CCCGGTTGATGAGGCTTGAGGTTACGATTACCTTTATAGGACATCAAATCTTAGAATGCT
CATCGTCCACCTGACGATGTTCTGAAAGCATTCAATCCATACAAGTTCGTTCCGGGTTCG
AACGAAACCGAAGGCACTATCTCGTTGCACTCATTATTGGAATCACCCTCAGAGTCAACG
ACCATAGCCCTTGCACTCTAATCTCCATCTCGAACCTATAAGTACTATTCCGTCAAACTC
ATTACGGAATCACCCACAGAGTTATACTGACGTATAGCCCTTACACCTCGAGTCTTCACT
CGCTCCACTTGGATTCACGACCTAACGTTATTTGGAATCGATGTGGTTTTCGGATATCCA
AATATGGAAACCCGATCCCGGTCTCATCGAAATCCAAAGCGTGTCTTTTAGGTCCAAGTT
GTTTTAAAGGTTTAAAACAATTCAATACAGTATCTATATACACACAGATAGATAACTCAC
ATATCAATAATTGATAATCAGCATTATCAAATAACAGGTAATCCACATAATCCATATCAT
AATAGATAATCCATATATCAACATTCCAATTGATAATCACAATTCAACCAAGCATTCA
>CL1Contig10342 (390-108.1-42173)
GAGAACTAAAACATATTTTTTTAAAACAAAGAACAGGATAATTTTAAAATAGATTCGCAA
TGCTTTTTAGAAAATGAGACTACCATAAGGCCTCCCGCACACACACACAATGCAAACGCA
GAATCGGAGGAGATTTCTCCTTATGATAGTCAAAGATGCTTGATACGCATTAAAAAGAAA
CATTTGATATTATTACTAGTGCATAGTGTAGGAAAAATCATTTCGAAAGTAAAGATATAA
ATCTTAGCCAACATACGACCATTATCGTATGCCTACTATAGCTACCATGTTCAATAGCAG
GTTACCGCCACATTCCATGGCAGGTTATACAACTAAAACCGTACAAGGTCGTATTGGATG
ATTGGATTTCCAACAAATGGTTCAGGCTAA
>CL1Contig7336 (420-98.9-41535)
CTATGGAATTTATAAATGAAAAGGGGAATTTGTTTAAAAATAAATATTGATTTATTTTTG
AAGTGTGAAATTATATATCTTGTAAAGATATTTTTGGGAAATAAATAATTTGGAAAATTA
TTTGGAATCTGGTGATGTTGTGCATATCCATTGATAGTTCAATAACCGACTATCAATATT
TACCTTTGAAAGGTATTTGTTGTGATTTGCTGAATTTGAATGCTACACTTATTTTTAAAT
TATTGCGCTCGTTATTCGGATTACCCATTCCGAATAGTGATACGACGTAATGGATAGCAT
TGAAGATCGGTGTTGAAGACCGGGTATTTGCGAGAGCGATAGGATGACCTGTCGATTGAC
TCTGCACCGAGTTGCTCCGGTATAGAGTTCTCCATATGTGATGGGGAATCCGATTAGGAT
>CL1Contig4816 (462-88.8-41009)
TCTATTTTGATTTTAAAGTAAATAAACTGTTTTGAGTTCTCACACCAGTCACATGACTGA
CTCGGAGTTTATTGTTTTCCTTCCTAAACTCTGGGTGCCCACCAATTTTCCACACGGGCA
GTTAAGAGTTAGGTTTATCAGGATATTCTGGATATTCTGGAGTTGCTGGAGGCAAGCTGG
ATGGCATGGCGTATTACTAGTTTATATAGTATTTCTTTTTCCGCTGCACTGTTTGTTGTT
GTTGTTGTACACTCTGATGATATGATGTAATGAAATGTATAAAATGTAATAACTGATATA
GTTCTTTGTTTAAAGATTATTCATTTATTATTATATGTTGTTCCGCTGCGAATTGTGAGA
TTCTGATGTTGTTCTGTTGTTTTCTGTTCCGTTCTATTTTCTATTTTCTTTTTTTTCTAT
TTTAAAATTTTCTATTTTCTTTATGTTCTATTTTTCTTTTCC
>CL1Contig5669 (449-91.0-40869)
AAATTGGAATTATATCTTGTAAAGATATTTTGAGGAAATAAATAATTGGAAATTATTTAT
TGTGTGTTATGGATGTTTGTGAATATTAATTGATAGTTAAATCACCGACTATCAATATTG
GACAAATGCGTTGATCGTTTCGAAGAGACCGGGATCGAGATTTATTTCTCGAAAACCACT
TCGATCCGGTTTGTACGTTTCGTGAGAAAAACGAGTTCGGAGTCGAAGATGGAGCAGTGA
AGTGCAAGGGCTAGTCGCTACTAATCCTGAGGATGATTCCAAAATGGATGTAGTAGGAGT
AGTGCCTTCGGTTCCGTTCGAACCCGGGACGGACTTGTATGGATGAATGCTTCGGAACAT
CGTCAGGTGGATGATGGGCATTCTAAGGGATATGTTCTAAAAAGGTAACGCTTAGCCCCA
AGCCTCATCAACCGGGAATGGCTGAAAAT
>CL1Contig5591 (644-62.9-40516)
CGCTACTAATCCTGAGGGTTTCCAAAATGGATGTAGTAGGAGTAGTGCCTTCGGTTCCGT
TCGAACCCGGGACGGACTTGTATGGATGAATGCTTTCAGAACATCGTCAGGTGGACGATG
AGCATTCTAAGTGATATGTTCTAAAAAGGTAACGCTTAGCCTCAAGCCTCATCAACCGGG
AATGACTGAAAATCAGGGGTTATGCAGCAAGGCTTCGTGGGTAGCCCCCACTTGAGAGTA
AGGTCATCCCTGTCTAGATGTCCCTTTTTATTTCGGCTTAGTGGTGCGGTTGCTGATCCC
AACCGCGGGGTGATCTTATTCGGAATTGCCCATAGGTGATTCCGGTCTTGTGTTGCAGGG
GACGAAGGGAGTAGTCCTCGGTACTGTGATCTAGACCACGTACTGTGACAGGTGGTACCC
CAGTGCCTAGTCATTGTTGGAAATCCATTTTTCCCTACGAGCCTTTTACGAGTTTTGTTT
GTATTACCCACTTCTGTGGCTAGTAGCTGGAATTTAATAATGTAACAATTTCGGCTATTT
TATAAGTACTTGTATATAGACCCTATTATAATATCAGAGGATTTCTATAAAATTGTTTTA
GCTATCGTAAGGTAAAAACCCGACATGTTTATTTGTGGTGTGCT
>CL1Contig959 (324-124.1-40210)
TCTGCTTGGTGGCGGAGAATTTATTCTTTTAGCTTAACACCCTTCTCTGAGACGTACGAG
CTCAGAGGTTATGTAGTTGAAGGTTATCAGCGATATACTCCCAATTTGGTAGTGTGGCAT
GCTAAGTGCTGCTGTGTGTTGATGATCATTTGTTGATCATTTGTGATCAAAGCATGGCTT
TTGTATAAAGCGTAGCTTTGTGGACGAGACTGCATCAGGACCTCACACCCCGGAAATGGT
CGAAACAGGAAAGATGCGGCAAGGTTATGAGGGTCGCGCCCTTTAGGGTGTGTCATTCCC
TTTTGTAAAGGGTGGTATTAGGTA
>CL1Contig79 (626-63.6-39797)
TACTCGGGATTATCCAGTAAGGGATAGTCCCAGCCTTATGTTGTAGGGGATTGGGAGTAA
TCCTCGGTACGGTGATCTAGGCCACGTACTGTGACAGGTGGTACCCCAGTGCCTAGTCAT
TAGTTGGAAATCCATTCTCCCTACGCGCCTGTACGGTTTTGATTGTGCCCAACTATTGCT
GAAACGTGAGATGCAAGCATTTCAGCTAGATTCTATTTTACTTTCTATAGACACTATTAT
AATATCAGACGGATTTGATAAAAATGTTTTGGTTATCGTAAGGTAAAAACCCGGCATGTT
TATTTGTGGCGTGGTCTTACGAGATACCTTTGATTTCAAAGGATTTTGAAAACTTTAATA
ATCCAATTGAGTGTGTTTTCTCACGCTGGTTTTCCAGACTGACTCGGGTGTTATTTAACT
ATAATGCTCGGGTCAGACCGAGTATTATAGAGTACAGATTCTGGATGGACTGCTGTGGAG
CTCAGGAGACGAGCTGGATGACGAGGCGTATTTCCGTAGATTTATATTTCCGTTGTGCAG
TGTAAGCTGTATATTCAGCTTTGGAAGGACGAGATATTATAACCGTCCTGAATTGTGATG
TTGATTGTATTGTACTCTAATGATGT
>CL1Contig3602 (516-77.0-39757)
AAGAGTTCCCGTACCGACCAGAATTCATAAACACTCAACCGATAAGTCAACACAGTATAA
AAACAATTTTATATTCACTAACAAGTACGCTCTCATATCTATTATTACACTCAACTCATT
ATAGAGTACTATTGACTCTGTTTAATGAGTAATTTCCCCACCAAAGCCTAGGTTGTCGCC
AACCTAAGCTCTGATACCAAGTGTGACAGCCCGCAAATCCGTACCCCTTGAATCAACACT
ATTCTACCTCTATTAACTCAAGTGGCACAGAATTACGAACCATTAGGGTTAAAGAAGAAG
AGATAGAAGAAGAAGAAACTAAACAATATCAGAATCTCACAGTCGCAGCGGAATAAAATA
TAATAGTAAATATAGAACTTTACACAAAATGAAATCTATAACTGTTTTATACATCATATC
ATCAGAGTATCTCATACATCAACAAATACCAATCAGACATACCATACAATCATAGCAGCG
GATATATATATAAATACGGATAATACGTCTCGGACT
>CL1Contig4003 (448-87.1-39031)
CCGGCTCTCTACCAAACAAGGCCGGCTACCCCCTTCCCGGGGAATAAAACCTCAGATATG
CCACCCCCGGTCCTTTGGGACCTTTAACCGAGGATCCTCTACACCAACAACATCACACAG
TAATAGATATATACTACAGTGCCCACATGAGTAAGTATCTGGGCTCCATACCATGATACT
ACCCTTTTCCAGAAGGAATGGTCATACCCTAGGGGAGCTACCCCTGAAACCTTGCCGCAT
CTTTCCTGTTTCGACCATTACCGGTTTGTGAGGCTCGATGAGGTCTCGTCCACAAAGCTA
CGCTTTTTCACAAAGCCATGCTTTGATCAACAAATGATCAGCAACACATAGCAACACTTA
GCATGCCACACTACCAAATTGGGAGTATATCGCTGATAACTTCAACTACATAACCTCTGA
GCTCGTACGTCTCAGAGAAGGGTGTTAA
>CL1Contig2092 (503-77.4-38909)
CTTATGGTGGCGCCCCACTATCTGGATGGTAGCTATAGTAGGCATAATTCAGAATGTCTA
TGCTGGCTAGGATTTATATTATACTTTCGAAATGGTTTTCCACACTTTGCACTTATAGTA
ATAATATCAAAGAAATTTTCTCGTATCAAGCATATTTGACTATCATAAGGAGAAATCTCC
TCCAATTCTGCGTTTGCATTGTGTGTGTGGCGGGAGGCCTTATGGTAGTTTCATTTTCCA
AAAAGCATTGCGGATTTCAAATTTAAATTCTTTTGTTTGTTTTAAAGACCAAATGTTTTT
GTTTGCTCATACCAGTCCCATGACTGACCTGGAGTTTATTGTTCCTTTCCTAAACTCTGG
GTGCCCACTATTTTCCCACACGGGCAGTCTAGAGTTGGGTTTTTCAGATAGTCAGGTTTA
GTAGATTATCTGGAGCTAGTTCAGTCTTTGGATCAGGACTGCACTTGCTTATCTTTGTGC
ATCGTCTTTGGGGGTTCGAGCTA
>CL1Contig1118 (406-95.2-38655)
TCTCTATCAAATACATTTCTGTTTGGTGGCGGAGAATTTATTAGCTTAACACCCTTCTCT
GAGACGTACGAGCTCAGAGGTTATGTAGTTGATGGTTACTAGTGATACATTCCCAATTTG
GTAATGTGGCATACGAAGTGCTGCTGATCATTTGTTGATCGAAGCATGGCTTTTGTGAAA
AGCGTAGCTTTGTGGACGAGACTTCGTCGAACCTCACAACCCGGTTATGGTCGAAACAGG
AATCGTAGCAGCAAGGTTATTTGAGGGTAGCGCCCTCTGAGGGTATGTCATTTCCTTCTG
GATTATGAGTGGTATCATGGTATGGAGCCCAGATACTTACTTTGTGGTTGCTGCAAACTT
ATTGCTTTGTGGTTGTTGGTTGAGAGGAACCTCAGAAAAAAGGCGC
>CL1Contig372 (647-59.1-38231)
GTCCAGTAAGGAATTGTTCCGGCCTTGTGTTGCAGGGGATTTAGGGTGGATCCTCGGTAC
GGTGATCTAGGCCACGTACTGTGACGGGCGGTACCCCAGTAGCCCTGCCATTGATGGAAA
CCCATTCTTCCTACGTGCCCTTACGGTTTTGATTGTATTACCCACTTTTGTGGCTAGTAG
CTGGAATTTAATGAATGTAACAATTTCGGCTATTTTCTATTTACTTGAAAACCCTAGACA
CTATTATAATATCACTGGATTTCCTATGAAATGTTTTGGTTAGCGTAAGGTAAAAACTTA
CCCGTATTTATTTGTGGGGAGTCTTACGTGATACCTTTATTTTCAAATGATTTTCAAAGT
TAAACAACTTTAACCCGTTTACTCATACCAGACCCATGTCTGACCCGGAGTTTATATTTT
GTGTTTTCATAAACTCTTGGGTACTCAAATTTTTATGAGTAGCCAAGTGATAGGTATTTG
GGAGTGTTGATTTTCTGGAGAAGCTTTTGGGAAGAAGACCAGACGTATGTATCTATATAT
ATGTAGTTCCGCTGTGTAGTTAGTGTATGCTGTATTTTGGATGTATGTATGGACATATAT
GTATATGACAGTCCTGTTATATAATATTGTATAACTCTGATATATGT
>CL1Contig10209 (703-54.2-38088)
CTCCCCCCATACACAAAGTGCAAGCGCACAATTGGAGGAGATTTCTCCTTATGATAGTCA
AACATGCTTAATACGCAAAATCCTTTTTGATATTATTATTAGTGCATAGTGCAGAAAACA
TTTCGAAAGTATAATATTAATCTTAGCCAGCATAGACATTTCGAACTATGCCTACTATAG
CTACCATCTAAACAGTGGTGACCACCATAAGTAAATGGCAGGTTATACAACTAAAACCGT
ACAGGGTTCGTATTGGGAATTGGATTTCCAACAAATGGTCAGGCTAAGGAACTTCCTGGG
CCACATGGGTACGCCTCTGGAGGGACGACCCGAGAACCTAACCGGATCTCTGCCAACACA
AGGCCGGGTTACCCCTAACTGGGTAACTACTGACACGAGTATGCCATCCCCCGGTTGTAA
CCAACCTTTATCCGGGATCCCGATAACCAACAACCACAAAGTAATAAATTTGCAGCAACA
ACATAGGTTAAGTATCTGGGCTCCATACCATGATACCACTTCTATCCAGAAGGAAATGCA
CATACCCTAAGGGGCGCTACTCCCTATAACCTTGCTGCATCTTTCCTGTTTTGACCATTA
CCGGGTTGTGAGGTCCGACGAAGTCTCGTCCACAAAGCTACGCTTTTCACAAAAGCTATG
CTTTGATCAACAAATGATCAGCAGCACTTCGTATGCCACATTA
>CL1Contig345 (326-116.5-37964)
CTAGATCAACGTACCGAGGATCACTCCCGATCCCCTGCAACACAAGACCGGAACCATCCC
TTACTGGACAGTCCCGAACAAGACAACCCCGCAGTTGGCGTACGTTCCAACCGCCCACAC
AGCCGAAATAAAAAGGGACCTCTAGACAGGGGTAAATCTCGTCCTACTTGGGCATGACCC
ACTTAGCCTTGCTGCACCTCCCCTGTTTTAGCCATTCCCGGTTGATGAGGCTTGAGGCTA
CGATTACCTTTATAGAACACATCTCTTAGAATGCTCATCGTCCACCTGACGATGTTCTGA
AAGCATTCCATACAAGTTCGTTCCGG
>CL1Contig136 (427-84.1-35909)
ATTGGGGTACCATCTGTCACAGTACATGGTCTAGATCACCGTAACGAGGATCCACCCTGA
TCCCCTACATCACAAGACCGGAGCTACCCCTTACTGGATAGTCCGAATAAGTTCACCCCG
CGGTTGGGATCAGCAACCGCCACACAGCCGAATATATAAAGGGACATCTAGACAGGGGTG
ACCTTACCCTAATTGGTTGCTAGCCACTTAGCCTTGTGTGCACCTCCCCTGTTTTAGCCA
TTCCCGGTTGATGAGGCTCGAGGCTATGCGTTACCTTTTTAGCACACATTCACTTAGAAT
GCTCATCGTCCTCCTGACGATGTTCTGAAAGCATTCGTCCATACAAGTCCGTTCCGGGTT
CGAACGGAACCGAAGGCACTACTCCTACTACATCCATTTTGGAATCTCCCTCGGGATTAG
TGGTGAT
>CL1Contig10390 (304-113.2-34428)
ATGCAAACGCAGACTTGGAGGAGATTTCTTCTTATGTTAGTCAAAGATGCTTGATACGCA
TTAAAAAAAAACATTTGATATTATTATTAGTGCATAGTGTAGAAAACATTTCGAAAGTAG
AATATAAATCTTAGCCAGCATAGGTACCATTATATTATGCCTACTATAGCTACCATATTA
GATGGCAGGTTCTACAACTAAAACCGTACAAGTCTCGTATTGTTTCTTTGGATTTCCAAC
AAATGGTCAGGCCAAGGAACTTCCCATTGCCACATGGGTACGCCTCTGGAGTGACGTCCC
GAGA
>CL1Contig1029 (426-80.6-34322)
GAAGACGGGTATTTTCGAAAACGAAAGGATTACCTGTCGAATGTCTCTGCACCGGGTTGC
TCCGGTATAGAGATTTTATCACCCTTTGTGATGGGGATTCCGGACGTGATTAGTGAATAT
CCGGATTTGCAAGGGCTTCTTTGAAGTGCCTTCGGTTCCGTTCGATCCCGGAACGGACTT
GTATGGATGTGTGTCTGACGTTACACTTTGAGATGTAAAGCTGGTTTCTATCAAATACAT
TTCTGTTGGTGGCGGAGAATTTATTCTCTTAGCTTAACACCCTTCTCTGAGACGTACGAG
CTCAGAGGTTATGTAGTTGAAGTTATCAGCGATATACTCCCAATTTGGTAGTGTGGCACG
CTAAGTGCTGCTGTGTATTGATGATCATTTGTTGATCATTAGATGATCAAATCATGGCTT
TTGTGA
>CL1Contig7176 (438-78.2-34265)
TTAAAGATTTAAAGATGGTAATTGGTTTAACCATTTGAAAGAAAAGTTTTGGATTTTTAT
AAGTTGTGACTTAACTGAAATCCCATATCCATATGTTTTAAAATATTGCGCTCATTATTC
GGTTTAGCCGGGAGAGGACCTTGTGTCATATAACCCATTCCGAATAGTGATACGACGTTA
TGGATAGCATTTGAAGACCGGTGGTGAAGACCGGATATTTCCGAAAACAAAAGGATAACT
CGTCGATTGTCTCTGCACTGGCTGATCCCCGGTATAGAGATCTCCATATGTGATGGGAAG
TCCGGACGTGATTAGGGATTATCCGGATTTGCAAGGGCTTCTTCGGAAGTGCCTTCGGTT
CTGTTCGAACCCGGAACAGACTTGTATGGATGTATGTCTGACATTACACTTTGAGATGTA
AAGCTGGTTTCTATCAAA
>CL1Contig1709 (366-93.5-34231)
CGGTTCCGTTTGAACCCGGAATGGACTTGTATGGATTGAATGCTTTCAGAACATCGTCAG
GTGGACGATGAGCATTCTAAGATAGATGTGTTCTATAAAGGTAATCGTAGCCTCAAGCCT
CATCAACCGGGAATGGCTAAAACAGGGGAGGTGCAGCAAGGCTAAGTGGGTCATGCCCAA
GTAGGACGAGATTTTCCCCTGTCTAGAGGTCCCTTTTTATTCGGCTGTGTGGGCAGTTGG
TTGCAAACAACTGCGGGGTTGTCTTGTTCGGGACTATCCAGTAAGGGATGGTTCCGGCCT
TGTGTTGCAGGGGATTTAGGGTGGATCCTCGGTACGGTGATCTAGGCCACGTATTGTGAC
GGGTGG
>CL1Contig529 (438-76.9-33703)
TAACTTTTCTTTTCAAAATTTTTTTCTAAAGTTAAGCAATTTTAACCCGTTTACTCACAC
CAGACCCCTGTCTGACCCGAGTGTTTATTTTCTGTTTTATTAAACTCTTGGGTACTCATA
TTATGTATGAGTAGTCAAGTGATTCAGGTTTGCTTGACGAATTCTGGAGGAGATATGGAG
CAGGAGGCTTCCACGTGTAGATATATTATGGTTCCGCTGTGTTTGTTTGGTATCTGTATC
TTGTGTACTTGAGTTGTATAGTTAGACAGATGTTTATAACTGTCTAATATGTGTTGTATA
AGTTGTGTACTCTGATGTAATATGATACTATGTAATATTTTTATGTGATATATTATATTT
TATTTGTTCCGCTGTAAGTTCTCTGATGTTGTTTGTGTTCTTCTTTCTCTTTCTTTCTCT
TTTCTATCCCTTTCTTTC
>CL1Contig3900 (401-83.3-33384)
TTAGTTCTCTACCAACACAAGGCCGGTGTACCCCCTGCCCGGGAGTATCACCTAAGATAT
TCCATCCCCGGTCGTAACCAACCTTTATCCGAGCGCTCGATACCAACAACCACAAAGTAA
TGTATTTGCAGTAACCACATAGGTTAAATATCTGGGCTCCATACCATGATACCACCTCTA
TCCAGAAGGAAATGAACATACCCTCAGGGGGCGCTACCCCCAAATAACCTTGCTGCATTC
TTCCTGTTTCGACCATTCCGGGTTGTGAGGTTCGACGAAGTCTCGTCCACAAAGCTACGC
TTTTCACAAAAGCCATGCTTTGATCAACAAATGATCAGCAGCACTTCGTATGCCACATTA
CCAAATTGGGAATGTATCACTACTAACCATCAACTACATAA
>CL1Contig11659 (526-62.4-32834)
CAAATAAACATGTCAGGTTTTTACCTTACGATAGCTAAAACAATTTTTATAGAAATCCTC
TGATATTATAATAGGGTCTATATACAAATACTTATAAAATAGCCGAAATTGTTACATGAT
TAAATTCCAGCTACTAGCCACAGAGTGGGTAATACAAACAAAACTCGTACAAGGCTCGTA
GGGAGAATGGATTTCCAACAATGACTAGGCACTGGGGTACCACCTGTCACAGTACCTGGT
CTAGATCAGCGTACCGAGGATCACTCCCGATCCCCTGCAACACAAGACCGGGACTACCCC
TTACTGGATAATCCCGAGTAAGATCACCCCACGGTTGGGATCAGCAACCGCCCACTAAGC
CGAATAAAAAAGGGACATCTAGACTGACCTCAACCTGCTTGGGTGCTACCCACCTAGCCT
TGCTGCATAACCCCTGATTTTCAGTCATTCCCATTTGACGAGGCTTGAGGCTAAGCCTTT
TCAGAACATATCCCTTAGAATGTTCATCGTCCACCTGACGATGTTT
>CL1Contig4061 (430-76.3-32826)
TGATCATTGTGTTGATCATTTATGATAGGATCATTTGTTTGATCGTCTATCTTGGTGATC
ATTTCTATGATCATTTGTTGACCCAAAGCACGGCTTTTGTATAAAGTGTGTTTTTGTGGA
CGAGACTTCGTCGAGCCTCACAAACCGGTAATGGTCGAAACAGGAATTGTGCGGCAAGGT
TTTCAGGGATAGCTTCCCTAGGGTATGACCATTCCTTCTGGAAAAGGGTAGTATCATGGT
ATGGAGCCCAGATACTTACTCATGTTGAAACACTTATTATTATGGTGTGATGTTGGTTAG
AGAGCTCTCGTTTAAAGGTCCCAAAGGACCGGGGGTGGCATATCTGAGGGTTTGTAATAT
CCCTTGGGAAAAGGGATTCCCGGCTTTGTTTAGCAGAGAACGGTTGGTTCCCGGGGCGTC
CTTCCAGAGG
>CL1Contig2868 (383-84.4-32333)
AACTTCATTCAACATCACTTAAGTTATATTCCATTTTATAAACATCACTTGGTTTTACTT
AACTTAAATTCCCACTTATAAATCAATTCAGATTCCAATTCTAAAGTAAATTTCCATTTA
ACTTTAAATTCATTTTTATTTACAACTCATATTCATAAATATATTCATATAGTTTCACTT
CTTATATATATAAGTTTATTTCACAATTGTAAATCACTTTAATTATAATTCAATTCTTAT
AATTCTTTTGCTTATACAATTATTCTTTTATTTAGATTATTCAAACAACTAAACAATCAA
CTTATATACACTTTAATAATTCTGAAAAATTATTTCTTTATATATAAAATATAATCAAGG
GTAAAATTATTTCATTTACCCAA
>CL1Contig2034 (468-68.7-32173)
CTGAGAATGCCTCTGGAAAGACATCCCCGAGAACCAAACCGGATCTCTGCCAACACAAGG
CCGGGTTACCCCTAACTGGGTAACTACTGACACGAGCACGCCATTCCCCGGTCCTTTAGG
ACCTTTTCAACCGAGCGCTCGATATCCAATTCACACAATCATAAAGTGTTTTCAACATGA
GTAAGTATCTGGGCTCCATACCATGATACCACCCCTTTCCAGAAGGAAATGCACATACCC
TAAGGGGAGCTACAGCAACCCCTAATAACCTTGCCGCATCTTTCCTGTTTTGACCATTTC
CGGGATGTGAGGCTCGACGAAGTCACGTCCACAAAAACACACTTTGTACAAAAAGCCGTG
CTTTGGGTCAACAAATGATCAACACAATGATCACTAAGATAGACGATCAAATAAATGATC
CTATCACAAATAATCAACACAATGATCATTTCAGCATCACTCAGCATG
>CL1Contig1866 (493-64.7-31877)
CGTTTCGTTCGAACCTGGAACGAACTTGTATGGATTGAATGCTTTCAGAACATCATCAGG
TGGACGATGAGCATTCTAAGATAGATGTGTTCTATAAAGGTAATCGTAGCCTCAAGCCTC
ATCAACCGGGAATGGCTAAAACAGGGGAGGTGCAGCAAGGCTAAGTGGGTAGCACCCAAG
TAGGACGAGATTTTCCCCTGTCTAGATGTCCCTTTTATTTCGGCTGTGTGGGCAGTTGTT
GGCCACAACTGCGGGGTTATCTTGTTCGGGACTGTTCAGTAAGGAATGGTTCCGGCCTTG
TGTTGTAGGGGGTCGGGAGTGATCCTCGGTACGGTGATCTAGGCCCCGTACTGTGACGGG
CGGTACCCCAGTAGCCCTGCCATTGATGGAAACTCATTCTTCCTACGTGCCCTTTACGGT
TTTGATTGTATACCTATGTAGCTGGAATTTAATAAATGTAACAATTTCGGCTATTTTCTA
CTTATTTGAAAAC
>CL1Contig541 (332-95.5-31702)
CGACAAAAGTGGGTAATACAAAAAAACCGTAGGGTCTCGTAGGGTAAATGGGTTTCCATC
AATGGCAGGGCTACTGGGGTACCGCCCGTCACAGTACGTGGCCTAGATCACCGTACCGAG
GAGTACTCCCACTCCCCTGCAACACAAGGCCGGACCCATTCCTTACTGAACAGTTCCGAA
CAAGACAACCCCGCAGTTGGTGCGCATTTCCAACTGCCCACTAAGCCGAATAAAAAGGGA
CCTCTAGACAGGGGAAAATCTCGTCCTACTTGGGCATGACCCACTTAGCCTTGCTGCACC
TCCCCTGTTTTAGCCATTCCCGGTTGATGGGC
>CL1Contig1870 (397-79.2-31446)
AATACCTTCGGTTTCGTTCGAACCCGGAACGAACTTGTATGGATTGAATGCTTTCAACAC
ATCGTCAGGCGGACGATGAGCATTCTAAGATATGTTCTATAAAGGTAATCGTAGCCTCAA
GCCTCATCAACCGGGAATGGCTAAAACAGGGGAGGTGCAGCAAGGTTAGGTGGGTCATGC
CCAAGCAGGACAAGATTTTCCCCTGTCTAGATGTCCCTTTTTATTTCGGCTGTGTGGACA
GTTGTGAGCTCCAACTGTCGGGGTTGTCTTGTTCGGGACTGTTCAGTAAGGAATGGTTCC
GGCCTTGTGTTGCAGGGGAGCGGGCGTACTCCTCGGTACGGTGATCTAGGCCACGTACTG
TGACGGACGGTACCTAGTAGCCCAGCCATTGATGGAA
>CL1Contig6953 (1174-26.7-31358)
TGGTTTCTTACTCATCAAACTTTCATACCTCAATGCCATATCAATCAAATCAACAAAAGA
TCCTTTCAAAAGCACTGTCAATTTTCCATGGAATTCAGGCCTCAACCCTTGCACAAATTT
CTCATTCTTTTTCAGAGGAGTATCGATGAGTCCTGGTCCATAACAAGAGAGTTCGTTGAA
TCTGGTTTCATACTCCGAAATAGACATACTACCCTGCTTCAAATACAGAAAATCCTGATA
CAATTGGGTTCTCCCTGCCGTTGGCATAAACTTCTCTTCAAACAACTCCTTAAATCTGTC
CCATGAAATGTCATCCTCAGAAATATTTGCAATAGTTGAATCCCACCATGCTGCTGCACC
ACCTTGCAATTGCCACGATGCCATATGCCTCTTACGCTCATCAGACAATCTCATGCTCTT
GAAAATACGTTCGCAAGAGCGTAGCCAGTCTTGAACTTCAATTATTGACTCCGAACCTTT
GAATGGTTGGCCTCCAAGATGTTTGAAATCCTTGCATAAAGCTGCAAAACTAACTTGAGA
CGGTACTGGATTGACAGCCTCACTAACATTTTGACTCCGTCCATTATCTGTTGAAGTACT
GGCCCTAACTCTGCCTCTTCTTCCTGAACTCATGTCGGTCACCTGAACAGGTAACTCAAC
AAATTTAGATAGATATATATATAATTATATGAAAATACAAATACGCACTCTCAAGATAAA
TATAACACAAGAGCCTAGGTACTCGCTCAACCTAGCGCTCTGATACCAACTGTGACGACC
CGCCTTTCTCAACCCCAGAAAGACGTTTCATCATTAAGAAAGAAAGGGATAGAAATAGAA
AAGAATAGAAAGAAAGAACAACAACATCAGAATCTCACAGCGGAATGGAACAAAATATAA
TACATCACATAACAATTACATAGTTTACATATATCAGAGTTATACAATATTATACACTTG
ACAATTTTATATACATCTGTCACTACATACATCACAATATACAACATACTCTAACTAACA
CAGCGGAACTAGATAGATATCTACAACGCTGAAGCCTCCTGCTCCATTGCTCCTCCAGAA
TTCGTCAAAGCTAACCTGAATCCCTTGACTACCCGTAAAAATTTGGGTACCCGAGAGTTT
ATTAAAAAAACAAAAAAAAACTCCGGGTCAGACA
>CL1Contig7570 (479-64.9-31110)
TGAATATTTGGCAAGTTATTTAATTTATGGAAGATTAATAAAAAGGGCCTAGTGATTGTT
ATGGTGCTGGATATTTGTTTGTTGGCCTTGATAGTTAAATAACCGACTATCAATATTTAC
CTTTAAATGGGTATTTGTTGTGATTTGCTTGAATTTGAATGCTACACTTATTTTAAAAAT
AAGCGCTCGTTATTCGGTTTAGCCGGGAGAGGACCTTTGGGTCATAAATCCCATTCCGAA
TAGTGATATGTCGTAATGGATAGCATTTGAAGACCGGTGTTGAAGACCGGATATTTTCGA
AAACGGAAGGATTACCGTCGAATGTCTCTGCATCGGCTGATCTCCGATATAGAGATTTTA
TCACCCTTTGTGATGGGAATTCCGGACGTGATTAGTGAATATCCGGATTTGCAAGGGCTT
CTTTGGAAGTGCCTTCAGTTCTGTTCAAACCCAAAACAGACCTGTATGGTTGTATGTCT
>CL1Contig10440 (563-54.8-30873)
TGTGGTTTGTGATGTTATGTGATAAGATATGTTTGATTTAAATTGTGATGATGTGGTTAT
CTATTGATGATGAATTATGTGACATCCTGTATTTAAAATTGAATTGTATTTCACTTGAAT
AATTTAAGTTAAGATGACATTGGATTCGAAGAGACCGGAGTCGGGTATTAGTAAATACCC
GAAACCACTTCGATTCTTTATAAATTGATATGTGAAATCAATAGGCTGGAATGGAATGAT
TTAAGTGAATTGGACCATTTAATCTAAGTTTTGGTACTTAGAAATTGATGTGTGAAATAA
GTGATGTCTATAACAACTTGTGAAGTTGTAAATTGATACAAGTTACCCCGGGTTTATATA
AGTTGTATGCTTTTGTATTCCATGTTAGATGGGTTTACTCACGCTGGTTTCCAGCCTGAC
CCGGGTGTTACTTTGATGTAATGCTCGGGTCAGACCGAGTATTACAGATTTTCAGGTAAG
GACGTTCTGGAGCTCAGGAGGCGAGCTGGATGGCAGGAACGTATGGAGTGTTTCCGCTGT
GATATATTGTTGTATATCTGAGA
>CL1Contig5185 (269-113.1-30427)
AGGCAAGCTGGATGGCATGGCGTATTACTAGTTTATATAGTATTTCTTTTTCCGCTGCAC
TGTTTGTTGTTGTATGTTGTTGTACACTCTGATGATATGATGTAATGAAATGTGATGTAA
TGTAATAACTGATATAGTTCTTTGTTTAAAGATTATTCATTTATTATTATATGTTGTTCC
GCTGCGAATTGTGAGATTCTGATGTTGTTCTGTTGTTTCCTTTCTGTCCCGTTCTATTTT
CAAATTTTCTATTTTCTTTTCTATCTTCT
>CL1Contig10041 (665-45.8-30424)
GACTGGTATGAGCAAACAAAATAGTTTTTTATTTAAAACAAACAACAAAAGATTTTAAAA
TTGAAATCCGCAATGCTTTTTGGAAAATGAAACTGCCATAAGGCCTCCCGCCACACACAC
AATGCAAGCGCACACTTGGAGGAGATTTCTCCTTATGACAGTCAAAAATGCTTGATACGC
GAAAACCATTTTGATATTATTATTAGTGCATAGTGGAAAACATTTCGAAAGTATAATATT
AATCTTAGCCAGCATAGACATTTCGAACTATGCCTACTATAGCTACCATCCAAACAGTGG
GGCGCCACCATAAGTAGATGGCAGGTTATACAACTAAAACCGTACAAGGCGCGTATTGGA
TGAATGGATTTCCAACAAATGGTCAGGCCAAGGAACTTCCCATTGCCACATGGGTACGCC
TCTGGAGGGACGCCCCGAGAACTTACCCAGCTCTCTGCCAACACAAGGCCGGTTTACTCC
CTTCCCGGGAGTAAAACCTAAGATATGCCACCCCCGGTCGTTTGCGACCTTTATCCGAGA
GCTCTCAACACCAACAACATCACACAGTAATAAATATACAGTGTCCACATGAGTAAGTAT
CTGGGCTCCATACCATGATACCACCCTTTTCCAGAAGGAATGGACATACCCTAGGGGTGC
GACCC
>CL1Contig1133 (495-61.0-30180)
GCATCAACACCCTTCTCTGAGACGTACGAGCTCAGAGGTTATGTAGTTGAAGGTTATTAG
TGATATACTCCCAATTTGGTAGTGTGGCATGCTGAGTGCTGCTGATCATTTGTTGATCGA
AGCATGGCTTTGTGAAAAAGCGTAGCTTTGTGGACGAGACTTCGTCGAACCTCACAACCC
GGTTATGGTCGAAACAGGAATCGTGGCAGCAAGGTTATTTGGGGGTAGCGCCCCCTGAGG
GTATGTCCATTTCCTTCTGGATTATAAGTGGTATCATGGTATGGAGCCCAGATACTTACT
TTGTGGTTGCTGCAAACTTATTGCTTTGTGGTTGTCGGTTGAGAAGCGCTTCGGATAAAG
GTTGGTAACGACCGGGAGGTGGCATACTCGTGTCAGTTGTTACCTAGTTACAGAGGTAAC
CCGGCCTTGTGTAGCAGAGATCCGGTTAGGTTCTCGGGGACGTCCCTCCAGAGGCGTTCC
ATTTTTATGTGGGAA
>CL1Contig3931 (421-71.6-30142)
CAAGGTTATGAGGGTCGTGCCCTTTAAGGTATGTCATTTCCTTCTGGAAAAGGGTGGTGT
CAGGTATGGAGCCCTGATATTTAACCTTTGTGGTTACTGCAAATACTTTTCTTTGTGGTT
GTTGGTGTAGAGGATCCTCGGATAAAGGTCGCAAACGACCGGGGGATGGCATACTCGAGT
AGTAGTTACCTAGTTACAGAGGTAACCCGGCCTTGTGTTGGCAGAGATCCGGGTAGGTTC
TCGGGACGTCCCTCCAGAGGCGTACCCATGTGGCATAGGAAGTTCCTTAGCCTGACCATT
TGTTGGAAATCCAATTCCCAATACGAACCCAGTACGGTTTTAGTTGTATAACCTGCCATT
TACTTATGGTGGCGCCCCACTGTTTAGATGGTAGCTATAGTAGGCATACAATAATGGTTA
T
>CL1Contig9103 (538-55.9-30060)
ATTTATAAAAACTTCTTTTTATAAATTCCTTTAGTAACATTTTTGATTTCATATCTCAAT
TATAAACTAAAAGTTCATATTATAAGTCAATTGCTTATAAAACGATTATTTTACAAAATC
GTTCTTTTTAAAGACTTTTCAATTTATAAATCTTATAACTTATAAGATCCATTTATTTAA
CCAATCTATTCTTCAAATAATTTCACCAAATTTATAAATCTTACTATTTATAAATTTCAT
TTATAACTTCACAGTTTATAATTCTATAAATTTCATTCATTTATGAAATTCATTTTCACT
TCATTCAAACACTTATAAAAACTCGTTTTATAATGTCAATATTTCAATTTATAAATATCC
ATTTATAAATCTCTTAATATAAATCAATTTATATTATTCTTTAAAACGTCTTTAATCTCC
TTTATAATTTCACCATTTTGATTTATAAAATAATTAAATTTTATAAATCCTATATTTAAA
CTTTTCACAATAAATTCAAAAATCCCGATTTAACTATTTTATAAAATCATTAGCATCA
>CL1Contig4784 (380-79.0-30002)
TCCTAAATTCTGGGTGCCCACCAATTTCCACACGGGCAGTCAAGAGTTAAGGTTTATCAG
GATATTCTGGAATTCAGGAGTTGCTGGAGGCAAGCTGGATGGCATGGCGTATTACTAGTA
TATAGTATTTCTTTTCCGCTGTTTGTTGTTGTTTGTTGTTGTACACTCTGATGATGTAAT
GTAATGTAATATGATGTAATGTAATAACTGATATAGTTCTTTGTTTAAAGATTATTCATT
TATCTATTATATGTTGTTCCGCTGCGATTGTGAGATTCTGATATTGTTCTGTTGTTTTCT
TTCCGTTCTATTTTCTATTTTCTATTCTCTCTATTTTCTATCTTTTTCTCTCTTCTTCTA
TCTTTTTTCTTTTTCTTTCT
>CL1Contig1513 (487-61.4-29914)
TGAATATGTTATATCTGAGATGTGATATATGCTACTTTGTGATATATGGATGAAGGTGAT
AATAAATGATTATCTATTTGTGTTGTGAATACATCCATTTATGTTAAGTGATATTTCTAA
ATATCTACTGTTTAAATCCCTTAAGTACAACTTGGACATTAAAATGGCGTTTGGATTCGG
TGAGACCGGGATCGGGTTTCCATATTTGGATATCCGAAAACCACATCGATCCAAAATAAA
CGTTAGGTCGTGAATCCAAGTGGAGTGCAAGTGAAGACTCGAGGTGTAAGAACTATTCGT
CAGTATAACTCTGGGGGTGATTCCGTGATGAGTTTGACGGAGATAGTACTTACAGGTTCG
AGATGGTGATTCAGAGTGCAAGGGCTATGGTCGTTGACTCTGAGGGTGATTCCAAAATGA
GTGCAACGAGATAGTGCCTTCGGTTTCGTTCGAACCCGGAACGAACTTGTATGGATTAAT
GCTTTTA
>CL1Contig9301 (844-35.4-29871)
ACATCGTTAGGTCGTTTTAATTCTGTTTAAAACACCAAATCTAAAACAATTTCTTTAACG
TGTTATTCACTATTCAAAAACGTGAATATACTTCGTTAACAAATTTCATCCTTTTATTCA
TTTTAATTCAAAGGATTATTCACTATTCAAAAATGTGAATATAACTCCATTTATAAGTTA
TAACAATTAACTTATCAAAATAAGTCGTTTGCGAATTTATAAAACAACGTTTATAAATTC
CATTTCTATTTATTTATAAAAACTTCCTTTTTATAAATTCCTTTATTAACCTATTCCAGT
TTATAACTAAATTATAAACTAAAAGTTCATATTATAAGTTAATTACTTATAAAACGATTA
TTTTACAAAATCGTTCATTTAACTTCCCAAATTATTAATCTTAACTTATAAGATTGTTTA
TTTATCCAAAATTCATTCTTTCGATAACTTTATAAATTTTATAAACCTACTGCTTATAAA
ATTCCATTTATAACTTCACTGTTTATAATTCTATAAATTTCATTCATTTATGAAATTCAT
TTTCACTTCATTCAAACACTTATAAAAACTCGTTTTATAATGTCCATATTTCAATTTATA
AATATCCATTTATAAATCTCTTAATATAAATCAGTTTATATTATTATTCTAAAACGTCTT
TAAATTCCTTTATAATTTCATCATTTCGATTTATAAAATAATCAAATTTTATAAATCCTA
TATTTAAACTTTTATCATATATTCAAAAATCCAATCTAAATTATTTTATAAAATCATTAG
TTCATATTTCTCAAAAATCGACTTTTAATCGTATTTCTAAAAATCAGCTTTTTTTATAAC
TTTA
>CL1Contig554 (406-73.5-29833)
GGGTTTCCATCAATGGCAGGGCTACGGGGTACCGCCCGTCACAGTACGTGGCCTAGATCA
CCGTACCGAGGAGCCACCCTAACTCCCCTGCAACACAAGGCCGGAACCATTCCTTACTGA
ACAGTCCCGAACAAGATAACCCCGCAGTTGGCTGCAGACCAACCGCCCACACAGCCGAAT
AAAAGGGACATCTAGACAGGGGTATACCTCGTCCTGCTTGGGCATGACCCACCTAACCTT
GCTGCACCTCCCCTGTTTTAGCCATTCCCGGTTGATGAGGCTTGAGGCTGCGATTACCTT
TATAGAACATATCTCTTAGAATGCTCATCGTCCGCCTGACGATGTGCTGAAAGCATTCAA
TCCATACAAGTTCGTTCCGGGTTCGAACGAAACCGAAGGCATTATC
>CL1Contig4025 (521-56.7-29518)
GATGTGGCAAGGTTATGATGGTCGCGCCCTTTAGGGTGTGTCATTCCCTTCTGGTAAAGG
GTGGTATCATGGTATGGAGCCCAGATACTTACTCATGTGGATACTGCAGATCTATTACTT
TGTGATTGCTTTGTGGTTTAGAGGCGCCTCGGATAAAGGTCCCAAAGGACCGGGGGATGG
CATGCTCGAGTAGTAGTTACCTAGTTACAGAGGTAACCCGGCCTTGTGTTGGCAGAGATC
CGGTTAGGTTCTCGGGACGTCCCGCCAGAGGCGTACCCATGGACAGTAGGAAGTTCCTTA
GCCTGACCATTTGTTGGAAATCCAAACAAAACAATACGAGCCCTTTACGATTGCAATTGT
ATAACCTGCCTCCTCAGGAGGTAGCTATAGCAGGCATAATATAATGGTACCTATGCTGGC
TAAGATTAATATTATACTTTCGAAATGTTTTCTACACTATGCACTAATGATAATATTAAA
AAGGATTTTGACGTATCAAGCATGTTTGACTATCATAAGGA
>CL1Contig2323 (327-89.9-29386)
ATACGAGAAATTTCTTTGATATTATTACTATAAGTGCAAAGTGTGGAAAAAACCATTTCG
AAAGTATAATATAAATCCTAGCCAGCATACGACATTTCGTCGTATGCCTACTATAGCTAC
CATGTTCAATAGCAGGTTACCGCCACATTCCATGGCAGGTTATACAACTAAAACCGTACA
GGGCGCGTATTGTTTTGTTTGGATTTCCAACAAATGGTCAGGCTAAGGAACTTCCTACTG
CCACATGGGATCGCCTCTGGCGGGACGTCCCGAGAACTTAACCAGCTCTCTGCCAACACA
AGGCCGGGTCCTCTGTAACTAGGTAAC
>CL1Contig229 (675-43.2-29178)
GTGTTATACACACCTGTCTATTGTACAATACAGTTCGTTCAAGACATCTTCACAGAGATC
AACACAGCGGAACCACTATATATCTACATACGTTGAAGCCTCCTGCTCCATATCTCCTCT
AGAAACTCGTCAAAGCTAACCTGAATCCCTTGGCTACTCGTAAAAATTTGAGTACCCAAG
AGTTTAATAAAACAGAAAATAAACTCCGGGTCAGACATGGGTCTGGTGTGAGTAAACGGG
TTAAAGTTGCTTAACTTTGAAAAACCTTTGAAAACAAAAGGTATCACGTAAGACTTCCCA
CACATAAACATGGGTAAGTTTTTACCTTACGCTAACCAAAACATTTGATAGGAAATCCAG
TGATATTATAATAGGGTCTAGGGTTTTCAAATAAATAAGAAATAGCTGAAATTGTTACAT
GATTAAATTCCAGCATACTAGCCACAAAGTGGGTAATACAATCAAAACCGTAAGGGCACG
TAGGAAGAATGGGTTTCCATCAATGGCAGGGCTACTGGGGTACCGCCCGTCACAGTACGT
GGCCTAGATCACCGTACCGAGGATCCACCCTAAATCCCCTGCAACACAAGGCCGGAACCA
TCCCTTACTGGATAGTCCCGAACAAGACAACCCCGGCAGTTGTTGCAATCAACTGCCCAC
ACACAGCCATAAAAG
>CL1Contig1058 (540-52.4-28290)
ACTAGTGATACATTTCCAATTTGGTAATGTGGCATGCTAAGTGCTGCTGATCATTTGTTG
ATCGAAGCATGGCTTTTGTGAAAAGCGTAGCTTTGTGGACGAGACTTCGTCGAACCTCAC
AACCCGGAAATGGTCAAAACAGGAAGAATGCAGCAAGGTTATTTGGGGATAGCGCCCCCT
GAGGGTATGTTCATTTCCTTCTGGATAGAGGTGGTATCATGGTATGGAGCCCAGATACTT
AACCTATGTGGTTGCTGCAAATTTATTACTTTGTGGTTGTTGGTGAATCCCGGGATAAAG
GTTGGTTACGACCGGGGGATGGCATACTCGTGTCAGTAGTTACCTAGTTACAGAGGTAAC
CCGGCCTTGTGTTGGCAGAGATCCGGTTAGGTTCTCGGGGCGTCCTTCCAGAGGCGTACC
CATGTGGCAATGGGAAGTTCCTTGGCCTGACCATTTGTTGGAAATCCAAACAAAACAATA
CGAGCCTTGTGCGGTTTTAGTTGTATAACCTGCAATGGAATGTGGCGGTAACATGCTATT
>CL1Contig565 (397-71.0-28182)
AAAATAGCCCAAATTGTTACATTATTAAATTCCAGCTACTAGCCACAAAAGTGGGTAATA
CAATCAAAACCGTAGGGTCTCGTAGGGAAAATGGGTTTCCATCAATGGCAGGGCTACTGG
GGTACCGCCCGTCACAGTACGTGGCCTAGATCACCGTACCGAGGAGCCACCCTAACTCCC
CTGCAACACAAGGCCGGAACCATCCCTTACTGGACAGTCCCGAACAAGATAACCCCGCAG
TTGGTGCGCATATCCAACCGCCCACACAGCCGAAATAAAGGGACATCTAGACAGGGGTAT
ATCTCGTCCTGCTTGGGCATGACCCACCTAACCTTGCTGCACCTCCCCTGTTTTAGCCAT
TCCCGGTTATGAGGCTTGAGGCTACGATTACCTTTAG
>CL1Contig9079 (521-53.9-28101)
ATCATCGAGATATGAAATTGAATAGATTAATAAAGGAAATTTATAAAGGAAGTTGTTATA
AAATAAATAGAAATGGAATTTATAAACGTTGTTTTATAAATTCGCAAACGACTTATTTTG
ATAAGTAAATTGTTGAAACCTATTAATGGAGTTATATTCACGTTTTTGACTGTGAATAAT
CCTTTGAAATAAAATGAATAGAAATGATGAAATTTGTTAACGTAGTATATTCACGTTTTT
GAATAGTGAATAATATGTTAAAGAAAATGTTTTGAATGTGATGTTTTAAATAGAATTAAA
ACGATCTAACGATGTTTTAAAATGTGTTGAGATTCGAAACCATAGATTTCAACATTTATT
GTTGAAATAGATGTTTCGAGAAATAAAAGGAAATGGTGGACTATAACACTGTTGTTATAG
TAAATGATTTCCGAAAGGAAATGTTTTGTATAGTATTGGGATTTATATATCTATTTTAAT
TTCGAATCCCTATACTAGTGATTTTGGGTTGTCGTAACGAT
>CL1Contig2354 (496-56.6-28089)
CATGCTTGATATGCGAATTCATTGATATTATTATTATAAGTGCAAAGTGCAGAAAACATT
TCGAAAATAGAATATTAATCTTAGCCAGCATAGACATTCCGAACTATGCCTACTATAGCT
ACCATGTTTTGTGGCAGGTTACCGCCACGCTGCATGGCAGGTTCTACAACTAAAACCGTA
CAGGGTTTCGTATTGTTTCTTTGGATTTCCAACAAATGGTCAGGCCAAGGAACTTCCCAT
TGCCACATGAGAACGCCTCTGGAAGGACGTCCCCGAGAACCAAACCGGATCTCTGCCAAC
ACAAGGCCGGGTTACCCCTAACTGGGTAACTACTGACACGAGTATGCCATCCCCCGGTCC
TTTGGGACCTTTAACCGAGCGCTCGTCACCAACATCACACAATCATAACAAAGTGTTTTC
AACATGAGTAAGTATCTGGGCTCCATACCATGATACCACCCTTTTCCAGAAGGAAATGCA
CATACCCTAAAGAAGC
>CL1Contig10328 (540-51.9-28015)
ACACTAATAATAATAATATCAAAGGATTTTGCGTATCAAGCATGTTTGATCATAAGGAGA
AATCTCCTCCAATTCTGCGTTTGCATTGTGTGTGTGCGGGGAGGCCTTATGGTAGTTTCA
TTTTCCAAAAGCATTGCGGATATTTTTCACTTCCCTTGTTGTTGTTGTTTTAAAAGATAA
ATAACTGTTTTGAGTTCTCACACCAGTCCCATGACTGACCTGGAGTTTATTGTTCTCTTC
CTAAACTCTGGGTGCCCATAATTTTCCACACGGGCAGTCTAGAGTCAGGTTATCAGGTCA
TTCTGGATTCAGAAGTGCTATGGAGCTCAAGTGGCGAGCTGGATGGCGAGACGTATTACT
TGTATATGATATTATCTTTCCGCTGTAAATTCACTTGTAAGGACATGTTTGTATAACTGT
CCATTGTTTTGTTGTGTTGTATATTGTTGTTGTACACTCTGATGATGATGTGATGTAATG
TAATAACTGATATAGTTCTTTGTTTTAAAGATTATTCATTTATCTATTATAAGTTGTTCC
>CL1Contig3350 (398-69.9-27837)
GAGTATTTCCGCTGTATTATATTATTATTAATCTGAGACATGATAATTGTATATATTCAG
TGACTGTATATATATGTGAAACTCTGATGTATATTAAATGTAATCGACAGATATAGTATT
CTTTTGTAAACTGTTATTATTTATTATTATATTTTATCCGCTGCGAATGTGAGATGTTTG
GTGTTTCTGTTCTTCTTCTTCTATCTCTTTCTTCTTTTTCATAACTATCTGGAATTTTCG
GGTTCGAAAATTTCGGGTCGTTACATTTGGTATCAGAGCTGAAAGGTTAAGCGAGAACCT
TGGCTCTGGTGGGGATTACTCATTAAATAGAGTCCGTAGTACTCTAGAATGAGTTGAGTG
TGTATATATATATATATATGAGCGCGTACTTGTTATTT
>CL1Contig10132 (487-56.6-27553)
TTCTTCTTATGACAGTCAAAAATGCTTGATACGCGAAAAACCATTTGATATTATTATTAG
TGCATAGTGCAGAAAACCTTTCGAAAATATAATATTAATCTTAGCCAGCATAGGTACCAT
TATACTATGCCTACTATAGCTACCATTTTAAATGGCAGGTTCTACAACTAAAACCGTACA
GGGCTCGTATTGTTTCTTTGGATTTCCAACAAATGGTCAGGCTAAGGAACTTCCTATGCC
ACATGGGTACGCCTCTGGAGGGACGTCCCGAGAACTTAACCAGCTCTCTGCCAACACAAG
GCCGGGTTACCTCTGTAACTAGGTAACTACTACACGAGTATGCCATCCCCCGGTCGTTTG
CGACCTTTATCCGAGGATCCTCAACCACAAAGCAACAACCACAAAGTATAATAAATTTGC
AGCAACAACATAGGTAAAATATCTGGGCTCCATACCATGATACTACCCTTTTCCAGAAGG
AAATGAC
>CL1Contig2174 (692-39.8-27538)
AACCCGGCCTTGTCTCGGCAGAGATCCGGGTAGGTTCTCACGACGTCCCGCCAGAGGCGA
TCCCATGTGGCAGTAGGAAGTTCCTTAGCCTGACCATTTGTTGGAAATCCAATCAAAACA
ATACGCGCCTTGTACGGTTTTAGTTGTATAACCTGCCATTTACTTATGGTGGTCACCACT
GTTTAGATGGTAGCTATAGTAGGCATAGTTCGGAATGTCTATGCTGGCTAAGATTTATAT
TATACTTTCGAAATGATTTTCTTCACTATGCACTAGTAATAATATCAAAGAATTCTTTTC
TCGTACCAAGCATATTTAACTATCATAAGAAGAAATCTCCTCCAATTCTGCGTTTGCATT
GTGTGTGTGGCGGGAGGTCTTATGGTAGTTCCATTTTTAAAAGCATTCCGAAAATTCTTT
TATAAATCTTGTTTATTTAAATACAACTGTTTTGTTTACTCATACCAGTCCCATGACTGA
TCCGGAGTTTATTGTTTTCTTTCCTAAACTCTGGGTGCCCATTATTTCCACACGGGCAGC
CTAGTAGCAGGTTTCTGTATTTTGGAGTAGCAGTATTTTGGAGCTCTTATCTTGGAGATA
TCTTAGGAGCTTTTGGAGATTTCAGGTGTTTAGCTTTTGGGAGTTCGTTATCATCTCTCT
CATTTGAGGACTTTTGGATATATGATCACTGT
>CL1Contig1634 (333-81.7-27198)
CAGAGATGACCATACCCTACTTGGGTGCTACCCACTTAGCCTTGCTGCACCTCCCCTGTT
TTAGCCATTCCCGGTTGATGAGGCTTGAGGCTATGCGTTACCTTTTTAGCACACATTCAC
TTAGAATGCTCATCGTCCTCCTGACGATGTTCTGAAAGCATTCATCCATACAAGTCCGTT
CCGGGTTCGAACGGAACCGAAGGCACTACTCCTACTACATCCATTTTGGAATCACCCTCA
GGATTAGTAGCGATTAGCCCTTGCACTTCACTGCTCCATCTTCGACTTCCAACTCGTTTT
TCCACGAAAACATTCAACCGGATCGAAGTGGTT
>CL1Contig4094 (385-70.5-27128)
CAAGGTTATTAGGGGTTGCTGTAGCTCCCCTTAGGGTATGTGCATTTCCTTCTGGAAAGG
GGTGGTATCATGGTATGGAGCCCAGATACTTACTCATGTTGAAAACACTCTATTTATTAT
GGTGTGATGTTGGATATCGAGCGCTCGGTTGAAAAGGTCCTAAAGGACCGGGGAATGGCG
TGCTCGTGTCAGTAGTTACCCAGTTAAGGGGTAACCCGGCCTTGTGTTGGCAGAGTTCCG
GTTTGGTTCTCGGGGATGTCTTTCCAGAGGCATTCTCAGTGGCAATGGGAAGTTCCTTGG
CCTGACCATTTGTTGGAAATCCAAAGAAACAATACGATCTTGTACGGTTTTAGTTGTATA
ACCTGCCATGGAATGTGGCGGTAAC
>CL1Contig2081 (373-72.7-27109)
CCTCTGTAACTAGGTAACTACTACACGAGTATGCCATTCCCCGGTCCTTTGGGACCTTTA
TCCGAGGGCCCTCCATCACAAAGCAACAACCACACAGAATAATGAGATTGAAGCAACCAC
ATAGGTAAGTATCTGGGCTCCATACCATGACACCACCTTTTTCCAGAAGGAAATGACATA
CCCTAAAGGGCGCGACCCTCATAACCTTGCCGCATCTTTCCTGTTTCGACCATTTCCGGG
GTGTGAGGTCCGATGAGGTCTCGTCCACAAAGCTACGCTTTACACGAAAGCCATGCTTTG
ATCACAAATGATCAACAAATGATCATCAACATACAGCAGCACTTAGCATGCCACATTACC
AAATTGGGAGTAT
>CL1Contig756 (530-51.1-27067)
GATCACCGTACCGAGGAGCCACACTAACTCCCCTGCAACACAAGGCCGAAACCATTCCTT
ACTGAACAGTCCCGAACAAGATAACCCCGGCAGTTGTTGCAATCAACTGCCCCACACAGC
CGAAATAAAAAGGGACATCTAGACAGGGGAATATCTTGTCCTGCTTGGGCATGACCCACC
TAACCTTGCTGCATATCCCCTGATTTTCAGTCATTCCCATTTGATGAGGCTTGAGGCTAA
GCGTTACCTTTTAGAACGTTTCACTTAGAATGCCCATCGTCCACCTGACGATGTTTCGAA
AGCATTCATCCATACAAGTCCGTCCCGGGTTCGAACGGAACCGAAGGCACTACTCCTACT
ACATCCATTTTGGAAACCCTCAGGATTAGTAGCGACTAGCCCTTGCACTTCACTGCTCCA
CCTTCGAATCCAAACTCTTGTTTTCCACACGAAAACATTCAAACCGGATCGAAGTGGTTT
TCAGGAAATAAATCCCGATCCCGGTCTCTTCGAAACGGTCAATGCATTGG
>CL1Contig57 (438-61.5-26924)
ATTCGGAGTATTGATTTGCTGGAGGGACTTTTGGGAAGAAGACCAGACGTATGTATCTAT
ATATGTAGTTCCGCTGTGTAGTTAGTGTATGCTGTATTTTGGATGTATGTATGGACATAT
ATGTATATGACAGTCCTGTTATATGATATTGTATGACTCTGATGTATGTATAACTATGTA
ATAGTTATGTGATGTATTATATTTTGTTCCATTCCGCTGTGAGATTCTGATGTTGTTATT
CTTTCTTTCTATTCTTTTCTATTTCTATCCCTTTCTTTCTTAATGATGATACGTCTTTCT
GGGGTTAGAAAGGCGGGTCGTCACAGTTGGTATCAGAGCGCTAGGTTGAGCGAGTACCTA
GGCTCTTGAGTAATATTTATCTTGAGAGTGCGTATTTGTATTTTCATATAATTATATACC
TATCTAAATTTGTTGAGT
>CL1Contig6480 (551-48.8-26878)
CTTCAGCGTTGTAGATATACATATAGTTCCGCTGTGTTGGTATCTCTGAGTTATTTGTTT
GAGTTGTATCGAGTTGTATTAACTAGACAGGTGTTTATAACTGTCTAGTATGTGATGTAT
TATCTGTATAACTCTGATTGATGTTGTATATTATGTAAATACTTATGTGATTATTATAAT
TTATTCGTTCCGCTGTGAGATTCTGATGTTGTTGTTCTTTCTTCTCTATCTTTTCTATTT
TCTCACCCCTTTCTTTCTTTAAGAACGATACGTCTTCCTGGGCGTAGGAAGTTGGGTCGT
TACAGTGGTATCAGAGCGCTAGGTTGAGTGAATACCTAGGCTCTTGAGTGATTTCTTTCC
TGAGAGAGCGTATTTGTAATTTTTATATATATATATATATATTTATTTCTACCTATCTGT
TGGGTTACCTGTTCAGGTTTTCCAATATAAGTTATAAAGGTAGATGGGGTAGTGGTGTGT
GTAACACGACTACCATTGGTTGGAGTTTGAATGTTTAGGTTGGAAGTGTATCTGTCGAGA
CTGTAGACCTA
>CL1Contig1301 (445-60.2-26787)
CTACTTAATGGATGATTGATTGATCTTGAATGGTTGATATTGGATGTTGAATGATATTGG
GTGATTGGTTGATACTGGATGATTTGGATAACTATGAGATATGTGATATGCTGCTTTGTG
AGATGAATGTTGATATGAATTATCTATTGTGATAATGTTATTCATCTATCTGTTTATATC
ATCCTGAATAAGTTAAATTTTTTAAACCCTTAAGTACAACTTGGACATTAAAATGGCGTT
TGGTTTCGATGAGACCGGGATCGGGTTTCCATATTTGGAATCCGAAAACCACATCGATTC
CAATTAAACGTTAGGTCGTTAATCCAAGTGGAGCAAGTGAAGACTCGAGGTGTAAGGGCT
ATACGTCAGTATAACTCTGTGGGTGATTCCGTAATGAGTTTGACGGAATAGTGCTTATAG
ATTCGAGATGGCGAATCAGAGTGCA
>CL1Contig5645 (410-64.5-26437)
GACTTATATGGACGAATGCTTTCGGAACATCGTCAGGTGGGCGATGGGCATTCTAAGTGA
AACGTTCTAAAAGGTAACGCTTAGCCTCAAGCCTCATCAAATGGGAATGACTGAAAATCA
GGGGATATGCAGCAAGGCTTCGTGGGTAGCCCCCACTTGAGAGTAAGGTCATCCCTGTCT
AGATGTCCCTTTTTATTTCGGCTTAGTGGGCGGTTGCTGATCCCAACCGCGGGGTGATCT
TATTCGGAACTGTCCAGTAAGGGATGGGTCCGGCCTTGTGTTGCAGGGGATCGGGCGTGG
TCCTCGGTACGGTGATCTAGGCCCCGTACTGTGACAGGTGGTACCCCAGTGCCTAGTCAT
TGTTGGAAATCCATTCTCCCTACGAGCCTTGTACGAGTTTTGTTTGTATT
>CL1Contig802 (736-35.7-26272)
TTTACTTGAAAACCCTAGACCTATTATAATATCACTGGATTTCCTATCAAATGTTTTGGT
TAGCGTAAGGTAAAAACTTTTCCATGTTTATGTGTGGGAAGTCTTACGTGATACCTTTTG
TTTCAAAAGGTTTTTCTAAAAGTTAAGCAACTTTTAACCCCGTTTACTCACACCAGACCC
CTGTCTGACCCGAGTGTTTATTTTCTGTTTTATTAAACTCTTGGGTACTCATATTATGTA
TGAGTAGTCAAGGGATTCAGGTTAGCTTTGACGAATTCTGGAGGAGATATGGAGCAGGAG
GCTTCAGCGTGTAGATATATAATGGTTCCGCTGTGTTTGTGTGATATCTGTATCTTGTGA
TATCTTGAGTTGTATAGTTAGACAGATGTTTATAACTGTCTAATATGTGTTGTATAAGTT
GTGTACTCTGATGTAATATGATACTATGTAATATTTTATGTGATATATTATATTTCATTC
GTTCCGCTGTGAGTTCTCTGATGTTGTTGTGTTTCTTCTTTCTCTTTCTTTTCTTCTTCT
ATCCCTTTCTTTCTTCAAGATGATGCGATTTCCTGGAGATAGGAAGTCGGGTCGTCTCAT
TTGGTATCAGAGCATTAGGCTGAGTGAATACCTAGGCTCTGAAGTGTGTCTTTCTTTAGG
GAGCATTAGGCTGAGTGAATACCTAGGCTCTGAAGTGTATCTTTCTTAGGGAGCATTAGG
TTGAGTGAATACCTAG
>CL1Contig9025 (608-43.0-26131)
CTATCAAAATAAGTCGTTTACGGATTTATAAAACAACGTTTATAACTCCATTTCTATTTA
TTTTATAACAACTTCCTTTTATAAATTCCTTTATTAACCTATTCAATTTATAACTCAATT
ATAAAACAAAAGTTCATATTATAAGTTAAATACTTATAATTTATTTGTTTGCAAAAATCG
TTCCTTTGAACTTCATAATTATAAATCTTATAACTTATAAGATTCAATTATTTATCCAAA
TCTATTCTTTTAATAACTTTATAAATTTTATAAACCTACTGCTTATAAAATTCCATTTAT
AACTTCACCGTTTATAATTCTATAAATTTCATTCATTTATGAAATTCATTCACAATTCAT
TCTAACACTTATAAAAACTCGTTTTATAATTCAAATATTTTAATTTATAAATATCAATTT
ATAAATCCTTTATATAAATCAATTTATACTATTATTTTAAAACATCTTTAATCCCCTTTA
TAATTTCACCATTTTGATTTATAAAATAATCAAATTTTATAAATCCTATATTTTCAACTT
TTTATAATAAATTCAAAAATCCCAATTTAAACCATTTTATAAAATCATTAACCCCATATT
TTCAAAAA
>CL1Contig1808 (845-30.8-25996)
ACTCTGAACAGGGGAAGATCTTATCCTAATTGAGCGCGACCCACTTGGCCTTGCTACACG
TCCCCTGTTTTAGCCATTCTCGGTTGATGAGGCTTGAGGCTACGATTACCTTTATAGAAC
ACATCTATCTTAGAATGCTCATCGTCCACCTGACGATGTTCTGAAAGCATTCAATCCATA
CAAGTTCGTTCCGGGTTCGAACGAAACCGAAGGTATTATCTCGTTACACTCATTTTGGAA
TCACCCTCAGAGTTAACGACGATAACCCTTGCATTCTGAATCTTCATCTTCACTTCAGAT
TCACGACCTATCGTTAATTTGGAATCGATGTGGTTTTCGGATGTTCCAAATGAGGAAAAC
CGATCCCGGTCTCATCGAAATCCAAAACGTGTCTTTTAAGGCCAAGTTGTCTATTTAGTC
TTAACAGTGAATTCAATATTATCAATATGCACAGATAGATAATTCACATCTCATAATAGA
TAATCACATTATCATCATAAACAGATAATTAATATCATCATCCAAACAGATAATTAAATA
TTATCATACTTAAACCATACATCCATATCACATAGATATTACCCATCTCATATCTGAGAT
CACAATCAATCAATGAAATATCAATATCATCCATAAGCAATGATTTATGAATCACAAGCT
ATAATTAATTTAAAATGAATTAAATTAACTACTTCCATCTTTAATTAATTTAAAATAAAT
TAAATTAATTACTCATTCCATAAATCATGCTCATACACCATTGATTAATTATAAATCAAA
TTAATTAATCCTTCTCTATTTATAATAAGTAATTTAGTCTCAATTAATTCTCAATTGAAT
TATTC
>CL1Contig7421 (282-91.8-25881)
TCCCTTTGAATGGGTATTTGATGTGAATTGTTTGAAATTGAATGCACACTTATTTTGAAT
AAGCGCTCACTATTCGGGTTAACCGGGAAAGGACCATGGGGTCGTATAACCCATTCCGAA
TATGTGATACGTCGTTGTGAATTGCATTTGAAGATCGGTGTTGAAGACCGGTATTTGCGA
GAGCGATAGGATGAACTATCGATTGACTCTGCACCGAGTTGCTCCGGTATTGAGTTCTCC
ATATGTGATGGTGAATCCGATCAGGATTGTGAATATCCGGAT
>CL1Contig5064 (434-58.6-25431)
GCCTTATGGTAGTCTCATTTTTAAAAAAAAAACATTGCGAATTGACTTTAAAAATCTTCT
GTTGATTGTTTTAAAAGATAAACTGTTTTTGTTGCTCACACCAGTCCCACGACTGATCCG
GAGTTTATTGTTTCTTTCCTAAACTCTGGGTGCTCATTATTTTCTACACGAGCAGTCTAG
AGTTGGGTTTTTCAGATAGTCAGGTTTAGTAGATTATCTGGAGTTAGTTCAGTCTTTGGA
TCACACCAGTCTTGCTTAGCTTGGTGCATCGTTATTGGGAGTTCGAGCTATTGCTGGATT
GATTCTTGGAGATGGAGTTGCAGTTCTCGGAGTTCTCTTTTGAAGACTATCTTAGAGTTA
TATTGTTCCGCTGCTAGATGTCATCTATTTTCTTTTCCGCTGCTATTTATTGTATCATAT
CTCTGATGTATATT
>CL1Contig7315 (471-53.7-25287)
TGAGATAAATCTTTGATTTAGAGATTTAAATGAGTTAATCCAATTGAAATGGAAATTGTT
TTGAAATCCGTAAATGGATCTTTGTGAAACTGGGTGAACTTTGTGAAATAAATCTTTTTG
TTTAAAAGATTTGAAATGGTAATTGGTTTAAACCATTTGAAAGAAAGTTTTGAATTATTA
AGTTGTGACTTAATTGAAATCCCATATCCATATGTTTTAAATGTTGCGCTCACTATTCGG
TTTAGCCGGGAAAGGACCTTTGTGTCGTATAACCCATTCCGAATATGTGATACGTCGTTA
TGGATAGCATTTGAAGACCGGTGGTGAAGACCGGGTATTTGCGAGAACGATAGGATGACC
TATCGATTGTCTCTGCACTGAGTAGCAACGGTATAGAGATTCCCTAGTGATGGAAAGTCC
GATCGGGACTATGAATACCTGCGTTTACAAGGGCTTCTTACGAAGTGCCTT
>CL1Contig5923 (369-68.2-25157)
AAGGATTATTCTCAATCCCCTGCACCACAAGACCAGGACTACCCCTTACTGGATAATCCC
GAGTAAGATCACCCCACGGTTGGGATCAGCAACCGCACCACTAAGCCGAATAAAAGGGAC
ATCTAGACAGGGATGACCTCACCCTAATGGGTGCTACCCACTTAGCCTTGCTGCATAACC
CCTGATTTTCAGTCATTCCCGGTTGATGAGGCTTGAGGCTAAGCGTTACCTTTTTAGAAC
ATATCACTTAGAATGCTCATCGTCCACCTGACGATGTTTACGAAAGCATTCATCCATACA
AGTCCGTCCCGGGTTCGAACGGAACCGAAGGCACTATTCCTACTACATCCATTTTGGAAA
TATCCTCAG
>CL1Contig3483 (624-39.3-24527)
TTTTTTTTATTTATAACTCATATTCATAAATATATTCATATAGTTTCACTTCTTACTTAT
ATATATAAGTTTATTTCACAATTGTAAATCACTTTAATTATAATTCAATTCTTATAATTC
ATTTTGCTTATACAATTATTCTTTTATTTAGATTATTCAAACAACTTATTCAACAACCAA
ACAATCAACTTATATACACTTTAATAATTCTGAAAAATTATTCCTTTATATATAAAATAT
AATCAAGGTAAAATTATTTCATTTACCCAATTTAAAACAATATTGTGTCGAATTGTTCTA
TACAAGTGTTTAGAGATCCCTATCAACAACGTTAATTACTCGTATTAACCAGAATCCATA
TACCACTCAACAAACCAATCATCACAATATAAAACAATTTTATATTCACTAACAAATACG
CTCTCATAGCTATTATTACACTCAAACTCATTCTAGAGTACTACTGACTCTATCTCTAAT
GAGTAATACCCAACAGAGCCATGGTTGTCGCTTAACCATATGCTCTGATACCAAATGTAA
CGAGACGAGCCAGTGGTCACAACCGGTAGGCTTTTCAACCATCCAAGCCCCACCGTGGCT
TACACTGGTACCCAGACCTTGCTT
>CL1Contig409 (702-34.6-24323)
TTTCAGGATTGCTTTGAACGAGTTCTGGAGGAGATAATGGAGCAGGAGGCTTCAGCGTGT
AGATATATTTAGTGGTTCCGCTGTGTTTGAGTTGTATCTGTTTCTCTGATGTACTTGAAT
TGTAATTGCTAGACAGATGTTTATAACTGTCTAGTTTGTGTTGTATTAGCTGTATAACTC
TGATGTATATGATACTATGTAAAGTTTTATGTGATATATTATAATTTATTCGATTCCGCT
GTGAGATTCTGATGTTGTCTGTTCTTTCTTTCCTTTCTTTTCTCTTTTCTATCCCTTTCT
TTCTTCTTAACGATGCGACTTCCTGGAGTTTGGAAGTTGGGTCGTTACAATGTGGTATCA
GAGCATTAGGTTGAGTGAATACCTAGGCTCTGTAGTGGTGTCTTTCTTGAGAGAGCGTAT
TTGTAATTTTAAATATAAATATATTTATTTCTACCTATCTGTTGGGTTACCTGTTCAGGT
TTTCCAATATAAGTAATAAAGGTAGATAGGGTAGTGGTGTGTGTAACACAACTACCAATG
GTTGGAGTTCGAGTGTTTGAGGTTGGAAGTGATCTGCTAGGGCAGTATTGGGCATCTTGA
GTAGTTTGGCAGTTTGGTGTGAAGGATTTCACCAATCTCTGAAGGAAATCTTTTCAAGAT
TCGGAGTTTATTTTTGGATTGTAAGCTGGATTGCACTCGTGT
>CL1Contig987 (451-53.0-23908)
TACACTTTGAGATATAAAGCAGGATTCTATCGAATACATTTCTATTGGTGGCGGAGAATT
TATTCTCTTAGCTTAACACCCTTCTCTGAGACGTACGAGCTCAGAGGTTATGTAGTTGAT
GGTTACTAGTGATATATTCCCAATTTGGTAATGTGGCATGCTAAGTGCTGATCATTGGTT
GATCGAAGCATGGCTTTTGTGAAAAGCGTAGCTTTGTGGGACGAGACTTCATCGAACCTC
ACACCCCGAAAATGGTCGAAACAGGAAGGATGCGGCAAGGTTATGGGGGTCGCGCCCCTT
AGGGTATGTGCATTTCCTTCTGGATAAAAAGTGGTATCATGGTATGGAGCCCAGATACTT
AACTTATGTGGTTGTTGGTTGTTGTTGTTGTTGGGGCCCTGGATAAAGGTCGGTTACGAC
CGGGAGATAACATACTCGTGTCAGTAGTTAC
>CL1Contig9407 (368-64.9-23874)
TCTACAACGATTCGTAGAGTCATCACCGCACCGAAACTTCTTCTTGTAGCTGGTACGAAG
AAATCAAAAGAATTTGGAAACGAATCAAAGAAAATTGATAGAGAAAGTTATTTCCACTGT
TGTTACAGAGTATTGACCAATTATAGTCGTATTTCCCTGTCCCCTATCTCGTTCTCTTCT
TGCACTCATACTCACTATCAGTGGATAGTAAGAGAATTTACTGAGGCATTCAAACGGATA
TCTTAGGGATTACTCATTCTAGGGTTTACTTCACCCTATCTCTAATGAGCTACTTAATGT
GTTATACTCCTGAGCTAAAGTTCAACCCTTAGCTCTGATACCAATTGTAGCGATCCTGAC
TTGACCTT
>CL1Contig763 (562-42.4-23854)
AGACCCTACGGTTTTGATTGTATTACCCACTTTTGTGGCTAGTAGCTGGAATTAATCATG
TAAGAATTCCAGCTATTTCTGTATTTTATTTTGAAAACCCTAGACACTATTATAATATCA
CTGGATTTCCTATCAAATGTTTTGGTTAGCGTAAGGTAAAAACTTTTCCATGTTTATGTG
TGGGAAGTCTTACGTGATACCTTTTCTTTTCAAAAGGATTTTCTAAAAGTTAAGCAACTT
TAAACCCGTTTACTCACACCAGACCCATGTCTGACCCGAGTGTTTATTTTCTGTTTTATT
AAACTCTTGGGTACTCATATTACGTATGAGTAGTCAAGTGTTTCAGGATTGCTTTGACGA
GTTCTGGAGGAGATAATGGAGCAGGAGGCTTCAGCGTGTAGATATATATAGTGGTTCCGC
TGTGTTTGAGTTGTATCTGTTTTTCTCTGATGTACTTGAATTGTAATTGCTAGACAGATG
TTTATAACTGTCTAGTTTGTGTTGTATTAGCTGTATAACTCTGATGTATATGATACTATG
TAATATTTTATGTGATATAATA
>CL1Contig10707 (381-62.2-23709)
TACTTTGAAAGTGATATGTGAAATAAGTGTTGTCTATAGCAAATTGTGAATTGGTTAAAT
TGATATAAGTTACCCCGGGTTTATATAAGTTGTTTGCTTTGGTATTCCATGTTAGTTGGG
TTTACTCACGCTGGTTTCCAGCCTGACCCGGGTGTTACTTTGGTGTAATGCTCGGGTCAG
ACCGAGTATTACAGATTTTCAGGTAGGTACGTTCTGGAGCTCAGGAGGCGAGCTGGATGG
CAATATCGTATAGAGTATTCCGCTGTATTTATATTATTGTTAATCTGAGACATGATAATT
GTAAATATTCAGTGACTGTATATAATGTGAAACTCTGATGTATATTAAATGTAATCGATA
GATATAATATTCTTTTGTAAA
>CL1Contig9715 (594-39.7-23569)
CAGCGGGACAAAATCTCCAATGTGGTCTTCAAGAAAGAACTCCAGTATCAGTAACTCCAT
CTCCAAGGCATCAATCCAGAAATAGCGAGAACTCCCAAATCAAGATGAAGAGAAGCAACT
CGATCCAAAATGCGATTGCCAAATCCTAAGGCTGAAAGCTATCGAATCTACACCTACTAT
TGATTATCTGAAAACCCCAACTCTAGACTGCCCGTGTGGGAAAATAGTGGGCACCCAGAG
TTTAGGAAAGGAACAATAAACTCCAGGTCAGTCATGGGACTGGTATGAGCAAACAAAAAC
ATTTGGTCTTTTAAAACAAACAAAAGAATTTAAATTTGAAATCCGCAATGCTTTTTGGAA
AATGAAACTACCATAAGGCCTCCCGCCACACACACAATGCAAACGCAGAATTGGAGGAGA
TTTCTCCTTATGATAGTCAAAAATGCTTGATACGCGAAAACCATTTGATATTATTATTAG
TGCATAGTGCAGAAAACATTTCGAAAGTATAATATTAATCTTAGCCAGCATACCACATTT
CGTTGTATGCCTACTATAACAACCATGTTCAATAGAAGGTTACCGCCATATTCC
>CL1Contig10011 (290-80.6-23367)
AAGTTTAACCTTAGCTCTGATGCAAACTGTAACGACACGGATTTTGCCCGCTCGAAAATC
GACATCCATACTTCATATCGTATTCGAATGCCATAGATTCGACCGTTCAAATCCGATTCG
CCGGAGCTTATAACAACATTAAGTAAATAACACAGCGGAATAAAAGAATAATACATTGAT
ATACAGCTTTGATACAATATCTGATACAATAAATATCAATATACATCAGAGATATGATAC
AAGAAATAGCAGCGGAAACAGAAAATAGATAACATCTAGCAGCGGAACAA
>CL1Contig6928 (659-35.1-23105)
TACACGGTACATACATCCTGTAACGACCCGACTTCCTACGCCCAGGAAGACGTATCGTTT
TTAAGAAAGAAAGGGGTGAGAAAATAGAAAAGATAGAGAAGAAAGAACAACAACATCAGA
ATCTCACAGCGGAACGAATAAAATATATTAATTACATAAGTATTTACATAATATATACAT
CAATCAGAGCTATACAGATAATACATCACATACTAGACAGTTATAAACACCTGTCTAGTT
AATACAACTCAATACACAATACATCACAGAGATACCACACAGCGGAACTATATATATATC
TATAACGCTGAAGCCTCCTGCTCCATTGCTCCTCCAGAATTCGTCAAAGCTAAACCTGAA
TCCCTTGGCTACCCGTAAAAATTTGGGTACCCGAGAGTTTATGAAAAACAAAAATAAACT
CCGGGTCAGACATGGGTCTGGTATGAGTAAACGGGTTAAAGTTGTTTAACTTTGAAAAAC
ATTTTAAAATAAAGGTATCACGTAAGACTCCCCACACATAAATACGGGTAAGTTTTTACC
TTACGCTAACCAAAACATTTGATAGGAAATCCAGTGATATTATAATAGTGTCTAGGGTTT
TCAAGTAAAATACTGAAATGCTTACATCTCACATTCCAACACAGTTGGGCACAATCAAA
>CL1Contig8780 (529-43.7-23104)
ATCAAAGATGCTTAATCAAGTGAAATACTTAGTGAATGATTAATTAACTGGGTTAATTAA
TTAATGGATATTAAGCAGGATTTAAATGTGGTAATTAATTTAATTTATTTTAAATTAATT
AGAGATGGTTGTAATTAATTTAATTCATTTTAAATTAATTATAATTGATGGTTAATAAAT
CATTGCTTATGGATGTTATTGATTGAATGGTTGTGATCTCAGTAATGAGATGAGTTGTAT
CTGTATGATATGAATGCTTGGTTTAAGTATGATGGTTTGTGATGGATTATTTGGTTGTGA
TGATTATCTGTTTATGGATGATACAGATTATCTGTTTATGATATGAATGTGATTATCTAT
TGTGATATGTAGTTTATCTATCTGTGTGAAATAGATAATAATGAAATGAGTTAATTGTTT
AAAACCCTTAAGTACAACTTGGACATTAAAATGGCGTTTGGTTTCGGTGAGACCGGGATC
GGGTTTCCATATTTGGATATCCGAAAACCACATCGATTTAAACGTTAGG
>CL1Contig7241 (531-43.4-23020)
TGAAATATAAATTCACTATAGAATTTATAAATGAAAAAGGGAAATTGGTTTCAAAATAAA
CATTGGTTTATTTTTGAAGTATTGAGATTTTATATCTAGTATAGATATTTTTGGAAAAAT
AAATAATTTGGAAAATTATTTGGAATCTGATGATGTGGCGCATCTTTATTGATAGTTAAA
TAACCGACTATCAATATTTACCTTTAAATAGGTATTTGTTGTGATTGCTTGAATTGGATG
CCACACTTATTTTAAAATAAGCGCTCACTATTCGGGTTAACCGGGAAAGGACCTTGGGGT
CGTATAACCCATTCCGAATATGTGATACGTCGTTATGGATTGCATTTGATGACCGGTGTT
GAAGACCGGATATTTGTGAAAACGGAAGGATTACCGTCGAATGTTTCTGCATCGGCTGAT
CTCCGATATAGAAATTTATTACCCTTTGTGATGGGAAGTCCGGTCGTGATTAGTGAATAT
CCGGATTGCAAGGACTTCTTTGTAAGTGCCTTCGGTTCCGTTCGATCCCGG
>CL1Contig11460 (338-67.8-22923)
TGTTTATTTGTGGCGTGGTCTTACGAGATGCTTTTGTTTTCAAAAAGATTTTTAAACTTT
AATAATCAATTTGGATGCATTATTATCAGCTGGTATTCCAGACTGACTCGGGTGTTATTT
CATTATAATGCTCGGGTCAGACCGAGTATTATATGTTCAGGACAGGATGCTATGGAGCAG
GAGAGGAGCTGGAGTCCGAGACGTATTATATGTACCTATATATATATCCGCTGCTATGAT
TGTATGGTATGTCTGATATGTATTGATTGATGTATGAGGTACTCTGATGATATGAGGTAT
ATAAACAATATAGATTTCATTTTTGTGTAAAGATATAT
>CL1Contig900 (508-45.0-22849)
CACATATATAAGTTACGAAAACTCAATTCACATTCACAACAAATAGAGGATTCCAAATTT
TCCATCACGTTTAAAATTTTCCTCTAAATCGATTTGAAAATTTAAGGTTATCTCAAACCT
AATTCACATTCATAATCCAATTCATTATCGACTTCACATTCGATTTGGATTTCACGTTAC
ATCGTCAATTCTCAACACATAATTGATGTCTATCGATATATAACCTCTGAGCTCGTACGT
CTCAGAGAAGGGTGTTAAGCTAAGAGAATAAATTCTCCGCCACCAACAGATATATATTTA
ATAGAGATCAATTGATATGTCGTCAATTCACGACGTTAGACATACAATCCAAATCATCCA
TTTAAAATTCAAAGTTCAACTTACATTGTTTTTGGGTGTCAAAGTTAAACTCAATTTAAC
TCAAAATTCAATCATTTGAAAATTTCCAAGTTGAACTAATTGTTCAAATTTCTCAAAATA
ATATCTTTACAAGATATATAATTTTCAC
>CL1Contig9268 (416-54.1-22486)
TTGGAAAATATTCTCATACTTATCCAATAATAAGTAATTCACAAATTCTTTCATTTTCAA
CACTTTGAAAATATTCAATATACTTAAATCAAAATTAAGTATATATTTCATTCTTTAAAG
AAAACATTCTCTTAAACACATTTATTTGAGTCAAAACGAATGTTGCGTAAAACATCGTTA
CGACAACCCAAAATCACTAGTATAGGGATTCGAAATTAAGATAGATATATAAATCCCAAT
ACTATACAAAAACATTTCCTTTCGGAAATCATTTACTATAACAACAGTGTTATAGTCCAC
CATTTCCTTCTATTTCTCGAAAACGTCTATTTCAACAATGAATGTTGAAATCTATGGTTT
CGATATTTAACACATTTTAAAACATCTTTAAAACAATTAACTTCATTTAATAATAT
>CL1Contig1831 (410-54.0-22149)
TATGGATTGAATGCTTTTAGAACATCGTCAATGGAGGACGATGAGCATTCTAAGATAGAT
GTGTTCTATAAAGGTAATCGCAGCCTCAAGCCTCATCAACCGGGAATGGCTAAAACAGGG
GAGGTGCAGCAAGGCTAGGTGGGTAGCACCCATTTCAGGGTGAGGTCATTCCTGTCTAGA
TGTCCCTTTTATTTCGGCTTAGTGGGTGGTTGGTCGCGCCAACCACGGGGTGATCTTACT
CGGGACTGTTCAGTAAGGAATGGTCCCGGCTTTGTGATGCAGGGGATTGGGCGTAATCCT
CGGTACTGTGATCTAGGCCACGTACTGTGACGGGCGGTACCCCGGTAGCCCTGCCATTGA
TGGAAACCCATTCTTCCTACGAGACCCTACGGTTTTGTTTTTTATTACCC
>CL1Contig10386 (645-34.3-22115)
AAAGAAACAATACGATCTTGTACGGTTTTAGTTGTAGAACCTGCTTCCTCAGGAGGTAGC
TATAGTAGGCATAATATAATGGTACCTATGCTGGCTAAGATTTATATCTTTACTTTCGAA
ATGATTTGTTCTACACTATGCACTAGTAATAATATCAAATGTTATTTTTAATGCGTATCA
AGCATCTTTGACTATCATAAGGAGAAATCTCCTCCGATTCTGCGTTTGCATTGTGTGTGT
GTGTGCGGGAGGCCTTATGGTAGTCTCATTTTTAAAAGCATTGCGAATTGACTTTAAAAA
TATTCCTCTATTTTGATTTTAAAGATAAATAAACTGTTTTGAGTTCTCACACCAGTCTTG
TTAAGCTTTGGGCTATGTGATGGGGGGTTCTCGCTTCGCGGTTTGGTGGCGAACGGGAGA
CTCTTACTCCCACACATCCTCTTTTAGGGGGTTGGTTAGGCGTAAGCTGTGACAGTCGAG
AGGCTGGCCGTAAAAGCAAGTTTGGGATATCAGTGTAAGCCACGGTGGGGCTGGGATGGT
TGAAAAGCCTACCGGTTGTGACCGCTGCCGCCGCGTCGTTACATTTGGTATCAGAGCTTA
TGGTTAAGCGACAACCATGGTTCTGTTGGGTATTACTCATTAGAG
>CL1Contig783 (418-52.6-21999)
CATGTCTGACCCAGAGTTTATCTTCTGTTTTCTTAAACTCTTGGGTACTCAAATTTTTAC
GAGTAGCCAAGGGATTCAGGTTAGCTTTGACGAATTGTGGAGGAGCAATGGAGCAGGAGG
CTTCTGCGTGTAGATATATAGTTTTCCGCTGTGTTGGTATCTCTGAGTGTTTTCTGTATT
ATGTATTGAGTTGTAATAACTAGACAGGTGTTTATAACTGTCTAGTATGTGATGTATTGT
CTGTGTAACTCTGATAATTGTTGTATACTATGTAATACTTATGTTATTAATATAATTTAT
TCGTTCCGCTGTTGAGATTCTGATGTGTTGTTTTTTTCTTCTTCTCTTTCTTTCTATTCT
CTATCCCTTTCTTTCTTATTAGCGATGCGACTTCCTGGAGTTTGGAAGTTGGGTCATT
>CL1Contig681 (443-49.6-21958)
AGAAATCCAGTGATATTATAATAGGTCCAGGATTTTCAAGTAAATATGAAATAGCTGGAA
TGCTTACATCTCATGTTCCAACATAGTTGGGCACAACTAATACGTACGGCACTTATTGGA
TTTTGGATTCCATCAATGGCAGGGCTACTGGGGTACCGCCCGTCACAGTACGTGGCCTAG
ATCACCGTACCGAGGAGTACGCCCGCTCCCCTGCAACACAAAGCCGGAACCATTCCTTAC
TGAACAGTTCCGAACAAGACCACCCCGCAGTTGTGATCAGCAACCGCACCACAAAGCCGA
AATAAAGGGACATCTAGACAGGGGTAAATCTCGTCCTACTTGGGCATGACCCACTTAGCC
TTGCTGCACCTCCCCTGTTTTAGCCATTCCCGGTTGATGAGGCTTGAGGCTACGATTACC
TTTATAGAACACATCTCTTAGAA
>CL1Contig5931 (648-33.9-21955)
GGACAATGCGTTAATCGTTTCGAAGAGACCGGGATCGAGATAAATTTCTCGAAAACCACT
TCGATCCGGTTTGTACGTTTCGTGTAAACGATTTTGGATTCGAAGATGGAGCAGTGAAGT
GCAAGGGCTAGTCGCTACTAATCCTGAGGATATTTCCAAAATGGATGTAGTAGGAATAGT
GCCTTCGGTTCCGTTCGAACCCGGGACGGACTTGTATGGACGAATGCTTCGTGACATCGT
CAGCGGACGATGGGCATTCTAAGTGAAACGTTCTAAAGGTAACGTTAAGCCTCAAGCCTC
ACCAACCGGGAATGACTGAAAATCAGGGGATATGCAGCAAGGCTTGGTGGGCAGCACCCA
TTTCCGGGTAAGGTCATTCCTGTCTAGATGTCCCTTTTATTTCGGCTTAGTGGTGCGGTT
GCTGATCCCAACCGCGGGGTGATCTTACTCGGGACTATCCAGTAAGGGGTAGTCCGGGCC
TTGTGTTGCAGGGGATCGGGCGTGGTCCTCGGTACACTGATCTAGACCAGGTACTGTGAC
AGGTGGTACCCCAGTGCCTAGTCATTAGTTGGAAATCCATTCTCCCTACGTGCCTTTATG
GTTTTTTTTGTAGAACCTAGTATTGTTGGAATTTAATGAATGTAACAA
>CL1Contig754 (631-34.5-21750)
GGGACTTTCCAGTAAGGGATGGTTCCGGTCTTGTGTTGCAGGGGACTTAGGGTGGGTCTC
GGTACGCTGATCTAGACCAGGTACCGTGACAGGTGGTACCCCAGTGCCTAGTCATTAGTT
GGAAATCCATTTTCCCTACGCGCCCGTACGGTTTTGATTGTGCCCAACTATTGCTGAAAC
GTGAGATGCAAGCATTTCAGCTAGATTCTATTTACTTTCTATAGACACTATTATAATATC
AGAGGATTTCTATAAAAATTGTTTTAGCTATCGTAAGGTAAAAACCCGACATGTTTATTT
GTGGCGTGGTCTTACGAGATGCTTTTGTTTTCAAAAGATTTTTGAAACTTTAATAATCAA
ATTGAGTGTGATTTTCTCACGCTGGTATTCCAGACTGACTCGGGTGTTGTTTTATATGAT
GCTCGGGTCAGACCGAGTTAAACAGGATTCAGGTTATATGCTGGAGCTCAGGAGACGAGC
TGGTGACAGAGCGTATTTCCGTATTTGTCTATTATTTCCGCTGTGTATGATCATATAGTA
GTTGTCTCTGTATGATTGATTGATGTACTCTGATGATGGTATGTATGTATATGTATACAG
TACAGATTTCTTGTATTTAAAACTGTATTCT
>CL1Contig4159 (264-82.0-21660)
AATACCACCTCTATCCAGAAGGAAATGTACATACCCTATGGGGGCGCTATCCCCAAATAA
CCTTGCTGCATCCTTCCTGTTTTGACCATTACCGGGGTGTGAGGTTCGACGAAGTCTCGT
CCACAAAGCTACGCTTTTCACAAAAGCCATGCTTTGATCAACAAATGATCAGCAGCACTC
AGCATGCCACATTACCAAATTGGGAGTATATCACTAATAACCATCAACTACATAACCTCT
GAGCTCGTACGTCTCATAGAAGGG
>CL1Contig7371 (465-46.1-21458)
TTCCCAAAAATATCTTTACAGGATATATATAATTTTCACACTTCAAAAATAAATCAACAT
TTATTTTTAAACAAATTCCCCTTTCTTATTTATAAATTCCATAGTGAATTTACAATTCCA
AAATATCTATGAATATACGATTTCCAAATCGATTTCTAATATTCATTTTCAATTTATCTT
TAAAAGATAAAATCTCAAAACATTCACTTCATATTGGAAAACATTTCCATACTTATTTAA
TAATAAGTAATTCACAAATCCATTTATTTTCAACACTTGGAAAATATTCAATATACTTAA
ATCGAAATTAAGTATATATTTCATTCTTTAAGGAAATCATTCTCTTAAACATATTTATTT
GGGCCAAAACGAATGTTGCGTAAAACATCGTTACGACAACCCAAAATCACTAGTATAGGG
ATTCGAAATTTAAAATAGATATATAAATCCCAATGCTATACAAAA
>CL1Contig6066 (603-35.6-21456)
CCCAGCTTAACACAGCCACAACCGAAACAGACACTCTTCCTTAACTTGTCCCAAAGAAAC
ATCTTCGGAGACATCCATAGTCACTGTGTCTCATCACACAGCTACTACACCTTGATGTAT
CAAGATATCATGACTTGCTTCTGTCCAACCGACAGATCCAAACTCTAGCTCATCCAAACT
TACACTTCAAAGATGAACTCCGAACCTTAACAGGTTTCCTTCAGAGATCGATGAAATCCT
TACACCACCCAAAGCTCACTCGAGACGGTATTAGGTCTACAGTCTCGACAAATACACTTC
CAACCTCAAACATTCAAACTCCAACCATTGGTAGTCGTGTTACACACACCACTACCCTAT
CTACCTTTATAACTCATTGGAAAACCCGAACAGGTAACCCAACAATAGGTAGAAATAAAT
AAATATATATTATATATCAAAATTACAAATACGCTCTCTCAGGAAAGAAATCACTCAAGA
GCCTAGGTATTCACTCAACCTAGCGCTCTGATACCAACTGTGACAACCCGACTTCCTAAG
CCCAGAAAACCATATCGTCTTGAAAGAAAGAAAGGGATGAGAAAATAGAAAAGATAAAGA
AGA
>CL1Contig2379 (604-35.5-21442)
ACTTCCTACTACCACATGGGATCGCCTCTGGCGGGACGTCCCGAGAACTTAACCAGCTCT
CTGCCAACACAAGGCCGGGTTACCTTTGTCACTAGGTAACTACTACACGAATATGCCATC
CCCCGGTCCCTTTGGACCTTTATCCGAGCGCTCGATAACCAACATCACACAGTAATAAAT
ATAGTGTGTCAACATGAGTAAGTATCTGGGCTCCATACCATGATACCACCCTTTCCAGAA
GGAAATGACATACCCTAAAGGGCGCGACCCTCATAACCTTGCCGCATATTCCTGTTTTGA
CCATTTCCGGGGAGTGAGGTCTGACGAAGTCTCGTCCACAAAGCTAGGCACAAAGCCACG
CTTTGATCAACAAATGATCAATAAATAATCATCACACAGCAACACTCAGCATGCCACATT
ACCAAATTGGGAATATATCGCTGATAACCTTCAACTACATAACCTCTAAGGGTGTTAAGC
TAAGAGAATAAATTCTCCGCCACCAACAGAAATGTATTTGAAAGAAATCTGCTTTATATC
TCAAAATGTAATGTCAGACATACAACCATACAAGTCTGTCCTGGGTTCAAACAGAAACGA
AGGC
>CL1Contig9246 (648-32.8-21285)
AAATCACTAGTATAGGGATTCGAAATTAAAATAGATATATAAATCCCAATACTATACAAA
ACATTTCCTTTCGGAAATCATTTACTATAACAACAGTGTTATAGTCCACCATTTCCTTCT
ATTTCTCGAAAACGTCTATTTCAACAATGAATGTTGAAATCTATGGTTTCGATACTTAAT
ACATTTTAAAACATCTTTAAATCGTTTTAATTCTATTTAAAACATTCACATTCAAAACAA
TTTCTTTAACGTGTTATTCACTATTCAAAAACGTGAATATACTTCATTAACAATTTCATC
CTTTTATTCATTTTAATTCAAAGGATTATTCACTATTCAAAAATGTGAATATAACTCCAT
TTATAGGTTTCAACAAATTTTCTTGTCAAAATAAGTCATTTGCGAATTTATAAAACAACG
TTTATAAATTCCATTTCTATTTATTTATAAAAACTTCCTTTTTATAAATTCTTTTATTAA
CCTATTCCAGTTTATAACTCAATTATAAACCAAAAGTTCATATTATAAGTTAAATACTTA
TAAAACGATTATTTTACAAAAATCGTTCCTTTGAACTTCATAATTATAAATCTTATAACT
TATAAGATTCAATTATTTATCCAAATCTATTCTTTCAATAACTTCATA
>CL1Contig8627 (624-34.0-21199)
AAATCATTTCAAATTAATTACAAATGGTATGATTATAAATCATTGCTTATGGATGAATGA
TAGTGATATTTTATTTGATGGTTGTGCATTCAGATCTGACTTGAATACTATCTATGTGAT
ATGGATGCTTGATTTAAAGTATGATAATATTTAATTATCTGTTTTGATGATAATATGAAT
TATCTGTTTATGATGATGATGTGATTATCTATTGTGATATTATGAATTATCTATCTGTGT
GTATATTGATGATATTGAATTAAACTGTTAAGACTAAATAGACAACTTGGCCTTAAAAGA
CACGTTTTGGATTTCGATGAGACCGGGATCGGGTTTGCTACATTACAGCGTGATAGGGGG
TTCTCGCTTTGCGTTAGGTGGCGAACGGGAGACTCTTACCCCTACATGCCCCCGGGGGTA
GTATAAGGCCTTGCGGGGTTGGTTGCGAGTCGAGAGGCTGGCCGTAAAAGCAAACCCGAG
GTATCACTGTGAGCCACAGCGGGGCTGGGATGGTTGAAAAGCCTACCGGTCGTGAGCCGT
TGCTGATGGTTGAAAAGCCTAGGACGTCACAGTTGGTATCAGAGCGTAGGTTGGTGATAA
CCTTGGCTCTGATGGGAATTACTC
>CL1Contig9972 (538-39.4-21177)
TAAGAAATTTGGATTTTTAATTCCACTGGTTGTACTCATTCTAGGGTACACTTCACCCTA
TCTCTAATGAGCCATCTAATGTGTTACACTCCATAGCTAAAGTTCTTACTCAACCAATAG
CTCTGATACCACTTGTGACGACCCAAACTCGATGTCCGATAAACGACATCAAATTCGCAT
CGCCGGAGCTTATAACAACAATTAGATGAATATAAAACAGCGGAACAGAATCAATATCAT
AAATATCATCACAGTTACAACATCAACATAATATCCATACTACAACAGAGTATATAATAC
ATACACCACAACTCCAAATACAACATCATGATAATACAACAGTGAACATATATCCAAAAG
TTCTCAAATGAGAGAGATGATAACGAACTCCCAAAAGCTAACACCTGAAATCTCCAAAAG
CTCCTAATATATCTCCAAGATAAGAGCTCCAAAATACTGCTACTCCAAAATAACCTAAAC
CTGTTACTAGGCTGCCCGTGTGGAAATAATGGACACCCAGAGTTTAGGAAATATAACA
>CL1Contig144 (323-65.4-21129)
ATTAAGGTAAGGTCACCCCTGTCTAGATGTCCCTTTATTTCGGCTGTGTGGGCGGTTGCT
GATCCCAACCGCGGGGTGATCTTATTCGGACTATCCAGTAAGGGGTAGCTCCGGTCTTGT
GATGCAGGGGATCAGGGTGGATCCTCGGTACGGTGATCTAGACCACGTACTGTGACGGGC
GGTACCCCAGTAGCCCTGCCATTGATGGAAATCCATTCTCCCTACGTGCCTTTACGGTTT
TTGTTTGTAGAACCCACTTTGTGGCTAGTAGCTGGAATTTAATAATGTAACAATTTTGGC
TATTTGAATAAGTATTTGTATAT
>CL1Contig4242 (291-72.4-21065)
CGAGATTTCGGCGAGCCTCAAACACAGGAATTGTTAAAACAAGAAAGATGCAGCAAGGTT
ATGAGGGGTAGCTCCCTTTAGGGTATGTGCATTTCCTTCTGGAAAAGGGTGGTATCATGG
TATGGAGCCCAGATACTTACTCATGTTGAAACACTTTATTTATGATTGTGTGATGTTGAT
GACGAGCGCTCGGTTAAAGGTCCCAAAGGACCGGGGGATGGCATACTCGTGTCAGTAGTT
ACCCAGTTAGGGGTAACCCGGCCTTGTGTTGGCAGAGATCCGGTTTGGTTC
>CL1Contig3827 (369-56.9-21004)
GAGTCAACACTGTTCTACGTTAATCAACTCAAGTTGCACAGAAATACGAACCATTTGGGT
TAAAGAAGAAGAGAATAGAAAACAACAACAGAATCTAACCATCGCAGCGGAATAAAATAT
AATAGATAATAAATAATCTTTACTCAAAAATCAAATATCTCTGTTTATATATTACATCAT
CAGAGTACATCAATCACAGCTCAACATCAATATCATACAAATGGATACACAACAACTCAA
CACAGCGGAATATATATATATAAACAAGTACGGGAGTACGTATCGTCATCCAGCTCGTCT
CCTGAGCTCCACAGCATCATATCCTGTATCCTATAATACTCGGTCTGACCCGAGCATTAC
AGTTAAATA
>CL1Contig4616 (640-32.7-20934)
AATATACAGCACAACACAAGGATGGATAGTTATATAAACTTGTCCATACAAGTGGACACG
CAGCGGAAAAGATAATATCATATACAAGTGATACGTTTCGCCATCCAGCTCGCCTCTTGA
GCTCCACAGCACCTCCTGAATTCCAGAATATCCTGATAACCTGACTCTAGGCTGCCCGTG
TGGAAAATGATGGGCACCCAGAGTTTAGGAAGGGAACAATAAACTCCAGGTCAGTCATGG
GACTGGTGTGAGAACTTAAAACAGTTATTTATCTTTTAAAACAACAACAACAACAAGGGA
AGTGAAAAATATCCGCAATGCTTTTGGAAAATGAAACTACCATAAGGCCTCCCCGCACAC
ACACAATGCAAACGCAGAATTGGAGGAGATTTCTCCTTATGATAGTCAAAGATGCTTACT
ACGCAAAACAAATCATTTTTGATATTATTATTAGTGCATAGTGATGAAAGCATTTCGAAA
ATAGAATATAAATCTTAGCCAGCATAGACATTCCGAACTATGCCTACTATAGCTACCATC
CAAACAGTGGTGACCACCATAAGTAAATAGCAGGTTCTACAACTAAAACCGTACAAGGTT
TCGTATTGGAGTTGGGATTTCCAACTAATGGTCAGGCCAA
>CL1Contig4428 (513-40.2-20599)
ATTCATTTATTATTATATGTTGTTCCGCTGCGAATTGTGAGATTCTTGTTGTGTTGTGTT
CTGTTCCGTTCTATTTTCTATTTTCTTTTCTCTCTATTTTCTATCTTCTTATCTCTTCTT
CTATCTCTTTCTTTTTCTTAAACCATAACATTTCGGGTTTCCGGCCTTCGATTTCTCGGC
AGTCGATAAAGTGAGTATCGATGTTGAATTTTCGAAAGTCGAAAATTTTCGGGACGTTAC
ATTTGGTATCAGAGCATATGGTTAAGCGACAACCATGGTTCTGTTGGGTATTACTCATTA
GAGATAGAGTCAGCAGTACTCTAGAATGAGTTTGAGTGTAATAATAGATATGAGCGCGTA
TTTGTTAGTGAATATAAAATTGTTTTATATTGTGATGATTGGTTTGTTGAGTGGTATATG
GATTCTGGTCGGTATAGTCTATACAACTCTATCGATAGGGATCTCTAAACACTTATTCAG
AACAATTCGACGTGATATCGTTTTAAATTGGGT
>CL1Contig389 (431-47.7-20573)
TGGATTTCCTATCAAATGTTTTGGTTAGCGTAAGTAAAAACTTTTCCATGTTTATGTGTG
GGAAGTCTTACGTGATACCTTTTCTTTTCAAAGGTTTTTTAAAAGTTAAGCAACTTTAAC
CTGTTACTCACACCAGACCCATGTCTGACCCGGAGTTATTTCTGTTTTTCTTTAACTCTT
GGGTACTCAAATTTTTACGAGTAGCCAAGGGAATTCAGGTTAGGATTCAGGATTAGCTTT
GACGAATTGTGGAGGAGCATATGGAGCAGGAGGCTTCTGCGTATAGTTATATAATTCCGC
TGTGTTTGGTATCTCTGAGTGTTGTGTTTGATTTGAGTTGTATAACTAGACAGGTGTCTA
TAACTGTCTAGTATGTGTTGTATATGTCTGTGTAACTCTGATATTTGATGTATACTATGT
AATATTTTGTT
>CL1Contig3375 (511-40.1-20494)
TAATTTCACTTCTTATATATAAGATTATTTCACAATTGTAAATCACATTAATTATAATTC
CATACTTATAATTCAATTGCTTATACAATTATTCTTTTACAACTGTTGTTTTTATTTAAC
TTATTCAACAACCAAACAATCAATTCATATACACTTTAATAATTCTGAAAAATTATTTCT
TTATATATAAAATATAATCAAGGTAAAATTATTTCATTTACCCAATTTAAAAATCAATAT
TGTGTCGAATTGTTCTATTCAAGTGTTTAGAAACCCCTTCGGCATAGTCTTGCGGACCAC
GCTGACGAAAGTTCATATGCCACTCAATAAACCAATCATCACAATATAAAACAATTTTAT
ATTTCACTAACAAATACGCTCTCATAGCTATTATTACACTCAACTCATTCTAGAGTACTA
CTGACTCTATCTCTAATGAGTAATCCCCACCAAAGCCTAGGTATATCGCCAACCTAAGCT
CTGATACCAAATGTGACGATCCATCCTTTCG
>CL1Contig12009 (420-47.8-20088)
AATTCAACCAATCAAACAAATCTAATTATCCGGACAAATTCTGGATAGAATTTTATCGAG
TTTCCCCAGGTGTATATATATATACACCGGGATACTCGCTCTAGAGAATCCAAACAAACA
ATACTATGAAGCTACAAAGCTCCTATACAACTATATCTATAACACTAGACAAGATATCAG
ACTACAAACGAGTCTGACTCAACAACCAAAACTCCAGAACTGCTGGTTCCACAACCAGAG
ATAGATCATACACGTACTCCCTCAGAGATACGTGAAACTCATCGAATCCCAGTTATCCAA
ACTGGCAATCCAATCCTGTAGATCAATCACTTAATCTCCAAGATCACAGAAAAGATCCAA
AACACTTCAGAGCTAGCTTCTCAGACTTACCCAAACTTATAGCTCACTTTTGATTCACGA
>CL1Contig123 (535-37.1-19871)
TTTATATTTGCTTGACGAATATGGAGGAGCAATGGAGCAGGAGGCTTCTGCGTTAGATAT
TTTAATTTCCGCTGTGTTTTCTCTGTGTTGTGTTGTATTGAGTTGTAAATACTAGACAGG
TGTTTATAACTGTCTAGTATATGTGATGTGTATGCTGTGTATCTCTGATTGGTATTGTAT
ATTATGTAAATACTTATGTTATTAATATAATTTATTCGTTCCGCTGTTGAGATTCTAGTG
TTGTTTCTTCTTTCTCTTCTTTCTTTTCTTCTTCTATCCCTTTCTTTCTTAATTGATGAT
GCGATTTTCTGGGAGTAGAAAGTCGGGTCGTCACAGTTGGTATCAGAGCATTAGGTTGAG
TGAATACCTAGGCTCTGGAGTGGTGTCTTTCTTGAGAGAGCGTATTTGTAATTTTTATAT
ATAACTATATATATATATATCTACCTAATCTGTTGGGTTATCTGTTCGGATTTTCCAACA
TAAGTTATAGAGATAGATAGTGGAGTAGTGGTGTGTGTGTGTAACACGACTACCA
>CL1Contig7338 (565-35.1-19844)
TAAAAGCTATGAATGAATCTTTGGAAATGGTTTTGAAAGCTATGAATTGAGTCTTTGATT
TAAAGATTGGATGAGTTAATCCAATTTGAAAGGGAAATTGTTTTGAAAGGCTATGAATGA
ATCTTTGTGAAAGATTGGTGAACTTTGTGAAGTGAATCTTTTTGTTTAAAGATTTGAAAA
TGGTAATTTGTTTAAACCATTTGAAAGAAAGGTTTTGGGTTTAAAGTTGTGACTTAACTG
AAATCCCATATCCATATGTTTTTAAATATTGCGCTCACTATTCGGTTTAGCCGGGAGAGG
ACCTTGTGTCATATAACCCATTCCGAATAGTGATACGACGTTATGGATTGCATTTGAAGA
CCGGTGTTGAAGACCGGGTGTCTTCGAGAACGTTAGGATAACCTATCGATTGTCTCTGCA
CCGAGTAGCTACGGTATAGAGATTCCCTAAGTGATGGGAAGTCCGATCGGGATTGTGGAT
ACCCGGATTTGCAAGGGCTTCTTACGAAGTGCCTTCGGTTCTGTTCGAACCCGGGACAGA
CTTGTATGGTTGTATGTCTGACATT
>CL1Contig11538 (507-39.1-19807)
ATTCTCAAATATGTGCCTTTACAGTTTTGTTTGTAGAACCTAGTATTGCTGGAATTTAAT
AATGTAACAATTTCGGCTATTTGAATAAGTATTTGTATATAGACCCTATTATAATATCAG
AGGATTTTATAAAAAATGTTTTAGCTATCGTAAGGTAAAAACCCGACATGTTTATTTGTG
GCGTGGTCTTACGAGATGCTTTTGTTTTCAAAAGGATTTTTGAAACTTTAATAATCAATT
GGGTGCATTATTATCAGCTGGTATTCCAGACTGACTCGGGTGTTATTTCATTATAATGCT
CGGGTCAGACCGAGTATTATATGTTCAGGACAGGATGCTATGGAGCAGGAGAGGAGCTGG
AGTCCGAGACGTATTATCCGTACTTGTATATATATCCGCTGCTGTGATTGTATGGTATTG
TCTGATTGGTAAATGTTGATGTATGAGATACTCTGATGATATGATGTATAAAACAGTTAT
AAACTTCATTTTGTGTAAAGTTATATA
>CL1Contig5174 (564-34.9-19709)
AACCTGACTCTAGACTGCCTGTGTGGAAATTAGTGGGCACCTAGAGTTTAGGAAGGAAAC
AATAACTCCAGGTCAGTCATGGGACTCGTGTGATAACTTAAAACAGTTATATCCTTAAAA
ACAAACAAAGAAATATTTTAAAATAGATCCGCAATGCTTTTAGAAAATGAAACTACCATA
AGGCCTCCCGCACACACACACAATGCAAACGCAGAATTGGAGGAGATTTCTCCTTATGAT
AGTCAAACATGCTTGATACGCAAATTTCTTTGATATTATTACTATAAGTGCAAAGTGCAG
AAAAACATTTCGAAAGTATAATATAAATCTTAGCCAACATACGACCAGTATCGTATGCCT
ACTATAGCTACCATCTAAACAGTGGGGCGCCACCATAAGTAAATGGCAGGTTATACAACT
AAAACCGTACAAGGCACGTATTGGATGAATGGATTTCCAACAAATGGTCAGGCTAAGGAA
CTTCCTACTGTCCATGGGATCGCCTCTGGCGGGACGTCCCGAGAACCTAACCTAAGCTTA
GACATCTGCCAACACAAGGCCGGG
>CL1Contig10319 (473-41.4-19581)
TGGTGTGAGATCTTAAAAAATAGTTATTTGCACAAAGAAAATAAAAGAAACCCAATAAGC
TTTTGGAAAATGAAACTACCATAAGGCCTCCCGCCACACACACAATGCAAACGCAGAATT
GGAGGAGATTTCTCCTTATGATAGTCAAACATGCTTGATACGCAAAATCCTTTTGATATT
ATTATTAGTGCATAGTGTAGAAAACATTTCGAAAGTATAATATTAATCTTAGCCAGCATA
CGTACCATTATAGTATGCCTACTATAGCTACCATGTTAAATGGCAGGTTCTACAACTAAA
ACCGTACAGGGCTCGTATTGAGTGATTGGATTTCCAACAAATGGCCAAGGCTAAGGAACT
TCCTTTATCCGAATGGGTACGCCTCTGGAGGGACGCCCCGAGAACCTAACCGGATCTCTG
CCAACACAAGGCCGGGTTACCTCTGTAACTAGGTAACTAACTGTCTCGAGTAT
>CL1Contig930 (302-64.8-19579)
CCGGGTACTATCGAGAATGATAGGATTACCTATCAAATGTCTCTACACTGAGTTGCTCCG
GTATAGAGATCTCCATATGTGATGGGGAGTCCGATCGGGATTGTGAATACCCGGATTTGC
AAGGGCTTCTTTGAAGTGCCTTCGGTTCTGTTCGAACCCGGAACAGACTTGTATGGATGT
ATGTCTGACATTACACTTTGAGATGTAAAGCTGGTTTCTATCAAATACATTTCTGTTTGG
TGGCGGAGAATTTATTCTCTTAGCTTAACACCCTTCTCTGAGACGTACGAGCTCAGAGGT
TA
>CL1Contig2841 (364-53.8-19577)
GCCACTTAAATTTTAAATTTTTATTCGATTGTACTATTACCAACCAAACATCCAAATATA
TATATAATAATTTCAGAAAATTATTTCTTTTATATCAAAATATAATTTTGGGTAAAATTA
TTTCATTTACCCACTTTAAAAACAATACTATGTCGGTTTATCTTGTTTAAGAGTTTAGAA
ACCCCTATCGATACGGTTGTACTTCCCGTACCGACCAGAATTCATAAACACTCAACCGAT
AAGTCAACACAGTATAAAAACAATTTTATATTCACTAACAAGTACGCTCTCATATCTATT
ATTACACTCAACTCATTATAGAGTACTATCGAATCTATTTGTAATGAGTCATTTCCCACC
AAAG
>CL1Contig1879 (379-51.3-19439)
CATTCTAAGATAGATGTGTTCTATAAGGTAATTGCAACCTCAAGCCTCATCAACCGGGAA
TGGCTAAAACAGGGGAGGTGCAGCAAGGCTTCGTGGGTAGCCCCCACTTGAGAGTGAGAT
TTACCCCTGTCTAGAGGTCCCTTTCTATTTCGGCTTAGTGTGTGGTTGGTCGCGCCAACT
ACGGGGTGGTCTTGTTCGGGACTGTCCAGTAAGGGATGGTTCCGGCCTTGTGTTGCAGGG
GAGTGGGCGTACTCCTCGGTACGTTGATCTAGGCCACGTACTGTGACGGCGGTACCCCAG
TAGCCCTGCCATTGATGGAAACCAAAATCACCCTACGAGACCCTACGGTTTTGTCTGTAT
TACCCACTTTTGTGGCTAG
>CL1Contig10141 (427-45.5-19431)
CGTATCAAGCATGTTTGACTGCTATAAGGAGAAATCTCCCCCAAGTGTGCGATTGCATTG
TGTGTGTGCCGGGAGGCCTTATGGTAGTTTCATTTTCCAAAAAGCATAGCGGATTTCTTT
TCCTTTCTTTGTGAAAATAACTGTTTTTAAGATCTCACACCAGTCCCATGACTGACCTGG
AGTTTATTGTTCCCTTTCTAAACTCTGGGTGCCCATAATTTTCCACACGGGCAGCCTAGA
GTCAGGTTATCAGTTATTCGGGAGCAAAGTCAAGAAGTTGCTGTGGAGATCAGGAGTTGG
AGCTGGATGGCGAGGCGTATCACTTATATATGTAATATTTCTTTCCGCTGTTTGTTGTTG
TACACTCTGATAATGTAATGTGATGTAATGTAATAACTGATATAGTAATTCTATTTAAAG
ATATTTA
>CL1Contig4028 (349-55.2-19253)
GCCATCCCCGGTCGTTACCGACCTTTATCCCGGGATTCACCAACAAATAGCAACAACCAC
ACAGTTAAATATCTGGGCTCCATACCATGATACCACCTTTTATCCAGAAGGAAATGGACA
TACCCTAGGGGCGCGACCCCTAAAAACCTTGCCGCAACATTCCTGTTTCGACCATTTCCG
GGTTGTGAGGCTCGACGAAGTCTCGTCCACAAAGCTACGCTTTTCACAAAAGCCATGCTT
CGATCAACAAATGATCAGCAGCACTTAGCATGCCACACTACCAAATTGGGAGTATATCAC
TAATAACCATCAACTACATAACCTCTGGGCTCATACGTGTCAAAGAAGG
>CL1Contig11704 (459-41.2-18915)
GTATAACTATTATGCTGGAATTTAATGAATGTAACAATTTCGGCTATTTGTATATAGACA
CTACTATAATATCAGAGGATTTGATAAGAAATGTTTTGGTTATCGTAAGGTAAAAACCCG
ACATGTTTATTTGTGGCGTGGTCTTACGAGATACCTTTGATTTTCAAAGGATTTTGGAAA
CTTTAATAATCCAATTGAGTGTGTTTTCTCACGCTGGTATTCCAGACTGACTCGGGTGTT
ATTTAACTATAATGCTCGGGTCAGACCGAGTATTATAGGATACAGGATATGATGCTGTGG
AGCTCAGGAGACGAGCTGGATGACGATACGTATTCTCGTACTTGTATATATATATATTTC
CGCTGTGTTGAGTTGTTGTGTACCCATTGTATGTTATTGATGTGAGCTGTGACTGATGTA
CTCTGATGATGTAATGTATGTAAACAGATATATTTGATT
>CL1Contig10101 (680-27.7-18844)
GTCAGTCATGGGACTGGTGTGAGATATAAAAAAACAGTTATTCTTTAATAAAAGGAAAAC
AAAAGAATTTAAAAGAAATCCGCAATGCTTTTTTGGAAAATGAAACTACCATAAGGCCTC
CCGCCACACACACCATGCAAACGCAGAATTGGAGGAGATTTCTCCTTATGATAGTCAAAC
ATGCTTGATACGCGAAAACCTTTTTGATATTATTATTAGTGCATAGTGGAAAACATTTGC
AAGTATAATATTAATCTTAGCCAGCATACGTACCATTATAGTATGCCTACTATAGCTACC
ATATTAGATGGCAGGTTCTACAACTAAAACCGTACAAGGCGCGTATTGGTGATTGGATTT
CCAACAAATGGTCAGGCTAAGGAACTTCCTGGGCCACATGGGTACGCCTCTGGAGGGACG
CCCCGAGAACCTAACCGGATCTCTGCCAACACAAGGCCGGGTTACCTCTGTAACTAGGTA
ACTAACTGTCACGAGTATGCCATCCCCCGGTCGTCACCGACCTTTATCCCGGGATTCACC
AACAAATTCCAACAACCACATAAGTTAAATATCTGGGCTCCATACCATGATACCACTTTT
TATCCAGAAGGAAATGCACATACCCTAAGGGGCGCGACCCCCGTAACCTTGCTGCATCCT
TTCTGTTTCGACCATTTTCG
>CL1Contig3119 (428-43.1-18431)
ATTTAATTATTATCATTCCTTAACAATCAAGCCTCCAAATACTATAATACTTTACGAAAA
ATTATATCTTTTATATACAAAAATAATTTGGGTAAAATTATTTCATTTACCCTATTTTAA
AACAATACTGTGTCGAATTGTTCTATTCAAGTGTTTAGAGATCCCTATCAATAACGTTAA
TTACTCGTATTGACCAGAATCCATAAACCACTCAATAAACCAATCAACACAATATAAAAC
CATTTTATATTCACTAACAAATACGCGCTCATATCTATTAATACACTCAAACTCATTCTA
GAGTACTATTGACTCTATTTCAATGAGTAATTCCCACCAGAGCCAAGGTTATCACCAACC
TAAGCTCTGATACCAAGTGTAACGACCCGCAAATCCGTACCCCTTGAGTCAACACCATTC
TACAACAA
>CL1Contig10251 (478-38.1-18206)
TCAAAACAGTTTATTTGTCTTTAAAAAAAATCAAAATAGAGGAATATTTTTAAAGTCAAT
TCGCAATGCTTTTAAAAATGAGACTACCATAAGGCCTCCCGCACACACACAATGCAAACG
CAGAATCGGAGGAGATTTCTCCTTATGATAGTCAAAGATGCTTGATACGCATTAAAAAGA
AACATTTGATATTATTACTAGTGCATAGTGTAGGAAAAATTCATTTCGAAAGTAGAATAT
AAATCTTAGCCAACATACGACCATTATCGTATGCCTACTATAGCTACCATCCAAACAGTG
GGGCGCCACCATAAGTGAATGATAGGTTCTACAACTAATACCGTACAAGTCTCGTATTGT
TTCTTTGGATTTCCAACAAATGGTCAGGCCAAGGAACTTCCCATTGCCACATGAGAATGC
CCCAGATGGACGTCCCAAGAACTTACCCACCTCTCTGCCAACACAAGGCCGGGTTACC
>CL1Contig8766 (359-50.6-18157)
TTGATGAATGGTATTGGTTGCCTGGTATGGTTTGTAATCTCAGTTATGAGATGAGTAGTG
TATGTGATATGGATGCATTGGTTGCTTTTGGATGATAATATGGATTATCTGATTATGATA
TGAATTATCTGTTGATAATGATAAGGTTGATTATCTATTGTGTTGTGAATTATCTATCTG
TGTATATTTAGATAATGAATTGAATTGTTTTAAACTTAAAACAACTTGGACCTTAAAAGA
CACGCTTTGGATTTCGATGAGACCGGGATCGGGTTTCCATATTTGGATATCCGAAAACCA
CATCGATTCCAATTAAACGTTAGGTCGTTAATCCAAGTGGAGCGAGTGAAGACTCGAGG
>CL1Contig10169 (415-43.6-18098)
CCTCTGATTCTGCATTTGCATTATGTGTGTGTGCGGGAGGCCTTATGGTAGTCTCATTTT
TTAAAAAGCATTGCGAATTGACTTTAAAAATATTCCTCTATTTTATTTTAAAGATAAACT
ATTTTAAGTTCTCACACCAGTCCCATGACTGACTCGGAGTTTATTGTTTTCCTTCCTAAA
CTCTGGGTGCCCACCAATTTCCACACGGGCAGTCTAGAGTCAGGTTATCAGGATATTCTG
GAATTCAGGAGTTGCTGGAGGCAAGCTGGATGGCATGGCGTATTCACTAGTATATAGTAT
TTCTTTTCCGCTGTTTGTTGTTGTTTGTTGTTGTACACTCTGATGATGTAATGTAATGTA
TAAAATGTAATAACTGATATAGTTCTTTGTTTAAAGATTATTCATTTATTATTAT
>CL1Contig9820 (430-42.0-18072)
GAGCTAGTTCAGTTTTCTTTGGATATGGACGAGACTTGCTTAGCTTGGTGCAATCTTGAT
GGTGGATCGAGCTAGGAGTTTTGGAGCTTTGTCTTTGGAGCTTTTTGGATCAGAGTTGCA
GTATTATATTCTGAGAAGACTTATTTCATATTGTATCGTGTTCCGCTGTATTCTGTGTTG
TATATTCTCTGATGTTGATGATTATCATTGTATCAAATTGATGTATCGGATATTGTATTC
ATGTTGTATCAGTGATATCATCTTTTATTTCCGCTGTGTTATTTATCATTTAATGGTGTT
GCAAGCTCCCGCGATACGAATTTGATGTTGTTTGTCGGACATCGAGTTCGGGTCGTGACA
GATTGGTATCAGAGCTAAAGGTTGAGTAAGAACTTTAGCTACGGAGTGTAACACATTAGA
TGGCTCATTA
>CL1Contig12413 (508-35.5-18038)
AAAAGAATTTTGGATAAAACTTTACGAGTTTCCCCGGTATATATATATCGGGATACTCGC
TCTATAGAATCCAATCAATCAATACTACTAAGCTATAGAGCTCCTAACAACAATTCTATA
CAGAATATCAGACTACAAACGAGTCTGACTCAACAAACAAACCATCCTAAACTGCTGGTT
CTACAACCAGAAATATCAAACACGTACTCCCTCAGAGATACGTGAAACACCCTGAATCCC
AGTTATCCAAACTGGCAATTCAACTCTAGAAAACCAAACACTGATCTTACCAATCACAGA
AGAAACCAAAACACTACGGAGCTAGCTTCCCAAACTTATAGCTCCTTGGATCAGAGAAAA
ACTTATCCCAAATCAAATCTCCGATTCCAGAATCCAAATTTCTCCGTCTCTTATCCATAA
AAACTCTTCGGACGATCCTGGGCTACCAACATCACACCTAATCAGCTCACTCTTGCTGAT
TCCAAAAGAAACAGACTGAATCAAAAAC
>CL1Contig735 (467-38.4-17946)
AAATTTTTACGAGTAGCCAAGGGATTCAGGTTAGCTTTGACGAACTCTAGAGGAGAAATG
GAGCAGGAGGCGTCAGCATTGTAGATATATTATGTTTTCCGCTGTGTTGGTATCTCTGTG
TTGTATTTGAGTTGTAATGACTAGACAGGTGTTTATAACTGTCTAGTATGTGATGTATTG
TCTGTGTAACTCTGATATTTGTTGTATACTATGTAATACTTATGTTATTAATATAATTTA
TTCGTTCCGCTGTTGAGATTCTGATGTTGTTTCTTCTTTCTCTTCTTTCTTTTCTCTTTT
CTATCCCTTTCTTTCTTAAAGATGATGCGATTTTCTGTGGTGAGAAAGTCGGGTCGTCTC
AGTTGGTATCAGAGCGCTAGGTTGAGTGAATACCTAGGCTTTGAAGTGATTTCTTTCTTG
AGAGAGCGTATTTGTAATTTTAAATATATTTATATATATTTATTTCC
>CL1Contig4760 (379-46.9-17786)
CACTGTTTGTTGTTGTACACTCTGATGTGATGTAATGTAATGTAATGTGATGTAATGTAA
TAACTGATATAGTTCTTTGTTTAAAGATTATTCATTTATCTATTATATGTTGTTCCGCTG
CGAATTGTGAGATTCTGATATTGTTCTGTTGTTTTCTGTTCCGTTCTATTTTCTATTTTC
TTTTCTCTCTATTTTCTATCTTTTCTCTCTTCTTCTATCTTTTTCTTTTTCTTAAACATT
GAGAATTCGTATTTCTGTTCATCTTGAGTTAATCTATGGAGATTAGTGTATATTCAAGGA
GTACGGATTTGCGGGTCATCACAGTAGATGAGGTAGAAGTGTGTGTAACACGACTATCAT
TGGTTGAAGTTTGATGGAT
>CL1Contig5767 (373-47.7-17777)
ATAGTTAAATCACCGACTATAATAATTGGCCAAATGCGTTGATCGTTTCGAAGAGACCGG
GATCGAGATTTATTTCTCGAAAACCACTTCGATCCGGTTTGTACGTTTTCGTGGAAAAAC
GAGTTTGGATTCGAAGATGGAGCAGTGAAGTGCAAGGGCTAGTCGCTACTAATCCTGAGG
ATATTTCCAAAATGGATGTAGTAGGAATAGTGCCTTCGGTTCCGTTCGGACCGGGAACGG
ACTTGTATGGACGAATGCTATCAGAACATCGTCAGGAGGACGATGAGCATTCTAAGTGAA
TGTGTGCTAAAAAGGTAACGCATAGCCTCAAGCCTCATCAACCGGGAATGACTAAAAATC
AGGGGTTATGCAG
>CL1Contig7527 (417-42.5-17704)
TTTTATTCGGCTTTCTAAGGAGAATATACTTTCATTTCAAAATGGTTCATTTAAACCAAT
TAAATAAATCCTTACCGATTTACTTTATATTTACGTTCCAAATCCGTAAATTTATTTCCA
CACTTCAAAAATAAATCAACGTTTATTTTTAAACAAATTTCCCTTTCTTTTATAAATTCC
ATAGTGAATTTACATTTCCAAAATATCTATGAATATACGATTTTCAAATCGATTTCTAAT
ATTCATTTTCAATTTATCTTTAAAAGATAAAATCTCAAAACATTCACTTCATATTGGAAA
AACATTTCCATACTTATTTAATAATAAGTAATTCACAAATCTATTTATTTTCAACATTTG
AAAATATTCAATATACTTAAATCATAATTAAGTATATATTTCATTCTTTAAGAAATC
>CL1Contig7545 (293-60.4-17698)
GAAATTGAATGCTACACTTATTTTTAAATTATTGCGCTCGTTATTCGGATTACCCATTCC
GAATAGTGATACGACGTAATGGATAGCATTGAAGACCGGTGGTGAAGACCGGGTATTTGT
GAAAACGATAGGATGACCTATCGATTGTCTCTGCACCGTTAGCTACGGTATGGAGATTTC
CTTTGTGATGGGAAATTCGATCGGGATTGTGAATACCCGGATTGCAAGGGCTTCTTTTGA
AGTGCCTTCGGTTCTGTTCGAACCCGGAACAGACTTGTATGGCTACATGTCTG
>CL1Contig9220 (369-47.9-17660)
TTAAATAAAACGGATATGTTTTAGGGAAGGGATATTATGAAATGAAGTTAATGGTTTTAA
AGATGTTTTAAAATGTGTTAAGTATCGAAACCATAGATTTCAACATTCATTGTTGAAATA
GACGTTTTCGAGAAATAAGGAAATGGTGGACTATAACACTGTTGTTATAGTAAATGATTT
CCGAAAGGAAATGTTTTATATAGTATTGGGATTTATATATCTATCTTAATTTCGAATCCC
TATACTAGTGATTTTGGGTTGTCGTAACGATGTTTTACGCAACATTCGTTTTGACTCAAA
TAAATGTGTTTAAGAGAATGTTTTCCTTAAAAGAAAAAAAATATATACTTAATCCTGATT
TAAGTATAT
>CL1Contig7252 (321-54.9-17608)
AATATATATCTTGTAAAGATATTTTTGAAAATAAATAATTTGGGAAAATTATTTGAAATC
GGGTGATGTTGTGAATATTGATTGATAGTTAAATAACCGACTATCAATATTGACCCTTAA
ATGGCTATTTGTTGTGAATTGGTTGAAATTGAATGCTACACTTATTTTTAAATTATTGCG
CTCGTTATTCGGATTACCCATTCCGAATAGTGATACGACGTAATGGATAGCATTGAAGAC
CGGTGTTGAAGACCGGATATTTTTGAAAGCGAAAGGACAACTCGTCGATTGTCTTTGCAC
CGAGTAGCTACGGTATAGAGA
>CL1Contig6982 (531-33.1-17584)
CTCAAACATCAGACTCCAACCAATGGTAGTTGTGTTACACACACCACTACCATATCTACC
TTTATTACTTATTGGAAAACCTGAACAGGTAACCCAACAAATAGGTAGAAATAAATATAT
ATATATATTAAAAATTACAAATACGCTCTCTCAAGATAGACACCACTACAGAGCCTAGGT
ATTCACTCAACCTAATGCTCTGATACCAACTGAGACGACCCGACTTTCTCCCACCAGAAA
ATCGCATCATCTTTAAGAAAGAAAGGGATAGAAAAGAGAAAAGACAGAGAAGAAGAAAGA
AACAACATCAGAATCTAAACAGCGGAACGAATAAATTATATTAATCACATAATACATTAC
ATAGTATCATATACATCAGAGATACACAGCTAAAACAACACATACTAGACAGTTATAAAC
ACCTGTCTAGTTATACAACTCAATACAACACAAAGACAAACTACTCAGAGAACATACATC
GAAATATTATTTCTACACGTAGAAGCCTCCTGCTCCATTGCTCCTCCAGAA
>CL1Contig2185 (388-45.2-17548)
TTCTACAACTAAAACCGTACAGGGCTTCGTATTTTGATTTGGATTTTCCAACAAATGGTC
AGGCTAAGGAACTTCCTATTGCCACATGGGTACGCCTCTGGAGGGACGCCCCGAGAACCT
ACCCGGCTCTCTGCCAACACAAGGCCGGTTACCCCCTTCCCGGGAAGTAAAACCTAAGAT
ATGCCACCCCCGGTCCTTTGGGACCTTTATCCGAGGATCCTCTACACCAACAACATCACA
CAGTAATAAATATACTACAGTGCCCACATGAGTAAGTATCTGGGCTCCATACCATGATAC
CACCCTTTTCCAGAAGGAATGGTCATACCCTAGGGGAGCTACCCCTGAAACCTTGCCGCA
TCTTTCCTTTTCGACCATTACCGGGTTG
>CL1Contig9136 (301-58.2-17523)
TGGTTTCGAATCTTAACACATTTTAAAAACATCGTTAGATCGTTTTAATTCTATTTAAAA
CATCACATCCAAAACATTTTCTTTAACATATTATTCACTATTCAAAAACGTGAATATACT
TCGTTAACCAATTTCATCATTTCTATACATTTTATTTTAAAGGATTATTCACTGTCTAAA
ACGTGAATATAACTCCATAAATAAGTTATAACAATTTACTTATCAAAATAAGTCGTTTGC
GAATTTATAAAACAATGTTTATAAATTCCTTTATTAACCTATATTCAATTCATAACTCAA
T
>CL1Contig10367 (536-32.6-17459)
TAGTTGCTTTGAAATAAAATAGTTTTTTAAAAGAAAACCGTTCATGCTTTTGGAAAATGA
AACTACCATAAGGCCTCCCGGCACACACACAATGCAATCGCACACTTGGGGGAGATTTCT
CCTTATGATAGTCAAACATGCTTGATACGAGAAAACTTTTTTTAATATTATTATTAGTGC
ATAGTGTAGAAAACATTTCGAAAGTATAATATTAATCTTAGCCAGCATACAACCATTATT
GTATGCCTACTATAGCTACCATGTTTTGTGGCAGGTTACCGCCACGCTGCATGGCAGGTT
ATACAACTAAAACCGTACAGGGCTCGTATTGTTTCTTTGGATTTCCAACAAATGGTCAGG
CTAAGGAACTTCCTATTGCCACATGGGTACGCCTCTGGAGGGACGCCCCGAGAACCTACC
CGGATCTCTGCCAACACAAGGCCGGGTTACCCCTGCCCGGAAGTAACACCTACAAGTATG
CCATCCCCGGTCGTTAGCAACTTTTGTAAGAGGATCCTCAACCACAAAGTAACAAA
>CL1Contig4097 (306-56.7-17337)
ATCATGGTATGGAGCCCAAATATTTAACTTATGTGGTTACTGCAAATACATTACTTTGTG
GTTGTTGGTATCGAGCGCTCGGATAAAGGTCGGTTACGACCGGGGGATGGCATACTCGTG
TCAGTAGTTACCTAGTTACAGAGGTAACCCGGCCTTGTGTTGGCAGAGATCCGGTTAGGT
TCTCGGGGCGTCCCTCCAGAGGCGTACCCATGTGGCAATGGGAAGTTCCTTAGCCTGACC
ATTTGTTGGAAATCCAAAGAAACAATACGAGCCCTTTACGATTGCAATTGTATAACCTAC
CATGAA
>CL1Contig4935 (735-23.5-17309)
GGTGCCCACTATTTCCCACACGGGCAGTCTAGAGTTGGGATTTTCAGATAATATATAGTA
GGTGTAGATTCGATAGCTTTCAGCCTTAGGATTTGGCAATCGCATTTTGGATCGAGTTGC
TTCTCTTCATCTTGATTTGGAGTTCGAGCTATTTCTGGATTGGTGCTTTGGAGATGGAGA
TTACTGATACTGGAGTTCTTTCTTGAAGACTATTTTGGAGATTTGTTCCGCTGCTAGTGT
TATCTTTTATTTCCGCTGCTATTCTTTGTATCTCTGATAATGTTGATATCTATTGTACCA
TTCTGTTGTATCATTCATGTTGTATCAGTTATTGTATCAAATGTTGTATATTGATATGCA
TATTCTTTTCCTTCCGCTGTGTTATTTACTTAATGTGTTATAAGCTCCGGCACGACTCGA
ATTTCGACGTTTGAATCTGCGGCATTCAAGTACAGTGGAGTACGGATGTCGATTTTCGAA
CGCTGGAATTTGGATCGTGACATTTTGGTATCAGAGCTGAAGGTTAAAACTTTAGCTCAG
GAGTATAACACATTAAGTAACTCATTAGAGATAGGGTGAAGTATACCCTAGAATGAGTAT
ATCCCTAAGATATCCGTCTGTATGCCTCAGTAAATTCTCTTACTATCCACTGATAGTGAG
AATGAGTGCAAGAAGAGGACGAGGTAGAGGACAGGGGAATACGATTATAAATGGTCGATA
CTCGGTAACAACAAG
>CL1Contig591 (519-33.0-17124)
GGTGGATCCTCTGTAGGCTGATCTAGACCAGGTACTGTGACAGGTGGTACCCCAGTGCCT
AGTCATTAGTTGGAAATCCATTCTCCCTACGTGCCTTTACGGTTTTGTTTGTATACCTAT
TAGCTGGAATTTAATAAATGTAACAATTTCGGCTATTTGAATAAGTATTTGTATATAGAC
ACTATTATAATATCAGAGGATTTTATAAGAAATGTTTTAGCTATCGTAAGGTAAAAACCC
GACATGTTTATTTGTGGCGTGGTCTTACGAGATGCTTTTGTTTTTCAAAGGATTTTTGAA
ACTTTAATAATCAATTTGAGTGTGGTTTTCTCACGCTGGTATTCCAGACTGACTCGGGTG
TTATTTAACTATAATGCTCGGGTCAGACCGAGTATTATAGAATACAGGAAAGGATGCTGT
GGAGCTCAGGAGACGAGCTGGATGGCGATACGTACTTCCGTATTTGTTTTAAATATTCCG
CTGTGTATTCAGATTGTGAGGACAGATTATGATTACTGT
>CL1Contig1581 (343-49.9-17101)
TGAATTCTTTCAGAACATCGTCAGGAGGATGATGAGCATTCTAAGAGATATGTTCTATAA
AGGTAATCGCAGCCTCAAGCCTCATCAACCGGGAATGGCTAAAACAGGGGAGGTGCAGCA
AGGTTAGGTGGGTCATGCCCAAGCAGGACGAGATATACCCCTGTCTAGATGTCCCTTTTT
ATTCGGCTGTGTGGGCGGTTGGATGTACACCAACTGCGGGGTTATCTTGTTCGGGACTGT
TCAGTAAGGAATGGTTCCGGCCTTGTGTTGCAGGGGGTCGGGAGTGATCCTCGGTACGTT
GATCTAGGCCACGTACTGTGCCGGACGGTACCCCAGTAGCCCT
>CL1Contig1040 (220-77.4-17035)
AATCTCCGCCACCAAAAAGATATGTATTTGAAAGAAATCTGCTTTATATCTCAAAGTGTA
GTGTCAGACATACAACCATACAAGTCTGTTCCGGGTTCGAACAGAACCGAAGGCACTTCC
GAAGAAGCCCTTGCAATCCGGGTATTCACAATCCCGATCGGACTTCCCATCACTTAGGGA
ATCTCTATACCGTAGCTACTCATTGCAGAGACAATCGATA
>CL1Contig5726 (321-53.0-17008)
CCCACCTAACCTTGCTGCATATCCCCTGATTTTCAGTCATTCCCATTTGATGAGGCTTGA
GGCTAAGCGTTACCTTTTTAGAACGTTTCACTTAGAATGCCCATCGTCCACCTGACGATG
TTCTGAAAGCATTCATCCATACAAGTCCGTCCCGGGTTCGAACGGAACCGAAGGCACTAC
TCCTACTACATCCATTTTGGAATCACCTCAGGATTAGTAGCGACTAGCCCTTGCACTTCA
CTGCTCCACCTTCGAATCCAAACTCTTGTTTTCCACACGAAAACGTTCAAACCAGATCGA
ATGGTTTTCGAGAAATTAATC
>CL1Contig5429 (322-52.7-16975)
TACGAGAAAAAGGAAGATAGTTTGAAAACTGTTTTCAAAAGGGTTTGAAAGTGAAAATAT
ATCTTGTAAAGATATTTTGAGATAAATAAATAATTTGGGAAATTATTTATTGTTTGATGG
TTGTTTGTGAATGTTAATTGATAGTTAAATAACCGACTATCAATATTGGCCAATGCGCTG
ATCGTTTCGAAGAGACCGGGATCGGGATTAATTTCTCGAAAACCACTTCGATCCGGTTTG
TACGTTTTCGTGAGGAAGACGAGTTTGGATTCGAAGATGGAGCAGTGAAGTGCAAGGGCT
AGTCGCTACTAACCATGAGGAT
>CL1Contig4123 (550-30.5-16778)
CTTTTCCAAAAGGAATGGTCATACCCTAGGGAAGCTACCCCTGAAAACCTTGCCGCACAA
TTCCTGTTTCGACCATTACCGGTTTGTGAGGCTCGACGAAGTCTCGTCCACAAAGCTACG
CTTTTTACAAAAGCCACGCTTTGATCAACAAATGATCAGCAACACTCAGCATGCCACATT
ACCAAATTGGGAATATATCGCTGATAACCTTCAACTACATAACCTCTAAGGGTGTTAAGC
TAAGAGAATAAATTCTCCGCCACCAACGGAAATGTATTTGAAAGAAATCTGCTTTATATC
TCAAAATGTAATGTCAGACATACAATCCATACAAGTCTGTTCTGGGTTCGAACAGAACCG
AAGGCACTTCCGAAGAAGCCCTTGCAAATCCGGGTATTCACAATCCCGATCGGACTTCCC
ATCACAAAGGAAATCTCCATACCGTAGCTATCGGTGCAGAGACAATCGATAGGTCATCCT
ATCATTCTTGCAAATACCCGGTCTTCACCACCGGTCTTCAAATGCAATCCCATTTCGTCA
TATCATTATT
>CL1Contig1860 (346-48.4-16751)
AGCATTCTAAGATTTGATGTTCTATAAAGGTAATCGTAGCCTCAAGCCTCATCAACCGGG
AATGGCTAAAACAGGGGAGGTGCAGCAAGGCTTCGTGGGTAGCACCCACTGGAGAGCAAG
ATTGATCCCTGTCTAGAGGTCCCTTTTTATTCGGCTTAGTGGGCAGTTGGAATTGCGCAC
CAACTGCGGGGTTGTCTTGTTCGGAACTATTCAGTAAGGAATGGGTCCGGCCTTGTGTTG
CAGGGGAGTGGGAGTACTCCTCGGTACGTTGATCTAGGCCACGTACTGTGACGGCGGTAC
CCCAATAGCCCTGCCACTGTATGGAAGCCAAAATCCAATGAGTGTC
>CL1Contig863 (364-46.0-16732)
GTCATATATCCCATTCCGAATAATGATACGACATTATGGATTGATGGTGAAGACCAGGTA
TTTTCGAGAACGAAAGGATTACCCGTCGAATGACTCTGCACTGAGTAGCTACGGTATAGA
GATCTCCATATGTGATGGGGAGTCCGATCGGGATTGTGAATGCCCGGATTGCAAGGGCTT
CTTTGGAAGTGCCTTCGGTTCTGTTCGAACCCGGAACAGACTTGTATGGTTGTATGTCTG
ACATTACACTTTGAGATATAAAGCTGATTTCTTTCAAATACATTTCTGTTGGTGCAGAGA
ATTTATTCTCTTAGCTTAACACCCTTCTCTGAGACATACGAGCTCAGAGGTAATGTAGTT
GGTG
>CL1Contig2328 (300-55.4-16634)
TGCTGGTAGAGATCCGGTTAGGTTCTCGGGTCGTCTTTCCAGAGGCGTACCCATGTGGCA
ATGGGAAGTTCCTTGGCCTGACCATTTGTTGGAAATCCAAAGAAACAATACGAGACTTGT
ACGGTTTTAGTTGTATAACCTGCTATGGAATGTGGCGGTAACCTGCTATTGAACATAGTT
AGCTATAGTAGGCATAGTTCGGAATGTCTATGCTGGCTAAGATTTATATTCTACTTTCGA
AATGAATTTTTCCTACACTATGCACTAGTAATAATATCAAATGTTATTTTAAAATGCGTA
>CL1Contig11188 (374-44.2-16526)
GAAAATGGACGTGTGAAATAAGTGATGCCTATAACAAATTGTGAATTTGTAAATTGATAC
GAGTTACCCCGGGTTTTATATAAGTTGTATGCTTTGTATTCCATGTTAGATGGGTTTACT
CACGCTGGTTTCCAGCCTGACCCGGGTGTTACTTTGATGTAATGCTCGGGTCAGACCGAG
TATTACAGATTTTCAGGTAAGGACGTTCTGGAGCTCAGGAGGCGAGCTGGATGGCAGGAA
CGTATGGAGTGTTTCCGCTGTATTATATTGTTGTATATATCTGAGACATGTTGATTGTAT
CTGTCCAGTGTTTGTATATATGTTGTAACTCTGATGTATTAAAGTGAAATTTAACAAGTA
CAGTTTTCCTTTGT
>CL1Contig10289 (305-54.0-16476)
TGCATAGAACAAAGTACGTATGCTGGCTAAGATTAATATTATACTTTCGAAATGTTTTCT
GCACTATGCACTAATAATAATATCAAAAGGATTTTTGCGTATCAAGCATGTTTGACTATC
ATAAGGAGAAATCTCCTCCAATTCTGCGTTTGCATTGTGTGTGTGGCGGGAGGCCTTATG
GTAGTTTCATTTTCCAAAAGCATAGCGGATTTCTTTTTATTTTCTTTGTGAAAATAACTG
TTTTTAAGATCTCACACCAGTCCCATGACTGACCTTGCTTAATACAACATGATAAGGGGT
TCTCG
>CL1Contig3996 (385-42.8-16467)
GCCCTTTAGCGTGTGTCATTCCCTTCTGGAAAAGGGTGGTATCATGGTATGGAGCCCAGA
TATTTCACTCATGTGGATACCGCAGATCTATTACTTTGTGATTGCTTTGTGGTTGTTGGA
TTAGAGGTACCTCGGATAAAGGTCCCAAAGGACCGGGGGATGGCATGCTCGTGTAGTAGT
TACCTAGTTACAGAGGTAACCCGGCCTTGTGTTGGCAGAGATCTAACCGTAACGTTAGGT
TCTCGGGACGTCCCGCCAGAGGCGATCCCATTGACAGTAGGAAGTTCCTTAGCCTGACCA
TTTGTTGGAAATCCAATCAAAACAATACGCGCCCTGTACGGTTTTAGTTGTATAACCTGC
CATGGAATGTGGCGGTAACCTGCTA
>CL1Contig11294 (383-42.8-16402)
ACCAGAGCATTATAAAAAAATAACACCCAAGTCAGTCTGGAAAACCAGCATGAGAAAAAT
ACACTCAATTGAATTATTAAAGTTTTCAAAATCCTTTGAAAATCAAAAGCATCTCGTAAG
ACCACGCCACAAATAAACATGTCGGGTTTTTACCTTACGATAGCTAAAACACTTTTTATT
AAAATCCTCTGATATTATAATAGGGTCTATATACAAATACTTATTAAAATAGCCGAAATT
GTTACATTATTAAATTCCAGCTACTAGCCACAAAGTGGGTAATACAAACAAAACTCGTAA
AAGGCGCGTAGGGAGAATGGATTTCCAACTAATGACTAGGCACTGGGTACCACCTGTCAC
AGTACGTAACCTAGATCACAATA
>CL1Contig11768 (376-43.1-16204)
GTATATAGAAACTATTATAATATCAGAGGATTTTAATAAAAAGTGTTTTAGCTATCGTAA
GGTAAAAACCCGACATGTTTATTTGTGGCGTGGTCTTACGAGATGCTTTTGTTTTCAAAG
GATTTTGAAACTTTAATAATCAATTTGAGTGTGGTTTTCTCACGCTGGTATTCCAGACTG
ACTCGGGTGTTATTTAACTATAATGCTCGGGTCAGACCGAGTATTATAGAATACAGGAAA
GGATGCTGTGGAGCTCAGGAGACGAGCTGGATGCGATACGTACTTCCGTATTTGGTTATT
ATTCCGCTGTGTATACAGTTGTATGTTATTGATGTTGAACTGTGATTGATGTACTCTGGT
GATGTAGTGTATAAAC
>CL1Contig10299 (476-33.9-16148)
TTTTGGAAAATGAAACTACCATAAGGTCTCTCAGCACACACTCAATGCAATCACATAGGG
GGAGGTTTCTCCTTATAGCAGTCAAACACGCTTGATACGCGAAAATCCTTTTGATATTAT
TATTAGTGCATAGTGTAGAAAACATTTGCAAGTATAATATTAATCTTAGCCAGCATACGT
ACCATTATAGTATGCCTACTATAGCTACCATATTAGATGGCAGGTTCTACAACTAAAACC
GTACAAGGCGCGTATTGGTGATTGGATTTCCAACAAATGGTCAGGCCAAGGAACTTCCCA
TTGCCACATGGGTACGCCTCTGGAAGGACGTCCCGAGAACCTAACCGGATCTCTGCCAAC
ACAAGGCCGGGTTACCTTTCAAACTAGGTAACAACTGACACGAGTATGCCATCCCCCGGT
CCTTTGGGACCTTTAACCGAGCGCTCGTCACCAACATCACACAATAAATAAAGTGT
>CL1Contig7062 (402-40.1-16125)
TTCGCTCAACCTAGTGCTCTGATACCACAATGTAACGACCCAACTTCCATACTCCAGGAA
GTCGCATCGCTAAGAAGAAAGAAAGGGATAGAAAAGAGAAAAGAAAGAAAAGAAAGAAAC
AGACAACATCAGAATCTCACAGCGGAACGAATAAATTATATTATATCACATAAAACATTA
CATAGTATCATATACATCAGAGTTATACAGCTAATACAACACAAACTAGACAGTTATAAA
CATCTGTCTAGCAATTACAATTCAAGTACATCAGAGAAAACAGATACAACTCAACACAGC
GGAACCACTACATATATCTACACGCTGAAGCCTTCTGCTCCATTATCTCCTCCAAACTCG
TCAAAGCAATCCTGAAACACTTGACTACTCATACGTAATATG
>CL1Contig5522 (347-46.3-16057)
AGGAGGTGAACTTCGATCTTATCTTCGTCTGTGTATTTCCTAAAGAACCGGGGTTGAGTT
TACCGGGAAATAGCGAACGTTGTTTCGAAGAGACCGGGATCGGATTTGTAATCCGAAAAC
CACTTCGATCCAACGAGTACGTTTTCGTGATGAAGACAAGAGCTTGGAGTCGAAGATGGA
GCAGTGAAGTGCAAGGGCTAATCGCTACTAATCCTGAGGGTGATTCCAAAATGGATGTAG
TAGGAATAGTGCCTTCGGTTCCGTTCGGACCCGGAACGGACTTGTATGGATGAATGCTAT
CAGTACATTGTCATTGGAGGACAATGAGCATTCTAAGTGAATATTTC
>CL1Contig7698 (637-25.1-16018)
TGAATTGACAATGCTTGCTTATGGATGATTGTTTGTTGAATGTCTGAATTGGATGATATC
TATTGGATTGATATCTATTGATGATATGTGTTGTGACATTCTGTGATATGATATTGGTTA
TATCAATGATAAATGTGTGATATTTATCTATGTTAATGCTGTGTGATTTCAAAGCATTGA
ATTGTATTGAATTGAATTGTTTAAACCTTTAAACAACTTGGCCTTTAAGATACGTTTGGA
TTTCGATGAGACCGGGATCGGGTATCAAATTTGATTATCCGAAAACCACATCGATCCAAG
TTAAACGTTAGGTCGTGAATTCAAGTGAAGATCAAGTTGAAGACTCGAAGTGTAAGAACT
ATCTGTCGTTAAAAACTCTGAGGGTGATTCCAATACGAGTATAACAGAGATAGTACTTTC
AGGTTCGAGATGGAGTTTTTAGAGTGCAAGGGTTATTGTCGTTAACTCTGAGGGTGATTC
CAAAATGAGTGTAACGAGATAATGCCTTCGGTTTCGTTCGAACCCGGAACGAACTTGTAT
GGATTGAATGCTTTCAACACATCGTCAGGCGGACGATGAGCATTCTAAGAAATATGTTCT
ATAAAGGTAATCGTAACCTCAAGCCTCATCAACCAGG
>CL1Contig3528 (445-35.8-15940)
ACATCCAAACAATCAACTTATATACACTTTAATAATTCTGAAAAATTATTCCTTTATATA
ATAAAATATAATCAAGGTAAAATTATTTCATTTACCCAATTTAAAACAATATTGTGTCGG
TTTATCTTGTTTAAGAGTTTAGAAACCCCTATCTACGATAGTTAGCTAGACTACATCGAC
CGGAATCTATAAACAATCAACCGATAAGTCAACACAATACAAAACAATTTTATATTCACT
AACAAATACGCTCTCATAGCTATTATTACACTCAAACTCATTCTAGAGTACTACTGACTC
TATCTCTAATGAGTAATACCCAACAGAACCATGGTTGTCGCTTAACCATCAGAGCTCTGA
TACCAAATGTAACGTCTGCGGATTTTCGTTGCCGAAAAACCGAATAGTTATGGGTTTTAA
AAAGAAAAAAAAAGAAAGAGAAAGA
>CL1Contig219 (477-33.4-15934)
AACACGTACAAGGCTCGTAGGGAGAATGGATTTCCAACTAATGACTAGGCACTGGGGTAC
CACCTGTCACCGTACCGAGGATTACTCCCTTCATCCCCTGCAACACAAGGCCGGAACCAT
CCCTTACTGGACAGTCCCGAGTGAGATCACCCCGCGGTTGGGATCAGCAACCGCACCACT
AAGCCGAAAAATAAAAAGGGACATCTAGACTGGAATGACCTCACCCTGCTTGGGTGCTAC
CCACCTAACCTTGCTGCATATCCCCTGATTTTCAGTCATTCCCATTTGATGAGGCTTGAG
GCTAAGCGTTACCTTTAGAACGTTTCACTTAGAATGCCCATCGCCCACCTGACGATGTTT
CGCAAGCATTCGTCCATACAAGTCCGTCCCGGGTTCGAACGGAACCGAAGGAACTATTCC
TACTACATCCAGGAAATATCCTCAGGATTAGTAGTGATTATCCCTTGCACTTTACTG
>CL1Contig10088 (373-42.5-15866)
AGGGAGGCCTTATGGTAGTTTCATTTTCCAAAAGCATTGCGGATATTTTTCACTTTCCTT
GTTGTTGTTGTTGTTTTAAAGATAAATAACTGTTTTAGTTCTCACACCAGTCCCATGACT
GACCTGGAGTTTATTGTTCCCTTCCTAAACTCTGGGTGCCCACCAATTTCCACACGGGCA
GTCTAGAGTCAGGTTATCAGGTCATTCTGGAATTCAGGAGTTGCTGTAGAGATCTGGAGG
CAAGCTGGATGGCATGGCGTATCAACTAGTATATAGTATTTCTTTTCCGCTGTTTGTTGT
TGTAAACTCTGATAATGTAATGTAATGTGATGTAATGTAATAACTGATACAGTTCTTTTG
ATTTAAAGATTAT
>CL1Contig2266 (371-42.6-15806)
GGAACTTCTTACTACCACATGGCTACGCCTCTGGCGGGACGTCCCGAGAACCTACCCGGC
TCTCTGCCAACACAAGGCCGGGTTACCTCTGTAACTAGGTAACTACTACTCGAGTATGCC
ACTCCCCGGTCCTTTGGGACCTTTATCCGAGGGCCCTCTATCACAAAGCAACAACCACAC
AGTAAATGAGATTGGAGCTACCACATAGGTAAATATCTGGGCTCCATACCATGACATCAC
CTTTTTCCAGAAGGAAATGACATACCCTAAAGGGCGCGACCCTCATAACCTTGCCGCATC
TTTCCTGTTTCGACCATTTCCGGGTTGTGAGGTCCGATGAGGTCTCGTCGGCAAAGCTAA
CTTTTCACAAA
>CL1Contig677 (455-34.6-15740)
TTAAGAAACCTTAACCTGTTACTCACACCAGACCCATGTCTGACCCGAGTTTATCTTTTG
TTTTCTTAAACTCTTGGGTACTCAAATTTTTACGAGTAGCCAAGGGATTCAGGTTAGCTT
TGACGAATTATGGAGGAGCAATGGAGCAGGAGGCTTCGGCGTTAGATATATAGTTTCCGC
TGTGTGTTCTCTGTGTTGGTATCTCTTTGTTGAGTTGTATTGAGTTGTAATAACTAGACA
GGTGTTTATAACTGTCTAGTATGTGATGTATATGCTGTGTAACTCTGATAGATGTTGTAT
ATTATGTAATATCTTATGTGATTAATATAATTTATTCGTTCCGCTGTTGAGATTCTGATG
TTGTTTCTTTTCTTTCTTCTATATCTTTCTCTTTTCTATCCCTTCTTTCTAATTAATGAT
GCCTCATTCTGTGGAATGAATGGAGGGTCATTACA
>CL1Contig1423 (373-41.9-15635)
TGAATTATCTATTGTGATAATGTGATTCATCTATCTGTTATATCATCCTGAATATAAGTT
TAATTGTTTAAACCCTTAAACAACTTGGACATTAAAATGGCGTTTGGATTTCGATGAGAC
CGGGATCGGGTTTCCATATTTGGATATCCGAAAACCACATCGATTCCAATTAAACGTTAG
GTCGTGAATCCAAGTGGAGCTTTGTGAAGACTCGAGGTGTAAGGACTATACGTCAGTATA
ACTCTGTGGGTGATTCCGTAATGAGTTGACGGAATAGTACTTATAGATTCGAGATGGTGA
TTTAGAGTGCAAGGGTTATTGTCGTTAACTCTGAGGGTGATTCAAAATGAGTGCAACGAG
ATAATGCCTTCGG
>CL1Contig5507 (351-44.5-15626)
AAAACTGTTTTCTAAAGGGTTTGAAAATAAAAATATATCTTGTGAAGATATTTTGAGATA
AATAAATAATTTGGGAAATTATTTATTGTGTGATGGATGTTGTGAATATTAATTGATAGT
TAAATAACCGACTATCAATATTGGACAAATGCGTTGATCGTTTCGAAGAGACCGGGATCG
AGATTTATTTCTCGAAAACCACTTCGATCCGGTTTGTACGTTTTCGTGGAAAAACGAGTT
TGGATTCGAAGATGGAGCAGTGAAGTGCAAGGGCTAGTCGCTACTAATCCTGAGGATATT
TCCAAAATGGATGTAGTAGGAATAGTGCCTTCGGTTCCGTTCGAACCTGGG
>CL1Contig4229 (479-32.2-15444)
GCCTCTGGAGGGACGCCCCGAGAACCTACCAGGCTCTCTGCTAACACAAGGCCGGCTACC
CCCTTCCCGGGGAGTAAAACCTAAGATATGCCACCCCCGGTCGTTTGCGACCTTTATCCG
AGGATCCTCTACACCAACAACCACAAAGAAAAGTATTTGCAGTAACCACATAGGTTAAAT
ATCAGGGCTCCATACCTGACACCACCCTTTTCCAGAAGGAATGGACATACCCTAGGGGAG
CTACCCCTGAAACCTTGCCGCATCTTTCCTGTTTCGACCATTACCGGGTTGTGAGGCTCG
ATGAAGTCTCGTCCACAAAGCTACGCTTTTTCACAAAGCCATGCTTTGATCAACAAATGA
TCAGCAGCACTTCGTATGCCACATTACCAAATTGGGAATGTATCACTAGTAACCATCAAC
TACATAACCTCTGAGCTCATACGCCTGAGATAAGGGTATTAAGCTAAAAGAATAAATTC
>CL1Contig1973 (376-41.0-15415)
GAGGGACGCCCCGAGAACTTACCCAGCTCTCTGCCAACACAAGGCCGGTTTACTCCCTTC
CCGGGAGTAAAACCTAAGATATGCCACCCCCGGTCGTTTGCGACCTTTATCCGAGGATCC
TCAACCACAAAGCAACATCACACAGTAATAAATTTACAGTGTCCACATGAGTTAAGTATC
TGGGCTCCATACCATGATACCACCCTTTTCCAGAAGGAATGGACATACCCTAGGGGCGCG
ACCCCTGCAACCTTGCCGCATCTTTCCTGTTTCGACCATTTCCGGGGTGTGAGGTCCTGA
TGCAGTCTCGTCCACAAAGCTACGCTTTTTCATAAAGCTACGCTTTGGCACAAAGCCATG
CTTTGGGTCAACAGAT
>CL1Contig10235 (286-53.9-15414)
TTGCATTGTGTGTGTGTGTGTGCGGGAGGCCTTATGGTAGTTACATTTTCTAAAAGCATT
GCGGATCTATTTTAAAATATTTCTTTGTTTGTTTTTAAAGATAAACTGTTTTAAGTTCTC
ACACCAGTCCCATGACTGACCTGGAGTTTATTGTTTCCTTCCTAAACTCTGGGTGCCCAC
CAATTTCCACACGGGCAGTCTAGAGTCAGGTTATCAGGATATTCTGGAATTCAGGAGTTG
CTGGAGGCAATTGGAGGCAAGCAAGATGGCGTAGTCTATTATCTAC
>CL1Contig858 (237-65.0-15414)
AACACCACTCCCCAAGACGTACGAGCTCAGAGGTTATGTAGTTGATGGTTACTAGTGATA
TATTCCCAAATTGGTAATGTGGCATACGAAGTGCTGCTGATCATTTGTTGATCAAAGCAT
GACTTTGTGAAAAGTGTAGCTTTGTGGACGAGACTTCGTCGGACCTCACACCCCGGAAAT
GGTCGAAACAGGAAAGATGCGGCAAGGTTATTTGGGGGTAGCGCCCCTTGTGGGTCT
>CL1Contig10336 (293-52.6-15400)
TGTAGCTATAGTGGACAAAAGTCCGAAATGCCTATGCTGGCTAAGATTAATATTATACTT
TCGAAATGTTTTCCACACTATGCACTAATAATAATAATATCAAAGAAATTTGCGTATCAA
GCATGTTTGACTATCATAAGGAGAAATCTCCTCCAATTCTGCGTTTGCATTGTGTGTGTG
GCGGGAGGCCTTATGGTAGTTACATTTTCTAAAAGCATTGCGGATCTATTTTAAAATATT
TCTTTGTTTGTTTTTAAAGATAAACTGTTTTAAGTTCTCATACCAGTCCCATG
>CL1Contig3723 (438-34.8-15259)
AACAATCAATGTATATACACTATAATAATTTCTGAAAAATTATTTCCTTTATATACAAAA
TATAATCGAGGTAAAATTATTTCATTTACCCAATTTAAAATAATACTATGTCGACTTGCC
TCGTTTAAGTGTTTGGAAATCCCTATCGATAACATGGCGTCCCACATCCCGACCAGAATT
CACAAACAGCTCAACGGATAAGCAAACACAATATAAAACATTTTATATTCACTAACAAAT
ACGCGCTCATATATATAATACACTCAAACTCAATCTAGGGTGCTACTGTCCCTATCTATA
CTGAGTACACATCAAAGCTTAGGAATATACAAAATCTAAGCTCTGATACCAAATGTGACG
ACCCGCAAATCCGTACCCTTTGAATCGACAATAATCCACACATGTCCGACCCAAAAAGCA
CAGACTAACGGAAAGTCA
>CL1Contig7160 (324-46.9-15211)
AGATTTGAAATGGTAATTTGGTTTAAACCATTTAAATGAAAGTTTTGGATAATAAGTTGT
GATTTAACTGAAAATCGCATGTCCATATGTTTTTAAATATTGCGCTCATTATTCGGTTTA
GCCGGGAGAGGACCTTGTGTCATATAACCCATTCCGAATAATGATACGACGATATGGATA
GCATTTGAAGACCGGTGGTGAAGACCGGGTATTTTCGAGAACGAAAGGATAACCCGTCGA
TTGTCTCTGCACTGAGTCGCGCCGGTATAGAGATTCCCTAAGTGATGGGAAGTCCGATCG
GGATTATGAATACCCGAACTACAA
>CL1Contig7526 (298-50.7-15106)
ATCATTGGGAAATTATTTGGAATCTGGTGATGTTGTGCATATCTATTGATAGTTAAATAA
CCGACTATCAATATTTACCTTTAAATGGGTATTTGTTGTGATTTGCTTGAATTTGAATGC
TACACTTATTTTAAAATAAGCGCTCGTTATTCGGTTTAGCCGGGAGAGGACCTTTGGGTC
ATAAATCCCATTCCGAATAGTGATACGTCGTAATGGATAGCATTTGAAGACCGGTGTTGA
AGACCGGATATTTGCGAGAATGATAGGATGACCTATCGATTGTCTCTGCACCGATAGC
>CL1Contig4031 (523-28.5-14905)
TGCGGCAAGGTTTTCAGGGATCGCTTCCCTAGGGTATAGCCATTCCTTCTGGAAAAGGGT
AGTATCATGGTATGGAGCCCAGATACTTACTCATGTTGAAAACACTTTATGATTGTGTGA
TGATGGTGACGAGCGCTCGGTGAAAGGTCCCAAAGGACCGGGGGTGGCATATCTGAGGGT
TTGTAATATTCCTTGGGAAAAGGGATTCCCGGCTTTGTTTAGCAGAGAACGGTGGTTCTC
GGGGCGTCCTTCCAGAGGCGTTTCCATGTGGCAATGGGAAGTTCCTTGGCCTGACCATTT
GTTGGAAAATCCATTCTTCAAATACGAGCCTTGTACGGTATTAGTTGTATTACCTGCCAT
CTACTTATGGTGGCGCCCCACTGTTTGGATGGTAGCTATAGTAGGCATAGTTCGAAATGT
CTATGTTGGCTAAGATTTATATCTTTATTTTCGAAATGAATTTTTTCTACACTATGCACT
AGTAATAATATCAAATGTTTCTTTTAATGTGTATCAAACATCT
>CL1Contig11727 (409-36.4-14898)
GATGCTTTTGTTTTCAATGGATTCTTGAAACTTAAATAATCAATTTGAGTGTGATTTCTC
ACGCTGGTAACCCAAACTGACTCGGGTATTATTTAACTGTAATGCTCGGGTCAGACCGAG
TATTATAGGATACAGGAAATGCTATGGAGCTCAGGAGACGAGCTGGATTGACGATACGTA
CATTCGTACTTGTTTATATATATATTTCCGCTGTTGAGTTGTTGTGTATCCATTGTATGT
TATTGATGTGAGCTGTGACTGATGTACTCTGATGATGTAATATATGTAAACAGATATATT
TGATTTTGAGTAAAGATTATTTATTATCTATTATATTTTATTCCGCTGCGATGGTTAGAT
TCTGTTGTTGTTTTCTATTTTCTTCTTCTACCTCTTCTTCTTAATCCCA
>CL1Contig5761 (318-46.5-14800)
TTACAAACGCTTTCAGAATATCATCAGGAGGACGATGAGCATTCTAAGTGAATGTGTTCT
AAAAAGGTAACGCATAGCCTCGAGCCTCATCAACCGGGAATGGCTAAAACAGGGGAGGTG
CACACAAGGCTAAGTGGCTAGCAACCAATTAGGGTAAGGTCACCCCTGTCTAGATGTCCC
TTTTATTCGGCTGTGTGGGCGGTTGCTGATCCCAACCGTGGGGTGATCTTATTCGGACTA
TCCAGTAAGGGGTAGCTCCGGTCTTGTGTAGCAGGGGATCAGGGTGGATCCTCGGTACGG
TGATCTAGACCACGTACT
>CL1Contig10113 (501-29.5-14783)
TCAATACGAGTCCTATACAATTTTAGTTGTAGAACCAGCCTCTAATATGGTAGCTATAGT
AGGCATACTATAATGGTACGTATGCTGGCTAAGATTAATATTATACTTGCAAATGTTTTC
CACTATGCACTAATAATAATATCAAAAGGTTTTTGCGTATCAAGCATGTTTGACTATCAT
AAGGAGAAATCTCCCCCAAGTGTGCGATTGCATTGTGTGTGTGCCGGGAGGCCTTATGGT
AGTTTCATTTTCCAAAAAGCATTGCGGATTTCTTTTAAATTCTTTTGTTGTTTGTTTTAA
AAGATAAACTGTTTTTGTTTGCTCATACCAGTCCCATGACTGACCTGGAGTTTATTGTTC
CTTTCCTAAACTCTGGGTGCCCACTATTTTCCCACACGGGCAGTCTAGAGTTGGGTTTTC
AGATAATCAATAATAGGTGTAGATTCGACAGCTTTCAGCCTTAGGATTTGGCAATCGCAT
TTGGATTGAGTTGCTTCTCTT
>CL1Contig5949 (365-40.4-14754)
GTGAGGCCATCCCTGTCTAGATGTCACTTTTTATTTCGGCTGTGTGGGCGGTTGCTGATC
CCAACCGCGGGGTGATCTTACTCGGGATTATCCAGTAAGGGGTAGTCCCGGTCTTGTGTT
GCAGGGGATTTAGGGTGGATCCTCGGTACGCTGATCTAGACCAGGTACTGTGACAGGTGG
TACCCCAGTGCCTAGTCATTAGTTGGAAATCCATTCTCCCTACGTGCCTTTACGGTTTTT
GTTTGTAGAACCCACTTTGTGGCTAGTATGCTGGAATTTAATCATGTAACAATTTCAGCT
ATTTGAATAAGTATTTGTATATAGACACTATTATAATATCAGACTGATTTAATAAAAAGT
GTTTT
>CL1Contig4155 (385-37.7-14532)
ATTTGTTGATCAAAGCATGGCTTTAATGAAAAAGCGTAGCTTTATGGACGAGACTTCGTC
GGACCTCACACCCCGAAAATGGTCGAAACAGGAAGGATGCGGCAAGGTTATTTGGGGGTA
GCGCCCCCTGAGGGTATGTCATTTCCTTCTGGAAAAGGGTAGTATCATGGTATGGAGCCC
AGATATTTTACCTATGTGGTTGCTGCAAATTTATTATACTTTGTGGTTGTTGCTTTGTGG
TTGAGGATCCTCGGATAAAGGTCGCAAACGACCGGGGGATGGCATACTCGTGTAGTAGTT
ACCTAGTTACAGAGGTAACCCGGCCTTGTGTTGGCAAAGATTCGGGTAGGTTCTCGAGGC
GTCTCTCCATAGGCGTACCCACGTG
>CL1Contig2021 (333-43.6-14520)
TGATTGTAAAACATGCTTGATACGCAATTTTTTTTTGATATTATTATTAGTGCATAGTGG
AAAACATTTCGAAAGTATAATATTAATCTTAGCCAGCATAGACATTTCGAACTATGCCTA
CTATAGCTACCATCTAAACAGTGGTGACCACCATAAGTAAATGGCAGGTTATACAACTAA
AACCGTACAAGGCGCGTATTGGAGATTGGATTTCCAACAAATGGTCAGGCTAAGGAACTT
CCTACTGCCACATGGGTACGCCTCTGGAGGGACGTCCCGAGAACCTACCCGGATCTCTGC
CAACACAAGGCCGGATCACCCCTATAACAAGGT
>CL1Contig5358 (374-38.7-14461)
AATAAGATCAACCCGTGGTTGGGATCAGCAACCACCCACTAAGCCGAGATCAAAAAGGGA
CATCTAGACAGGGATGACCTTACCCTAATTGGTTGCTAGCCACTTAGCCTTGCTGCACCT
CCCCTGTTTTAGCCATTCCCGGTTGATGAGGCTTGAGGCTATGCGTTACCTTTTTAGCAC
ACATTCACTTAGAATGCTCATCGTCCTCCTGACGATGTTCTGATAGCATTCGTCCATACA
AGTTGCCCTGGGTCTGGACAAACCGAATCACCGTCTTCATCATCTTCACGGTCTTCATTC
GCAAATGTTCAAACCGGATCGAAGTGGTTTTCGGGTAATTAAACCCGATCCTGGACTCTT
CAAAACGATCAGCG
>CL1Contig7757 (585-24.7-14423)
CAGGATGATTAATTAAGATGGATAATTAAGGGATGATTAATTAATTGATTTGAAATTAAT
TAATGTTAAGTGAAGGAATTTAAGTGATTGAGGTTAGTAATTCAATTAGAATTAATTAAA
TTAATTTGGAAGTGATCAAGTTTGCTTATGGATGATTGAATGGTATTGGATGCCTTGAAT
GAGACTCGAAGAGACCGGGGTCGGGTATTAGAAAATACCCGAAACCACTTCGAATTTTTA
TAGATTGATATGTGAAATCAATAGGCTGGAATGAAATGATTTAAGTGAATTGGACTATTT
AATCTAAATTTTGGTACTTAGAAAATTGATGTGTGAAATAAGTGATGTCTATAACAAATT
GTGAATTTGTAAATTGATACGAGTTACCCCGGGTTTTATATAAGTTGTATGCTTTGTATT
CCATGTTAGATGGGTTTACTCACGCTGGTTTCCAGCCTGACCCGGGTGTTACTTTGATGT
AATGCTCGGGTCAGACCGAGTATTACAGATTTTCAGGTAAGGATGTTCTGGAGTTCAGGT
GGCGAGCTGGTGGCAATATCGTATGGAGTATATCTGCTATATTTA
>CL1Contig9255 (479-30.1-14399)
ACATTTCCTTTCGGAAATCATTTACTATAACAACAGTGTTATAGTCCACCATTTTCTCGA
AAACGTCTATTTCAACAATGAATGTTGAAATCTATGGTTTCGAATCTCAACACATTTTAA
AAACATCGTTAGATCGTTTTAATTCTATTTAAAACATCACATTCAAAACAATTTCTTTAA
CATATTATTCACTATTCAAAAACGTGAATATACTTGTTAACCAATTTCATCATTTCTATT
CATTTTATTTTAAAGGATTATTCACTGTCTAAAACGTGAATATAACTCCATTAATAAGTT
ACAACAATTTACTTATCAAAATAAGTCGTTTGCGAATTTATAAAACAATGTTTATAAATT
CCATTTCTATTTATTTTATAACAACTTCCTTTTATAAATCTCCTTTATTAACCTATTCAA
TTTATAACTCAATTATAAACCAAAAGTTCACATTATAAGTTAAACACTTATAATTTATT
>CL1Contig7452 (372-38.7-14396)
AAAATTTGGAATTATTAAGTTGTGACTTAATCGAAATCTCATATCCATATATTTTTAAAT
ATTACGCTCATTATTCGGTTTAGCCGGGAGAGGACCGAATAATGATACGTCGTTATGGAT
AGCATTTGAAGACCGGTGGTGAAGACCGGGTATTTGCGAGAACGATAGGATGACCTATCG
ATTGTCTCTGCACCGAGTAGCTACGGTATAGAGATTCCCTAAGTGATGGGAAGTCCGATC
GGGATTGTGAATACCCGGATTGCAAGGGCTTCTTTGGAAGTGCCTTCGGTTCTGTTCGAA
CCCGGAACAGACTTGTATGGATGTGTGTCTGACATTACACTTTGAGATGTAAAGCTGGTT
TCTATCAAATAC
>CL1Contig5018 (427-33.6-14334)
ATTTCCACACAGGCAATCTAGAGTTAGGTTATCAGGATATTCTGGAATTCAGAAGATTTG
GAGGCAAGCTGGATGGCATGGCAAACAACTAGTATATAGTATTTCTTTTCCGCTGTTTGT
TGTTGTAAACTCTGATAATGTAATGTAATGTGATGTAATGTAATAACTGATATAGTTCTT
TGTTTTAAAGATATTCATTTATCTATTATATGTTGTTCCGCTGCGATTGTGAGATTCTGA
TATTGTTTCTGTTGCTTTTTCTTTCTTCTTCTATCTTCTACCTCTTCTTTAACCCTAACG
GTACGGTTTTCCGGCCTTCGATTGCTCGGCAGTTGATACAGTGGACGTATTAATGTCGAC
TTTCGTGAGTCGAAAATCGCATGCGTTACATTTGGTATCGGAGCATATGGTTAAGTGACA
ACCTTAG
>CL1Contig7409 (303-47.1-14278)
ATCATATGTTTTAAATATAGCGCTCATTATTCGGTTTAGCCGGGAGAGGACTTTGTGTCA
TATAACCCATTCCGAATAGTGATACGACGAAATGGATAGCATTTGAAGACGGTGGTGAAG
ACCGGGTGTCTTCGAGAACGATAGGATAACCTGTCGAATGACTCTGCACTGAGTTGCTCC
GGTATAGAGATCTCCATATGTGATGGGGAGTCCGATCGGGATTGTGGATGCCCGGATTGC
AAGGGCTTCTTCGGAAGTGCCTTCGGTTCTGTTCGAACCCGGAACAGACTTGTATGGATT
GTA
>CL1Contig3292 (347-41.1-14262)
CTTCAATTAAGATTATTCAAATATTCTTTTATTAACTTATATATATTTACATTTTCAAAC
AACCAAACAATCAATTTATATACACTTTAATAATTCCTGAAAAATTATTTCCTTTATATA
TAAAATATAATCGAGGTAAAATTATTTCATTTACCCAATTTAAAATAATACTATGTCGAC
TTGCCTCGTTTAAGTGTTTGGAAATCCCTATCGATAATATGGCGTCCCACATACCGACCA
GAATTCACAAACAGCTCAACGGATAAGCAAACACAATATAAAACATTTTATATTCACTAA
CAAATACGCGCTCGTATCTATTATTACACTCATACTCATTCTAGAGT
>CL1Contig2643 (406-34.7-14068)
TTATAGGATTTCTTTCGTAAAACATCCCACAAGTGTTTTATCATTGCTCATTTTGTAATT
CACCTTATTTATTTAAATTACAATATCCGATTAATGTTAATAGCCAATATTTCATTTCCA
ACAACCAAATAAGCTAGATTGATCACAATAAATTTTGAAATAAATTCTTTATATACAAAA
TATAATTAGGGCAAAATTATTTCATTTACCCAATTTCAAAACAATACTATGTCGAATTGT
TCTGTTTAAGTGTTTAGAGATCCCTATCAATGACGTTAATTACTCGTATTGACCAGAATC
CATAAGCCACTCAACAAATCAACCGACACAATATAAAACATTTTATATCACTAACAAATA
CGCTCTCTCATATACACTCAACTCATTCATATAGTTTACCTCTATT
>CL1Contig1128 (237-58.6-13881)
AATCCATACAAGTCTGTTCCGGGATCGAACAGAACCGAAGGCACTTACAAAGAAGTCCTT
GCAATCCGGATATTCACAATCCTGATCGGATTTCCCATCACTTATGGAATCTCTATACCA
GGAGCGACCCAGTGCAGAGACAATCGATAGGTCATCCTATCGCTCTCGCAAATACCGGTC
TTCAACACCGATCTTCAAATGCAATTCACAACGACGTATCACATATTCGGAATGGGT
>CL1Contig1097 (345-40.2-13862)
GGTTGTATGTCCGACATTACACTTTGAGATATTAACCGATCTCTATCAAATACATTTCTG
CTGGTGGCGGAGAATTTATTCTCTTAGCTTAACACCCTTCTCTGAGACGTACGAGCTCAG
AGGTTATGTAGTTGATAGTTATCAGTGATATACTCCCAATTTGGTAGTGTGGCATGCTGA
GTGCTGCTGTGTATCATTTGTTGATCAAAGCATGGCTTTTGTATAAAGCGTAGCTTTGTG
GACGAGACTGCATCAGGACCTCACACCCCGGAAATGGTCGAAACAGGAAAGATGCGGCAA
GGTTATGAGGGTCGCTCCCTTTAGGGTGTGTCATTCCCTTCTGGA
>CL1Contig3860 (594-23.3-13823)
TAGGGGGTAGCGCCCCTTTAGGGTATGTTCATTTCCTTCTGGAAAAGGGTAGTATTATGG
TATGGAGCCCAGATACTTACTCATGTGGACACACTATATTTATTTATGTGTGATGTTGGT
TTAGAGGGCTCTCGTTTAAAGGTCCCAAAGGACCGGGGGTGGCATATCTGAGGGTTTGTA
ATATCCCTTGGGAAAAGGGGTTCCCGGCCTTGTTTGGCAGAGAACGGTTTGGTTCTCGGG
GCGTCCTTCCAGAGGCGTTTCCATGTGGCAATGGGAAGTTCCTTGGCCTGACCATTTGTT
GGAAAATCCATTCTTCAAATACGTACCTTGTACGGTTTTAGTTGTAGAACCTATCATTCA
CTTATGGTGGCGCCCCACTGTTTGGATGGTAGCTATAGTAGGCATAGTTCGAAATGTCTA
TGTTGGCTAAGATTTATATCTTTATTTTCGAAATGTTTTCTCCACTTTGCACTTATAGTA
ATAATATCAAAGGAATTCGCGTATCAAGCATATTTGACTATCATAAGGGGAAATTTCCTT
CGATTCTGCGTTTGCATTATGTGTGTGTGTGCGGGAGGCCTTATGGTAATTTCA
>CL1Contig3835 (433-31.9-13822)
AACTAATGACACGAGTATGCCATCCCCCGGTCGTAACCGACCTTTATCCGAGGCCTCGAC
ACCAACAAATTCCAACAACCACATAAGTTAAATATCTGGGCTCCATACCATGATACCACT
TTTTATCCAGAAGGAAATGCACATACCCTAAAGGGCGCGACCCTCATAACCTTGCTGCAT
CCTTCCTGTTTCGACCATTTCCGGGTTGTGAGGTTCGACGAGGTCTCGTCCACAAAGCTA
CGCTTTTCACAAAAGCCATGCTTCGATCAACAAATGATCAACAGCACTTCGTATGCCACA
TTACCAAATTGGGAATGTATCACTAGTAACCATCAACTACATAACCTCTGAGCTCGTACG
TCTCAGAGAAGGGTGTTAAGCTAAGAGAATAAATTCTCCGCCACCAACAGAAATATATTT
GATAGAAACCAGC
>CL1Contig10368 (406-34.0-13800)
GAAATCTCCTCCGATTCTGCGTTTGCATTGTGTGTGTGTGCGGGAGGCCTTATGGTAGTC
TCATTTTTAAAAGCATTGCGAATTGACTTTAAAAATATTCCTCTATTTTGATTTTTAAAG
ATAAATAAACTGTTTTGAGTTCTCACACCAGTCACATGACTGACTCGGAGTTTATTGTTT
TCCTTCCTAAACTCTGGGTGCCCACCAATTTCCACACGGGCAGTCAAGAGTTAAGGTTTA
TTCAGGATATTCAGGAGTTGCTGGAGGCAAGCTGGATGGCATGGCGTATTACTAGTATAT
AGTATTTCTTTTCCCCCTTTTGTTGTTGTATGTTGTTGTACACTCTGATGATATGATGTA
ATGTAATGTAATAACTGATATAGTTCTTTGTTTAAAGATTATTCAT
>CL1Contig5004 (271-50.8-13768)
CTCTATTTTGATTTTAAAGAAAAATAAACTATTTAATTCCCACACCAGTCACATGACTGA
CTCGGAGTTTATTGTTTTCCTTCCTAAACTCTGGGTGCCCACCAATTTCCACACGGGCAG
TCAAGAGTTAAGGTTTATCAGGATATTCTGGAGTTGCTGGAGGCAAGCTGGATGGCATGG
CGTATTACTAGTATATAGTATTTCTTTTTCCGCTGCACTGTTTGATGTTGTTGTTGTTGT
ACACTCTGATGATGATGTAATGTAATATGAT
>CL1Contig4644 (333-41.2-13726)
ATCTATTATATGTTGTTCCGCTGCGGATTGTGAGATTCTGATGTTGTTCTGTTGTTTTCT
TTCTGTTTCGTTCTATTTTCTTTTCTCTCTATTTTCTATCTTTTTCTCTCTTCTTCTACC
TTTTTCTTTTTCTTAAACATTGAGAATTCGTATTTCTGTTCATCTTGAGTTAATCTATGG
AGATTAGTGTATATTCAAGGAGTACGGATTTGCGGGTCTTCACAGGTGGTATCAGAGCAT
ATGGTTAAGCGACAACCATGGCTCTGTTGGGTATTACTCATTAGAGATAGAGTCAGTAGT
ACTCTAGAATGAGTTTGAGTGTAATAATAGCTA
>CL1Contig2258 (395-34.7-13690)
TACCATATTAGATGGCAGGTTCTACAACTGAAACCATACAGGGCTCGTATTGGGTGATTG
GATTTCCAACAAATGGTCAAGGCTAAGGAACTTCCTTTCCGAATGGGTACGCCTCTGGAG
GGACGCCCCGAGAACCTAACCGGATCTCTGCCAACACAAGGCCGGGTTACCTCTGTAACT
AGGTAACTAACTGTCACGAGTATGCCATCCCCCGGTCGTAACCGACCTTTATCCGAGGCG
CCTCTCAACCAACAACCACAAAGCAATAAGTTTGCAGCAACCACATAAGTTAAGTATCTG
GGCTCCATACCATGATACCACTTCTAATCCAGAAGAAAATGAACATACCCTCAAGGGGCG
CTACCCCCAAATAACATTCCCACAACGATTCCTAT
>CL1Contig1659 (470-28.4-13366)
TTTAGCCATTCCTGGTTGATGAGGCTTGAGGCTACGATTACCTTTTTAGAACACATATCT
TGGAATGCTCATCGTCCTCCATTGACGATGGTCTGATAGCATTCATCCATACAAGTTCGT
TCCGGGTTCGAACGAAACCGAAGGCATTATCTCGTTACACTCATTTTGGAATCACCCTCA
GAGTTAACGACGATAACCCTTGCATTCTGAAACACCATCTCGATCTCCACTTGATATGTC
ACGACCTATCGTTTAATTTGGATCGATGTGGTTTTCGGAATATCGAATTGATACCCGATC
CCGGTCTCATCGAAATCCAAACGCCATTTTAAGGGCCAAGTTGTCTATTTAGTCTTAACA
GTTCAATTCAATATTAGAATTCACATAACAGATATCACAGATAAATCATAAACAATCATC
AAAGATATATCACAGAATATATCACAACATATCACAGAATATCATCTAAC
>CL1Contig7856 (471-28.1-13246)
ATTACTTAATTAATCCCTTGATTAATTATTAAATAACTAAACCAAATTTCCTCACACTTA
AACATCTCCACTTAATTACAATCATGTAATTATTAATTAATTACTTAACTAAGTAATTTC
CAAATCATTAATTACATAAAGTAATTATTTATAAAACCCAAGTGTTTAAAATTAATTAAA
CTTAATTAATTAAATTAAACAATCTCATTAAACTAAATTAATTACATTAAGTAATTAATT
TCTTAATTACTTTATCAAGTAATTATACTCAAACCATTTATAATTGATTATTATTAAATT
AATTAATCTAATTAATTATAAAAATTAACTACATTAATTAATTGTTAAATAATCCTGGTT
AATGACCTTCATTAACCATCCTCTAATTATTTTATAAAGTAATTAACTTAAATTAATTAC
AATTTAAATTATCTTTAATCATTCATTAATTAAAATTAATTATTAAATTAA
>CL1Contig5150 (377-35.1-13244)
TTTCCTTCCTAAACTCTGGGTGCCCACCAATTTCCACACGGGCAGTCAAGAGTTAGGTTT
ATCAGGATATTCTGGATATTCTGGAGTTGCTGGAGGCAAGCTGGATGGCATGGCGTATTA
CTTATATAGTATTTCTTTTTCCGCTGCACTGTTTGTTGTTGTATGTTGTTGTACACTCTG
ATGATATGATGTAATGTGATGTAATGTAATAACTGATATAGTTCTTTGTTTAAAGATTAT
TCATTTATTATTATATGTTGTTCCGCTGCGAATTGTGAGATTCTGATGTTGTTCTTTTGT
GTTCTGTTGTTTCCTTTCTGTCCGTTCTATTTTCAAAATTTTCTATTCCTTCTTCTCTAT
GTTCTATTATAAAATTT
>CL1Contig4219 (535-24.7-13218)
ATACCCTAAAGGGCGCGACCCTCATAACCTTGCCGCATCTTTCCTGTTTCGACCATTTCC
GGGGTGTGAGGTCCGATGAGGTCTCGTCCACAAAGCTACGCTTTACACGAAAGCCATGCT
TTGATCACAAATGATCATCAACACACAGCAGCACTTAGCATGCCACACTACCAAATTGGG
AGTATATCGCTGATAACCTTCAACTACATAACCTCTGAGCTCGTACGTCTCAGAGAAGGG
TGTTAAGCTAAGAGAATAAATTCTCCGCCACCACAGATACGTATTTGAAAGAAATCTGCT
TTATATCTCAAAGTGTAGTGTCAGACATACAACCATACAAGTCTGTTCCGGGTTCGAACA
GAACCGAAGGCACTTCCGAAGAAGCCCTTGCAAATCCGGATAATCCCTAATCACGTCCGG
ACTTCCCATCACATATGGAGTCTCTATACAGGAGACCAATCGGTGCAGGGACATTCCAAG
AGTTATCCTTTCATTTTCGAAAAAATCCAGTCTTCACCACCGGTCTTCAAATGCT
>CL1Contig6955 (515-25.6-13189)
CAGCCAGAAGACTCCCAATCACTCAGAACACTCTGCTAAACTTAGCCACATCACCGGCAG
ATTCACTTCTTATTCTTGTTCCAAAGAAACATCTTCGGAAATATCCATAGTCACTGCATC
TCATCACGCAGCTACTACTTCCTGAGATATCAAGATATCATCACTTGCTTGCTTCTGCCC
AACCGACAGATCAAAACTCAATTCTGCACTTCAAAGATGAACTCCGAACCTTTACAGGTT
ACCTTCAGAGATCGATGAAGTCCTTCATCACTACAGAACTCACTCGAGACGGTATTAGGT
CTACAGTCTCGACAAATACACTTCCAACCTCAAACATTCAAACTCCAACCAATGGTAGTC
GTGTTACACACACTACTACCTCATCTACCTTTATAACTTATATTGGAAAACCTGAACAGG
TAACCCAACAAATAGGTAGAACTAAAAATATATATATATATATCAAAACTACAAATACGC
TCTCTCAAGATAGACACCACTCCAGAGCCTAGGTA
>CL1Contig9093 (392-33.6-13186)
ACTTCAACCTATCTTTAAAAAGATATTTTCTCTAAACCATTTCAATTTCATATTGGAAAA
GCAATTCCAAATACTTATTCATTTTCAATTTATCTTTAAAAGATAAAATCCCAAAACATT
TCACTTCATATTGGAAAACATTTCCAATACTTATTTAATAATAAGTAATTCACAAATCTA
TTTATTTTCAACACTTGGAAAATATTCAATATACTTAAATCACAATTAAGTATATATTTT
ATTCTTTAAGGAAAACATTCTCTTAAACACATTTATTTGAGTCAAAACGAATGTTGCGTA
AAACATCGTTACGACAACCCAAAATCACTAGTATAGGGATTCGAAATTAAGATAGATATA
TATATATCCCAATACTATATAAAACATTTCCT
>CL1Contig1024 (232-56.6-13126)
AGCTAAGAGAATAAATCCTGCGCCACCAACAGATATGTATTTGAAAGAAATCGGCTTTAC
ATCTCAAAGTGTAATGTCAGACACACATCCATACAAGTCTGTTCCGGGTTCGAACAGAAC
CGAAGGCACTTCCGAAGAAGCCCTTGCAAATCCGGGTATTCACAATCCCGATCGGACTTC
CCATCACTTAGGGAATCTCTATACCGGAGCTACTCTGTGCAGAGACAATTGA
>CL1Contig8589 (500-26.0-12998)
TTTTTAACTAAACTTTCTTGATTAATCATCCTTTAATTACATTCAAGTAATTATCCTTAA
CCATATACAGTAATTAACCTTTAATTACTATCATTAATTACAATAATTAATGATCCTTCA
TTTACTTCCATTAATTAATCAACTATAATTAATTACATTAAACCTTAATTAATTACAATT
AATTAATCATACTTTAATTAATCACTTTTATTAATCAACCTTGATTAATTTCATTAATTA
TATTAACTAATGATCCTTATTAATTAATAATTCCTTTAATTAATTAAATAATTAACTTAT
AATTAATCATCTCATTAATCATAAACAGTAATTAACAATTTGTAATTACTTATCTTAATT
AATTAACTTCTTAATTAATTAATTTCTAATTTAATTATATTAATCCTTGATTAATTAATC
CAATTAATTAATCTTAATTACTTCATTAAGTAATTATTAATCAATTAAAATAAACAATTG
ATCCTTAATTACTTACTTAT
>CL1Contig7463 (372-34.9-12972)
ATTAATCCAATTGAAATGGAATTATTTCAAAATACAGGAATGAATCTTTGAGAAACTGGT
GAACTTTGTGAAATAAATCTTTTTTTTAAAAAGATTTGAAATGGTAATTTGTTTAAACCA
TTTGAAAGAAAGGTTTTGGGTTTTAAGTTGTGACTTAACTGAAATCCCATATCCATATGT
TTTTAAATATTGCGCTCATTATTCGGTTTAGCCGGGAGAGGACCTTTGTGTCATATAACC
CATTCCGAATAATGATACGACGTTATGGATAGCATTTGAAGACCGGTGGTGAAGACCGGA
TATTTTCGAAAGCGAAAGGATAACCCGTCGAATGTCTCTGCACCGAATGGCCCTGGTATA
GAGATTCGATCA
>CL1Contig2296 (353-36.7-12955)
GTTGGAAATCCAAATAAAACAATACGCACCTTGTACGGTTTTAGTTGTAGAACCTATCAT
TCACTTATGGTGGCGCCCCACTGTTTGGATGGTAGCTATAGTAGGCATAAGTGCGAAATG
CCTATGCTGGCTAAGATTTATATCTTTACTTTCGAAATGTTTTCTACACTATGCACTAGT
AATAATATCAAATGTTTCTTTTTAATGCGTATCAAGCATCTTTGACTATCATAAGGAGAA
ATCTCCTCCGATTCTGCGTTTGCATTGTGTGTGTGTGTGCGGGAGGCCTTATGGTAGTTT
CATTTTCCAAAAAGCATTGCGGATTTCAAAATTTAATTCTTTGGTGTGTTTTT
>CL1Contig2702 (486-26.6-12930)
TTTCAAGATTTAATTTCAGTTTGAATCCATTTCAAACTTGTCTTTAATTTAATTTCAATT
TGGTTGTAATTCTATTACCACTTAATTCTTACTATTACTTTTAATTTAATTAATACTACA
ACCAATTTCCTTAATATAATAGATAATCTATTTCTTATATAAGATTCATTTACTTTTGAA
ATCATTTAAAAACCTTTATATAAGAAAATAACAAGTACGCTCTCTCATATATATACACAC
TCAACTCATTCTAGGGTACCACTTACCCTATCCTTAATGAGTAATCCCACCAGAGCCAAG
GTTCTCGCTTAACCTTCAGCTCTGATACCAAATGTAACGACCCGGAAATTTCGATCCCGA
AAATTCCAGATAGTTAGGAAAAGAAGAAAAGAGAAAGAAGAAGAAAACAGAAACAAGTCA
CAGAAACCTCACATTCGCAGCGGATCAAAACATAATATCACATAAATAACAGTTTACAAA
AGAAGA
>CL1Contig8253 (469-27.5-12918)
TATAATAAATTAAATTAATATCTTACCAACATAAATCTTGCTTACTCAATCATTTAATTG
ATTACAATCAATTAATTAATCATTCAAAATAAATTACCTTAATTAATCACTCTTGATTAA
TTACCCTTAATTACATTCATGTAATTATCCTTAATTAATTTCACAAATTAATTATTCTCA
ACCAAACAGTAATTAACCTTTAATTACTTCAATTAATTAATTAATCATAATTAATTACAT
TAATCCTTAATTAATTACATTAATTAATTACCTTTAATTACTTATTATTGATTAATTAAT
CATAATTAATCAACTTTAATTACATCATTAATTATATTAATTAATGATCCTTAATTATAT
TTAATTAATTATCTTCTTAAATTAATTACCTTAAGTAATTAACTCATAATTATTAATCAT
CACAGATTAATTACATTTAGTAATTAACTAGCTTAATTACTATATTAAA
>CL1Contig2117 (400-32.3-12912)
CATAGCTAGCATAGGTACCATTATATTATGCCAGCTATAGCTACCACCTGAGGTGGCAGG
TTATACAACTGCAATCGTAAAGGGCGCGTATTGGTGATTGGATTTCCAACAAATGGTCAG
GCTAAGGAACTTCCTATTGCCACATGGGTACGCCTCTGGAGGGACGCCCCGAGAACCTAC
CCAGCTCTCTGCCAACACAAGGCCGGTTTCCTCCCTGCCCGGGAGTAATACCTAAAGATA
TGCCACCCCCGGTCGTTTGCGACCTTTATCCGAGGATCCTCAACCACAAAGCAACATCAC
ACAGTAATAAATATACAGTGTCCACATGAGTTAAGTATCTGGGCTCCATACCATGATACC
ACCCTTTTCTAGAAGGAATGGACATACCCTAGGGGTGCGA
>CL1Contig1554 (408-31.5-12859)
AGTTAACGACAATAACCCTTGCACTCTGAATCACCATCTCGAACCTATAAGAACTAGTTC
CGTCAAACTCATCACGGAATCACCCCCAGAGTTATACTGACGTATAGTCCTTACACCTCG
AGTCTTCACTCTTCACATAAGATTCACGACCTATCGTTAATTTGGATCGATGTGGTTTTC
GGATATCCAAATATGGAAACCCGATCCCGGTCTCATCGAAATCCAAAACGTATCTTTTAG
GTCCAAGTTGTTTAAAGTTAAACAATTCAATTCAACTATCTATATACACACAGATAGATA
ATTCACAAGTCACAATTGATAATCACATTATCAAAATAAACAGATGATCCATAACAAAAT
AGGTAATCAATATCATCAAATTAGATAATCTATATTACCATCACAATG
>CL1Contig1511 (271-47.4-12847)
CATTGTGACGATGATATGGATTATCTTTTGATAATGATAATATGGATTATCTGTTGTGAT
GATAATGTTGATTATCTATTGTGAATCTGTGATTTATCTATCTGTGTATATAGATAATTG
AATTGTTTTAAACCTTTAAAACAACTTGGCCTTAAAAGACACGCTTTGGATTTCGATGAG
ACCGGGATCGGGTTTCCATATTTGGATATCCGAAAACCACATCGATCCAAATTAACGTTA
GGTCGTGAATCCAAGTGGAGCAAGTGAAGAC
>CL1Contig4801 (501-25.5-12771)
CTGGGTGCCCACCAATTTCCACACGGGCAGTCAAGAGTTAAGGTTTATCAGGATATTCTG
GAATTCAGGAGTTGCTGGAGGCAAGCTGGATGGCATGGCGTATTACTAGTATATAGTATT
TCTTTTCCGCTGTTGATGTTGTTTGTTGTTGTACACTCTGATGATGTAATGAAATGTAAT
GTAATGTAATGTAATAACTGATATAGTTCTTTGTTTAAAGATTATTCATTTATCTATTAT
ATGTTGTTCCGCTGCGATTGTGAGATTCTGATGTTGTTCTGTTGTTTTCTGTTCCGTTCT
ATTTTCTATTTTCTATTTTCTTTTCTCTCTATTTTCTATCTTTTTCTCTCTTCTTCTGTC
TTTTTCTTTTTCTTAAAACCCTAAGTGTTCGGTTTTCCGGCATTCGATTGCTCGGCAGTT
GATACAGTGAACGTATTGATGTCAGTTTTCGAAAGTCGAAGAATCGGGTCCTTACAAATT
CCTCTCCTTTTCTTAATATGC
>CL1Contig8335 (410-31.0-12703)
TTAATTCATTTGAAATTAATTATATTGTGATGAAGTAAATCATTGCTTATGTATGAATGG
ATGACATTGATTGTCTTGAATGCTTTGTGATCTCAGTAATGAGATAAGTATGGTTGTGTG
ATATGAATGCTTGGTTGCATTGTGATGATTACATAGATTATCAATTGGGATGTTGATATA
TGGATTATCTATTATGATATTGATAATGTGGATTACCTGTTATTTGATAATGTTGATTAT
CAATTGTGATTTGTGAGTTATCTATCTGTGTGTATATAGATACTGTATTGAATTGTTTTA
AAAACTTTAAAACAACTTGGACTTAAAAGACACGCTTTGGATTTCGATGAGACCGGGATC
GGGTTTCCATATTTGGATATCCGAAACCACATCGATTCCAAATAACGTTA
>CL1Contig5774 (346-36.6-12658)
ATGGATAAATGCTTTTAGAACATTGTCAAGTGGACGATGGGCATTCTAAGTGAAACGTTC
TAAAAAGGTAACGCTTAGCCTCAAGCCTCATCAACCGGGAATGACTGAAAATCAGGGGTT
ATGCAGCAAGGCTTGGTGGGTAGCACCCATTTCAGGGTAAGGTCATCCCTGTCTAGATGT
CCCTTTTTATTTCGGCTTAGTGGTGCGGTTGCTGATCCCAACCGTGGGGTGATCTTACTC
GGGATTATCCAGTAAGGGATAGTCCCGGTCTTGTGTTGCAGGGGGTCGGGAGTGATCCTC
GGTACTGTGATCTAGGCCACGTACCGTGACAGGCGGTACCCCGGTA
>CL1Contig10768 (568-22.2-12589)
GACGATTAAATGGATTGGATGCTTGAATGAGTTGATACCTCTAATATGAAATGTTGTGTA
TTTCGTATGGATAAATTGGAATAAGATGATGTGAGACTCGAAGAGGCCGGGATCGGGTAT
TGGGAAATACCCGAAAACCACTTCGAATATTTTTATGGATTGATATGTGAAATCTATATG
CTGGAGTGAAGTGATTTAAAGGAATTGGACTATTTAAATCTAAGCTTTGGTACTTAGGAA
ATGGATGTGTGAAATTAGTTATGTCTATAACATATTGTGAACTTGTAAAATTGGTTTGAG
TTACCCCGGGTTTTATATAAGTTGATTGCTTTGGTATTCCATGTTAGTTGGGTTTACTCA
CGCTGGTTTCCAGCCTGACCCGGGTGTTACTTTGGTGTAATGCTCGGGTCAGACCGAGTA
TTACAGATTTTCAGGTTAGGACGTTCTGGAGCTCAGGAGGCGAGCTGGTGGCAATATCGT
ATGGAGTATATCCGCTGTATTTATATTATTGTTTATTTGAGTCATGATAATTGTAAACAT
TCAGGGACTGTATAAACGTGAAACTCTG
>CL1Contig2128 (232-54.0-12538)
TACAACTAAAACCGTACAGGGCACGTATTGTTTCTTTGGATTTCCAACAAATGGTCAGGC
TAAGGAACTTCCTAGGCCACATGGGTACGCCTCTGGAGGGACGCCCCGAGAACTTAACCA
GCTCTCTGCCAACACAAGGCCGGGTTACCTCTGTAACTAGGTAACTACTACACGAGTATG
CCATCCCCCGGTCGTAACCAACCTTTATCCGGGGACCCAACAAAAACCACAA
>CL1Contig10158 (363-34.5-12522)
CCTCCCACCACACACACAATGCAAACGCAGACTTGGAGGAGATTTCTTCTTATGATAGTC
AAACATGCTTAATACGCAGAAAATTTCTTTGATATTATTATTATAAGTGCATAGTGTAGA
AAACCATTTCGAAAGTATAATATAAATCTTAGCCAGCATAGGCATTTCGCACTTATGCCT
ACTATAGCTACCATGTTCAATAGCAGGTTACCGCCACATTCCATGGCAGGTTATACAACT
AAAACCGTACAGGGCGCGTATTGTTTTGTTTGGATTTCCAACAAATGGTCAGGCAAAGGA
ACTTCCCATATAAAAATGGAACGCCTCCAGAGGGACGTCCTCGAGAACCTAACCAGATCT
CTG
>CL1Contig9320 (319-39.0-12436)
TCAGAAATCATTTACTATAACAACAGTGTTATAGTCCACCATTTCCTTCTATTTCTCGAA
AACGTCTATTTCAACAATGAATGTTGAAATCTATGGTTTCGAATCTCAACACATTTAAAA
CATCGTTAGATCGTTTTAATTCTATTTAAAATATCACATTCAAAACAATTTCTTTAACAT
ATTATTCACTATTCAAAAACGTGAATATACTACGTTAACAAATTTCATCACTTCTATTCA
TTTTATTTCAAAGGATTATTCACTATTCAAAAACGTGAATATAACTCCATTAACAAGTTT
CAACAATTTACTTATCAAA
>CL1Contig11109 (294-41.8-12292)
AGGTTCTAATAAGTCTTATATCTTAGTATTTAAATTTGTGTGGGTTTACTCGCGCTGGTT
TCCAGCCTGACCCGGGTGTTACTTTGATGTAATGCTCGGGTCAGACCGAGTATTACAGAT
TTTCAGGTAAGGACGTTCTGGAGCTCAGGAGGCGAGCTGGATGGCAAGAACGTATGGAGT
GTTTCCGCTGTATTATATTGTTGTATATCTGAGACATGATGATTGTATATATTCAGTGAC
TGTATACATGTGAGACTCTGATGTACTAAAAATGTAATCGACATATATAATATT
>CL1Contig7345 (256-48.0-12291)
CCCACATCGAACCTGTGAATATTTGTGAATGACATCCACATGTTTTAAAATTTGACACTC
ACTATTCGAATTAGCCGGGAAAGGACCTTTGTGTCATATAACCCATTTCGAATATGTGAT
TCGACGTTATGGATAGCATTTGAAGACCGGTGTTGAAGACCGGGTATTTGCGAGAGCGAT
AGGATGACCTGTCGATTGACTCTGCACCGAGTTGCTCCGGTATAGAGTTCTCCATATGTG
ATGGGGAATCCGATCA
>CL1Contig7907 (603-20.3-12253)
TAAATGTAATTAATTTGAATTAAGTAATCTATCTAAATATTAAAGATCATTAATTAATAT
TAATGATGTAATTAAGGATTGTTTAATTAAGTAATAATTAATTAATTAAGTGATTAATTA
ATTGTAATTAATTAAGGACAAATATAATTAATTATAATTAATTAATAAATGAAGTAATTA
AATGTTAATTACTTATGATTAAGGTTAATTAATTTGTGAAAATTAATTAAAGACTAATTA
CTTATTGTAATTAGTGAATGATTAATCATAGATGTTTAATCAAGTTGAATACTTAATGAA
TGATTAATTAACTAGGTTGATTAATCAATAGATTTATAAGCAGGATTTATAGGTGAGTAA
TTAATTTAATTTATTTTAAATTAATTAAAGATAGAAGTAATTAATTTAATTCATTTTAAA
TTAATTATAAATGATGGTTAATAAATCATTGCTTATGGATGATATTGATATTTCTTTGGA
TGGTTGTGATCTCAGTAATGAGATGAGTAGTATCTATATGATATGGATGCTTAGTTAAAG
TATGATAATATGGATTATCTGTTTGTGATGATTATCTGGTTGTGATGATGATACGGGTTA
TCT
>CL1Contig10583 (640-19.1-12246)
TTCCAATTCACTTAAATCGTTTCACTCCAGCTTATTGATTTCACAAAAACAGCTTATAAA
AATTTCGAAGTAATAGCGGGTATTTCCTAATACCCGATCCCGGTCTCTTCGAGTCTCATA
CCATCCTATTCCAAGTTATCCAAATGAAAAACACAACATTTCATATCAGAGATATCAACT
CATTCAAAGCATCCAATACCATTCAATCATCCATAAGCAAAGCTTAATCACATACAAATT
TAATTTAATTAATCCTGATTGAATTACTAACCTCAATCACTTAGATTTCTTCACTTAACA
TTAATTAATTTCAAATCAATTAATTAATCATCCCTTAATTATCCATCTTAATTAATCACC
CTGGATTAATTATCCTTCAATTACATTCAAGTAATTATCTTTAATTAATTACACAAATTA
ATTATTCTTAACCAAAATCAGTAATTAATCTTTAATTACTTCACAAATTAATTAACTATA
ATTAATTACATTAATCCTTAATTACTTATATTAATTAATTTCTCATATATCACTTATCAT
TTTAATTTATACTAATCTAAATTAATTACACTAATTAAACCACAATATTAATCAATCTTG
ATTAATCTCAACCTGTAATTAACTATCTTTTTATTTACTT
>CL1Contig1032 (481-25.2-12131)
GGTAACGTGGCATACTGAGTGTTGCTGTGAAATGATCAGTGTTTGATCATTTGTGATATG
ATCATTTGTTTGATCTTATATCTTTGTGATCATAGGTTGATCATTTTGTTTGACCCGAAG
CAGGGCTTTTTGAGAAAGCGTAGCTTTGTGGACGAGACTTCGTCGAGCCTCACACCCCGG
AAATGGTCGAAACAGGAAGAATGCGGCAAGGTTCTAGGGAGTAGCGCCCCTTAGTGTATG
TCATTCCTTCTGGATAGAGGTGGTATCATGGTATGGAGCCCAGATACTTAACCTATGTTG
TTGCTGCAAATTTATTACTTTGTGGTTGTTGGAATCGAGGATCCTCGGATATAGATCGGT
TACGATCGGGGAATGACATATTCGTGTCAGTAGTTACCCAGTTTGAAGGGTAACCCGGCC
TTGTGTTGGCAGAGATCCGGTTAGGTTCTCGGGTCGTCTTTCCAGAGGCGTACCCATATG
G
>CL1Contig3715 (424-28.4-12053)
CGCGCTCATATCTATTAATACACCCAACTCATTATAGAGTACTATTGACTCTGTTTAATG
AGTAATTTCCCCCACCAAAGCCTAGGTTGTCGCCAACCTAAGCTCTGATACCAAGTGTGA
CAGCCCGCAAATCCGTACCCCTTGAATCAACATTATTCTACCCTAATTGACTCAAGTGGA
ACAGAAATACGAACCATTAAGGTTAAAAGAAAAAGAGATAGAAGAAGAAGAAACTAAACA
ATATCAGAATCTCACAGTCGCAGCGGAATAAAATATAATAGTAAATATAGAACTTTACAC
AAAATGAAATCTATAACTGTTTATACATCATATCATCAGAGTATCTCATACATCAACAAT
CACAAATCAGACCTACCATACAATCACAGCAGCGGATATATATATAAGTATATATCATAC
GTCT
>CL1Contig10016 (318-37.8-12027)
TCTGATACCAAATGTAACGAAGCGGATTTTTCCCGTTCGAAAATCGACATCCATACTTTA
CATCGTACTCGAATGCCGCAGATTCGACCGTTCAAATCCGAGTCGCCGGAGCTTATAACA
CCATTAAGTAAACAACACAGCGGAAGAAATAATGAATATCAATATACAACATCTGATACA
ACATCCTGATACAACAGATGATACAATAGATATCGATATACATCAGAGATATGATACAAT
AAAATAGCAGCGGAAAGAAAATAGATAACACTAGCAGCGGAACAATAACTGTAAGATAGC
CTTCAAGAGAGAACTCCA
>CL1Contig3181 (388-30.9-11974)
ACATTCGCAGCAAACAAATTATAATAATAAATAATAAAAGTTTACAGAAGAATACTATAT
CTGTCGATTACATTTAAATACATCAGAGTTACACATATATTCAACACTGGACATATACAA
ATCAACATGTCTCAGATTTACAATAATATAATACAGCGGAAATACTCTATACGTTCCTGC
CATCCAGCTCGCCTCCTGAGCTCCAGAACGTCCTTACCTGAAAATCTGTAATACTCGGTC
TGACCCGAGCATTACATCAAAGTAACACCCGGGTCAGGCTGGAAACCAGCGTGAGTAAAC
CCATCTAACATGGAATACAAATACATAAATCTTATTTAAAACCCAGGGTAACTCGTTCAT
CACTACAAGTTCACAACTTGTTATAGTC
>CL1Contig140 (322-37.1-11942)
TTTTACGAGTAGCCAAGGGATTCAGGTTAGCTTTGACGAATTCTGGAGGAGCAATGGAGC
AGGAGGCTTCTGCGTTATAGTTATATATAGTGTTCCGCTGTGTTGGTTTCTCTGAGTAGT
TTCCTTGTATTGTATTGAGTTGTATAACTAGACAGGTGTTTATAACTGTCTAGTATGTGA
TGTATAATCTGTGTAACTCTGATAATGGTTGTAAACTATGTAATATTTATGTTATTAATA
TAATTTATTCGTTCCGCTGTTGAGATTCTGATGTTGTTTCTTCTTTCTTCTCTTTCTTCT
CTTTTCTATCCCTTTCTTTCTT
>CL1Contig9305 (358-33.2-11871)
GATATATAAATCCTACATACTATACAAAAACATTTCCTTTCGAAAATCATTTACTATAAC
AACAGTGTTATAGTCCATCATTTCCTTATTTCTCGAAAACGTCTATTTCAACAATGAATG
TTGAAATCTATGGTTTCGATACTTAATACATTTTAAAACATCTTCAAATCGTTTTAATTC
TATTTAAAATATCACTTCCCCAAAACATTTCTTTAATATATTATTCACTGTCCAAAATCG
TGAATATACTTCGTTAACCAAATTCAACATTTCTACACATTTTATTTAAAGGATTATCCA
CTGTCCAAAATCGTGGATAAAATTCCCAACCAACTCTTATTTTTACAACATTTAACTT
>CL1Contig2086 (448-26.4-11839)
GTAAGTTCTCGGGGCGTCCACCTAGAGGCGTTCCTATGTGGCAATAGGAAGTTCCTTAGC
CTGACCATTTGTTGGAAATCCAATCATCCAATACGAGCCCTTTACGATTGCAGTTGTATA
ACCTGCCACCTCAGGTGGTAGCTATAGTAGGCATAGTATAATGGTACCTATGCTGGCTAA
GATTAATATTATACTTTCGAAATGTTTTCCACTATGCACTAATAATAATATCAAAAAGAA
TTTTGCGTAGTAAGCATGTTTGACTATCATAAGGAGAAATCTCCTCCAAGTGTGCGATTG
CATTGTGTGTGTGGCGGGAGGCCTTATGGTAGTTTCATTTTCCAAAAGCATGAACGGATT
TCTTTTTTAAAATGTTTTTATAAAAACAACTATTTTTGTTTACCCGTACCAGTCCCATGA
CGGAACCGGAGTTTATTGTTCCCTTCCT
>CL1Contig9594 (343-34.5-11839)
ACTTGGTTTAGGTATATGGACAAGATATCTAAGGGAACATCAACAGTTCAAAAGAAATAG
ACCAAGAAATTTTAGGGTTTCGGTCTCTCGGTTTATACTCATTCTAGGGTATACTTCACC
CTATCTCTAATGAGCCACCTAATGTGTTATACTCCGTAGCTAAAGTTCTTACTCAACCTT
TAGCTCTGATACCACTTGTCACGACCCGAAATTCAGCGTTCAAAAATCGACATCAAATAC
CTCACTTGTATTCGACTGCCGGAGATTCGAACGTCAAATTTCAGTTCGGATGGAGCTTAT
AACAACATCAGATGAATATAAAACAGCAAAACAAAATGAATAT
>CL1Contig2609 (315-37.5-11820)
ATTAAATAATCAATGATAATAATTTAATATTTTCACTTCCTAACATCCAAGCAACCATAT
ACTATAATAATATACAAAAAATTATTTCCTTTTATTACGAAAATAGTTTTGGGTAAAATT
ATTTCATTTACCCTATTTTAAAACAATATCGTGTCGAATTGTTCTGTACAAGTGTTTAGA
GATCCCTATCGATAGAGTTGTACAGACTATACCGACCAGAATCCATATACCACTCAACAA
ACCAATCATCACAATATAAAACAATTTTATATTCACTAACAAATACGCGCTCATATCTAT
TATTAGACTCACACT
>CL1Contig7457 (530-22.2-11789)
AGGTCCTATCGTGGCTAACCCGAATAGTGAGCGCTTATTTTAAAAATAAGTGTAGCATTC
AAATTCAAGCAATCACAACAAATACCTATTTAAAGGTAAATATTGATAGTCGGTTATTTA
ACTATCAATAGATATGCACAACATCACCAGATTCCAAATAATTTTCCAAATTATTTATTT
TCCCAAAAATATCTTTACAAGATATATATTTTCCATTCTTCAAAAATAAATCAATATTTA
TTTTTAAACTCATTTTCCAAATTTCATTTATAAATTCCATATTGAATTTACATTCCAAAA
TATTTATGAATATACGATTTCCATTCGATTTCTAATATTCATTTTCAATTTATCTTCAAA
AAGATAAATTCAAAATATTCACTTAATATTGGAAAAACATTTCCATACTTATTTATTTAT
AAGTAATTCACAAGTCTTTTTATTTTCTACACTTAGAAAATATTCAATATACTCTAATCG
AAATTAAGTATATATTTCATTCTTTAAGGAAATCATTCACTTAACCATAT
>CL1Contig5712 (237-49.7-11772)
CGATGAGCATTCTAAGGGATATGTTCTAAAAAGGTAACGCTTAGCCTCAAGCCTCATCAA
ATGGGAATGACTGAAAATCAGGGGTTATGCAGCAAGGCTAGGTGGGTAGCACCCAAGCAG
GGTGAGGTCATCCCTGTCTAGATGTCCCTTTTATTTCGGCTTAGTGGGCGGTTGCTGATC
CCAACCGCGGGGTGATCTCACTCGGGATTATCCAGTAAGGGGTAGTCCCGACCTTGT
>CL1Contig1580 (300-39.1-11742)
TAAAGGTAATAGTAGCCTCAAGCCTCATCAACCGGGAATGGCTAAAACAGGGGAGGTGCA
GCAAAGCTTCGTGGGTAGCCCCCACTGGAGAGCAAGATTTACCCCTGTCTAGAGGTCCCT
TTATATTTCGGCTGTGTGGCAGTTGGTGACGACCAATCTGCGGGGTGGTCTTGTTCGGAA
CTGTTCAGTAAGGAACGGGTCCGGCTTTGTGTTGCAGGGGAGTTAGGGTGGCTCCTCCGT
ACGGTGATCTAGGCTATGTACAGTGACGGGCAGTGCCCAAATAGCCCTGCATTGATGGAA
>CL1Contig2340 (296-39.6-11716)
GTGCATAGTGTAGAAAAAAAAATCATTTCGAAAGTAAAGATATAAATCTTAGCCAGCATA
GGCATTTCGCACTTATGCCTACTATAGCTACCATCCAAACAGTGGTGACCACCATAAGTG
AATGATAGGTTCTACAACTAAAACCGTACAAGATCGTATTGTTTCTTTGGATTTCCAACA
AATGGTCAGGCCAAGGAACTTCCCATTGCCACATGGGTACGCCTCTGGAAAGACGACCCG
AGAACCTAACGTTACAGTTAGATCTCTGCCAATACAATGCCGTGTTACCCTTCAAA
>CL1Contig1841 (388-30.0-11638)
CGATGAGCATTCTAAGTGACGCGTTCTTAAAAGGTAACGTTTAACCTCAAGCCTCATCAA
CCGGGAATGGCTAAAACAGGGGAGGTGCAGCAAGGTTAGGTGGGTCATGCCCAAGCAGGA
CAAGATATTTCCCCTGTCTAGATGTCCCTTTTTATTCGGCTTAGTGGGTGGTTGGTCGCG
CCAACCACGGGGTTTATCTTGTTCGGGACTGTTCAGTAAGGAATGGTTCCGGCCTTGTGT
TGCAGGGGGTCGGGAGTGATCCTCGGTACGGTGATCTAGGCCCCGTACTGTGACGGGCGG
TACCCAGTAGCCCTGCCATTGATGGAAACCCATTCTTCCTACATGCTCTTTACGGTTTTG
ATTGTATAACCCACTATGTGGCTAGTAT
>CL1Contig1868 (379-30.7-11626)
CATCAACCGGGAATGGCTAAAACAGGGGAGGTGCAGCAAGGCTTCGTGGGTAGCTCCCAC
TGGAGAGCAAGATTTTCCCCTGTCTAGAAGTCCCTTTTTATTCGGCTGTGTGGGCAGTTG
GGTCGCGGCCAACTGCGGGGTTGTCTTGTTCGGGACTGTCCAGTAAGGGATGGTTCCGGC
CTTGTGTTGCAGGGGAGTGGGAGTACTCCTCGGTACGTTGATCTAGGCCACGTACTGTGA
CGGGCGGTACCCCAGTAGCCCTGCCATTGTATGGAATCCAAAATCCAATAAGTGCCAACG
GTTTTGATTGTATTACCCACTTTTGTGGCTAGTAGCTGGAATTTAATAAATGTAACAATT
TCAGCTATTTCATATTTAT
>CL1Contig10193 (315-36.9-11626)
GGAAGATTTCTTCTTATGTTAGTCAAAGATGCTTGATACGCATTAAAATCAAATCAATTT
TTGATATTATTATTAGTGCATAGTGTAGAAGATATTTCGAAAGTAGAATATAAATCTTAG
CCAGCATAGGTACCATTATATTATGCCTACTATAGCTACCTCCTGAGGAAGCAGGTTCTA
CAACTAAAACCGTACAAGATCGTATTGTTTCTTTGGATTTCCAACGAATGGTCAGGCCAA
GGAACTTCCCATTGCCACATGGGAACGCCTCTGGCTGGACGTCCCCGAGAACTTAACCAG
CTCTCTGCCAACACA
>CL1Contig10146 (311-37.3-11602)
CTTCTTATGATAGTCAAACATGATTAATACGCAGAAAATTTCTTTTATATTATTATTATA
AGTGCACGGTGCAGAAAAGCATTTCGAAAATAGAATATAAATCTTAGCCAGCATAGACAT
TCCGAACTATGCCTACTATAGCTACCATCCAAACAGTGGGGCGCCACCATAAGTGAATGG
CAGGTTATACAACTAAAACCGTACAAGGCTCGTATTGTTTCTTTGGATTTCCAACAAATG
GTCAGGCTAAGGAACTTCCTACTGTCACATGGGATCGCCTCTGGCGGGACGTCCCGAGAA
CCTAACCGGAT
>CL1Contig1707 (295-39.3-11581)
TATGATTTATCTGTGGCAATTGTTATATGAATTCAATCATTGAATTAAACTGTTTAAGTT
AATTAGACAACTTGGCCTTTAAAATGGCGTTTGGATTTCGATGAGACCGGGATCGGGTAT
CCAATTGATATTCCGAAAACCACATCGATCCAAATTAAACGTTAGGTCGTGAATTCTCAA
GTGAAGATCGAGATGGTGTTTTCAGAATGCAAGGGTTATCGTCGTTGACTCTGAGGGTGA
TTCCAAAATGAGTGTAACGAGATAATGCCTTCGGTTTCGTTCGAACCCGGAACGA
>CL1Contig10178 (252-45.9-11567)
GCATTTAAAAAGAACATTTGATATTATTATTAGTGCATAGTGTATAAAAATCATTTCGAA
AGTAGAATATAAATCTTAGCCAGCATAGGTACCATTATATTATGCCTACTATAGCTACCT
CCTGAGGAAGCAGGTTCTACAACTAAAACCGTACAAGTCTCGTATTGTTTCTTTGGATTT
CCAACGAATGATCAGGCCAAGGAACTTCCCATTGCCACATGAGAATGCCTCTGGAAAGAC
ATCCCCGAGAAC
>CL1Contig702 (454-25.5-11557)
TCACACCAGACCCATGTCTGACCCAGAGTTATTTCTATTTTTCTTTAACTCTTGGGTACT
CAAATTTTTACGAGTAGTCAAGGGAATTCAGGTTAGCTTTGACGAATTGTGGAGGAGCAA
ATGGAGCAGGAGGCTTCTGCGTATAGTTATATAGTTTTCCGCTGTGTTGGTATCTCTGAG
TGTTTCTGTATTGTGATTGAGTTGTAATAACTAGACAGGTGTTTATAACTGTCTAGTATG
TGTTGTATATGTCTGTGTACTCTGATATTTGATGTATACTATGTAATACTTATGTTATTA
ATATAATTTATTCGTTCCGCTGTTGAGATTCTTGTGTTGTTTCTTCTTTCTCTTCTTTCT
TTTCTTCTTCTATCCCTTTCTTTCTTAATTCACGACGCGGCTTCCTGGTATTTGGAAGCC
GGGTCGTGACAGGAGCGTCGCATTCTTTTGTTTG
>CL1Contig4140 (254-45.3-11498)
AGCAAGGTTATGAGGGGTAGCGCCCTTTAGGATATGTGCATTTCCTTCTGGAAAAGGGTG
GTATCATGGTATGGAGCCCAGATACTTACTCATGTTGAAACACTTTGTTTTTATGATTGT
GTGAATTGATTAGAGAGCTCTCGGATAAAGGTCCCAAAGGACCGGGGGATGGCATATTCG
GTCAGTTGTTACTCAGTTAGGGGTAACCCGGCCTTGTGTTGGTAGAGATCCGGTTTGGTT
CTCGGGGATGTCCA
>CL1Contig11837 (508-22.6-11485)
TTTTCAAAGGATTTTTGAACTTTAATAATCAATTTGGGTGTATTTTTATCAGCTGGTATT
CCAGACTGACTCGGGTGTTATTTCATTATAATGCTCGGGTCAGACCGAGTATTATAGATT
ACAGGAAAGGATGCTGTGGAGCTCAGGAGAGGAGCTGGAGTCCGAGACGTATTACCGTAT
TTGTTTATATCCGCTGCTGTGATTGTTTGAAATTGTCAGGCTGGTAATTGTTGTTTGTTT
GTGATACTCTGATGATGTAATATATAAAACAGATATAGTTTTCATTTTGTGTAAAGATCT
GTTATTGACTATTATATTTTGTTCCGCTGCGATTGTGAGATTCTGTTATTGTTTAGTTCC
TTCTTTCTTCTATCTTCTTTCTTTTTCCTCAACAATCTGTCTTTTCCGGCACTTGATCGT
CGGCATATCATACTGTGGGGTATTTTGTGTCGATTTTCGAGGGTCGAGAAGGGCGGGTCG
TCACACTTGGGATCGGAGCTTAGGTTGG
>CL1Contig4715 (389-29.5-11464)
ATTTTTCGTTGCCGAAAAACCGAATCATTGGGGTTTAAGAAGAAGAAAAAGGTAGAAGAA
GACAGAAAAAAAGATAGAATAGAACAGAAAGAAATAACAGAACAACATCAGAATCTCACA
ATCGCAGCGGAACAACATATAATAAATAAATGAATAATCTTTAAACAAAGAACTATATCA
GTTATTACATTTTATACATTACATTTCATTACATCATATCATCAGAGTGTACAACAACAA
CAACAACAAACAGTGCAGCGGAAAAAGAAATACTATATACTAGTAATACGCCATGCCATC
CAGCTTGCCTCCAGCAACTCCAGAATATCCAGAATATCCTGATAAACCTAACTCTTGACT
GCCCGTGTGGAAATTGGAGGGCACCCAGA
>CL1Contig4342 (391-29.3-11459)
TATGATCTTTCCGCTGTAAATTCACTTGTAAGGACATGTTGTATAATTGTCCATTGCCCA
GTTGTGTTGTATATTGTTGTTGTATACTCTGATGTAATGTAATGTAATAACTGAGATAGT
TCTTTGTTTTAAAGATTATTCATTTATCTATTATATGTTGTTCCGCTGCGATATGTGAGA
TTCTGATATTGTTTCTGTTCTGTTTTCTTACTTCTTCTATCTTTTTCTTCTACCTCTTCT
TTTTAACCCTAACAATTCGGTTTTCCGGCATTCGATTATGCGGCATTTGATACAGTGGAC
GTAAGAATGCCGACCTTCGGATCCCGACAAAATCGTAAAGTTACAGTTGGTATCAGAGCA
TTTGGTTAAACGACAACCATGGCTCTATTGG
>CL1Contig5191 (281-40.7-11431)
GAGGCCTTAAGGTAGTTTCATTTTCTAAAAGCATTGTGAATCTATTTTACAAAATTTCTA
TGTTTATTTTTAAAGATAAACTGTTTAAGTTCTCACACCAGTCCCATGACTGACCTGGAG
TTTATTGTTCCCTTCCTAAACTCTGGGTGCCCACCAATTTCCACACGGGCAGTCTAGAGT
CAGGTTATCAGGTCATTCTGGAATTCAGGAGTTGCTGTGGAGATCAGGAGCAAGCTGGAT
GGCGAAGCGTATCACTAGTATATGTTATATTTTCTTCCAAT
>CL1Contig6927 (379-30.1-11425)
ACCTGTATCTGTGTGTTGTACTTGAGTTGTAATATCTAGACAGGTGTTATAACTGTCTAG
TTTGTGTAGTTTGAGCTGTATAACTCTGATGTATATGATACTATGTAATATTTTATTTGA
TTAATATAATTTATTCGTTCCGCTGTGAGATTCTGATGTTGTTTGGTTCTTTCTTTTCTA
TCTTTTCTCTTTTCTATCCCTTTCTTTCTTCTTAATGATGCGTCTTTCTATGGAATGAAA
GGCGGGTCGTTACATTGTGGTATCAGAGCGCTAGGTTGAGCGAATACCTAGGCTCTGGAG
TGGTGTCTTTCTTGAGAGAGCGTATTTGTAATTTTGAATATATATATATATATTTGTTTA
TTTATTTCTACCTATTAGA
>CL1Contig11866 (580-19.7-11419)
GTTTATTTATTAATTAATTAAACAATACCTATTTATAATATATACAATATTCTATATATA
TTATAAATATAAAACAATTAATTAGATTTAAAAAGATAAAATCTATCAATTAACTATTTA
TTTTATTGAATTATTAAATTAATTCAAATCTTATTACAAAGATTATCAAATCAATTTAAT
TTTTATTTCAGATTATTAAATTGATATTGCTTTAAAATTCCGGGTCATCACATTCCTCCC
CCCTTAAAAGAATTTCGTCCCCGAAATTTAAAACAAAGGTAATTTAATAATCTAATTAAA
GATTTAATTTTAAAACACAAGCATATATCAATCATATGCTAACAACCATAGCAACCAATT
CATCCAATCAAACAAATCTAACTATCCAGACAAAATTCTGGATAGAATTTTCTCGAGTTT
CCCAAGTATAAATACCGGGATACTCGCTCTACAGAATCCAAACAATCAATACTACTAAGC
TACAGAGCTTCCACTCATCTAGATCTACAAAACAAGACAGGATATCAGACTACAGGCAAG
TCTGAATCAACAAATAAAATTCCTTGAACTGCTGGTTCTA
>CL1Contig10303 (336-34.0-11411)
CCACAAGGCCTCCCGCCACACACACCATGCAAACGCAGAATTGGAGGAGATTTCTCCTTA
TGATAGTCAAACATGCTTGATACGCAAAATCCTTTTTGATATTATTATTAGTGCATAGTG
TAGAAAACATTTCGAAAGTATAATATTAATCTTAGCCAGCATAGGTACCATTATATTATG
CCTGCTATAGCTACCACCTGAGGTGGCAGGTTATACAACTGCAATCGTAAAGGGCTCGTA
TTGTTTTGTTTGGATTTCCAACAAATGGTCAAGGCTAAGGAACTTCCTTCACCGAATGGG
TACGCCTCTGGAGGGACACCCCGAGAACCTAACCGG
>CL1Contig10372 (385-29.6-11405)
GATCAGTCGTGGGACTGGTGTGAGCAACAAAAACAGTTTATCTTTTAAAACAATCAACAA
AAGATTTTAAAATCAATTCGCAATGCTTTTAGAAAATGAGACTACCATAAGGCCTCCCGC
ACACACACACAATGCAAACGCAGAATCGGAGGAGATTTCTCCTTATGATAGTCAAACATG
CTTGATACGCAAATTTCTTTGATATTATTACTATAAGTGCAAAGTGTAGGAAAACATTTC
GAAAGTATAATATAAATCTTAGCCAGCATAGGCATTTCGCACTTATGCCTACTATAGCTA
CCATGTTCAATAGCAGGTTACCACCACATTCCATGGCAGGTAATACAATTGCAATCGTAA
AGGCTCGTATTGTTTCTTTGGATTT
>CL1Contig3344 (414-27.5-11400)
TTGCTTATACAATTATTCTTTTATTTTAGATTATTCAAACAACCTAACAATCAACTTATA
TACAATTTAATAATTCTTGAAAAATTATTCCTTTATATATAAAAATATAATCAAGGTAAA
ATTATTTCATTTACCCAATTTTAAAATCAATATTGTGTCGAATTGTTCTATTCAAGTGTT
TAGAAACCCCTTCGGCATAGTTGTCGAGACCGCGCTGACGAAGGTTCATATGCCACTCAA
TAAACCAATCATCACAATATAAAACAATTTTATATATTCACTAACAAATACGCTCTCATA
GCTATTATTACACTCAAACTCATTCTAGAGTACTACTGACTCTATCTCTAATGAGTAATC
CCCACCAAAGCCTAGGTATATCGCCAACCTAAGCTCTGATACCTGGTGTAGCGA
>CL1Contig6966 (330-34.3-11311)
TCAACCTAGTGCTCTGATACCAACTGTAGCGACCCGACTTTCTATCACCAGAAAGACGCA
TCACTATTTAAGAAAGAAAGGGATAGAAGAAGAAAAGAAAGAGAAGAAAGAACAACAACA
CATCAGAATCTCACAGCGGAACGAATGAAATATAATATATAACATATATATAGTATCATA
TACATCAGAGTACACAACTATACATCTCAATTTAGACAGTTATAACATTTCTGTCTAATA
TACAATACAAGAACAACTATACAGAATAACACACAGCGGAAACTCTAACTATATATCTAC
ACGCTGAAGCCTCCTACTCCGAAGCTCCTC
>CL1Contig9300 (440-25.7-11302)
AAAACACCACATTCAAACATTTTCTTTAACATATTATTCACTATTCAAAAACGTGAATAT
ACTACCTTAACAAATTTCATCATTTCTATTCACTTTAACTTAAAGGATTATTCACTGTTC
AAAATGTGAATATAACTCCATTTCTAAGTTATAACAATTAACTTATCAAAATAAGTCATT
TGCGAATTTATAAAACAACGTTTATAAATTCCATTTCTATTTATTTATAAAAACTTCCTT
TTTTATAAATTCTTTTATTAACCTATTCCAGTTTATAACTCAATTATAAACTAAAAGTTC
ATATTATAAGTTAAATACTTATAAAACGATTATTTTACAAAATCGTTCTTTTAAAGACTT
TCCAAATTATAAATCTTATAACTTATAAGATTCATTTATTTAACCAAATCTATTCTTCAA
ATAACTTCACAAATTTTATA
>CL1Contig5152 (530-21.3-11266)
GTCTAGAGTTGGGTTTTTCAGATAGTCAGATTAGTAGGTTATATGAAGCTAGTTCAGTCT
TTGGATATGGACTGCACTTGCTTATCTATGGGAGTTCGAGCTATTTCTGGATTGGCGCTT
GAAGATGGAGATTATCCGCTGCTAGTGTTATCTATTTCTTTTCCGCTGCTATTTCTTGTA
TCATATCTCTGATGTATATTGATATTCATTGTATCACTCTGTTGTATCAGATATTGTATC
AATGTTGTATATCAATGTATTATTCTTTTTATTCCGCTGTGTTGTTTACTTAATTGTGTT
ATAAGCTCCGGCGACTCGGATTTGAACGGTCGAATCTACGGCATTCGAGTACGATGTAAA
GTATGGATGTCGATTTTCGAACGCGAAAAATCCGTATCGTTACATTTGGTATCAGAGCTA
AGGTTGAACTTTAGCTCAGGAGTATAACACGTTAAGTAGCTCATTAGAGATAGGGTGAAG
TAAACCCTAGAATGAGTATATCCCTAAGATATCCGTTCGAATGTCTCAGT
>CL1Contig10000 (518-21.7-11255)
CTCCTTGTTCATTCCCCGAATAAACTTTTCATTCTTCTTTAACGGTGTATTCACCAATTC
TGGACCAAATCGAGATAATTCAATAAATTTGTTTAAGTATTCCTCAAATGATAAACTCCC
TTGCTCCAAATCCATAAACTCCTGGTACACTCTAGAGATACCAGCAGACGGCATATATCG
CTGCTCAAACACTTCCTTGAAACGACTCCAAGTAAATTCATCTGCCGACTCATCCAAGGT
AACAGTTTCCCACCAAACTAAAGCCTCTTCCTGGAGTTGCCAAGAAGCTATCAATCGCAT
CTGATCATCTTCTAATTTTAGTCCTTTGAAAATCCTTTCACACGATCGAATCCAGGCTTG
TGCTTCGATAATGGTTTCCTTGCCTGTGAATGGCTTTCCACCAAGTCTAGAAAAACTTTG
ATATAAATCAGCCAGATTCGGCTGAGGTTGAGTAGGAATAGCTGCTGTTGCAGGGACTTG
ACCAGTTGAAGTGATACTTCCCCGTCCCCTACCTTGTC
>CL1Contig12200 (406-27.6-11222)
ATTTAATAACCCAGTACAGATTTTAATTTCAAACAGCAAAGCATTCCTAACAACCAGTTA
CTAACATCCATAGCAATCAAATAAACAAACAAACCTAACTAATTATTCTGACACAAATCA
GAATAAATCTCTAATACTATCTCGAGTTTCCCAAGTATAAATCACCGGGAGACTCGCTCT
ACAAAAGCCAACAAACTAACTACACAACCAAAATCCAGAGCTCCTCTCATCTCTAGATCC
ATCAATCTGAACAGAACATCAGACTATACTCAAGTCCAGCTCAACTTCCAAATCCAACTG
AACTACAGATTCAACAACCAACGATGAATCATACACGTACTCCCTCAGAGATACGTGAAA
TACAATGAATCCCAGCTATACATACTGGCCATTCAATCTTATCCAA
>CL1Contig6481 (413-27.1-11200)
TAAGGATTTATTTGATCTCCGAAGGAAATTTTTTTTAAAGATTCGGAGTCTATCTTTGAA
GTGTAAGTTTGGATCTGTCGGAAGTGCAGAAGTAAGTGATGATATCTTGATAACTGCGTG
ATGAGATGCAGTATCCATGGATATTTCTGAAGATGTTTTCTCTTGAAGCAGTTTTAGAAG
TAGTTGAGGAGCAGTCTTTACCTGCCGCAGGGAAGACTCGTCTGTGTAGAAGTTATCTGG
ATCTTTAGCAAGGAGGTTGGCTGTTTTGGAATATGAGACTAAGGTCTATAAGTTGCTTCG
CTTCGGCATGGTCTCATTTGTCATTCCTTAAGGAGAGCGAGATGTTGATGCTTGATTTGG
AGCCCAAATTTCTTGAGAGGTTGTCTGCCCATCTCAATGGGTCTTGTGTACAG
>CL1Contig10249 (385-29.1-11199)
TAAAACAGTTATTTACATAAAAGAAACAAAAAGAAATCTGCTATGCTTTTGGAATGAAAC
TACCATAAGGCCTCCCGCCACACACACAATGCAAGCGCACAATTGGAGGAGATTTCTCCT
TATGATAGTCAAACATGCTTGATACGCAAAATCCTTTTGATATTATTATTAGTGCATAGT
GCAGAAAACATTTGAAAGTATAATATTAATCTTAGCCAGCATAGGTACCATTATATTATG
CCTGCTATAGCTACCATTTAAGAATGGCAGGTTATACAACTGCAATCGTAAAGGGCTCGT
ATTGGGTGATTGGATTTCCAACAAATGGTCAAGGCTAAGGAACTTCCTTCACCGAATGGG
TACGCCTCTGGAGGGACGCCTTGAG
>CL1Contig9807 (320-35.0-11198)
TTCTTCTCGCGCTCATACTCACTATCAGTGGATAGTAAGAGAATTTACTGAGGCATTCGA
ACGGATATCTTAGGGATTACTCATTCTAGGGTATACTTCACCCTATCTCTAATGAGTTAC
TTAATGTGTTATACTCCTGAGCTAAAGTTTCAACCTTCAGCTCTGATACCAAAATGTCAC
GTTCCAAATTTCAGCGTTCGAAAATCGACACCCGTACTCCACTTGTACTTGAATGCCGCA
GATTCAAACGTTGAAATTTGACTCGTGCCGGAGCTTATAACACATTAAGTACAACACAGC
GGAAGAAAATGAATAATATC
>CL1Contig2398 (458-24.3-11151)
CATGGAAACGCCTCTGGAAGGACGTCCCGAGAACCTAACCGGATCTCTGCCAACACAAGG
CCGGGTTACCCCTAACTGGGTAACTACTGACACGAGTATGCCATCCCCCGGTCCTTTAGG
ACCTTTATCCGAGCGCTCGATAACCAACATCACACCATAATAAATAGAGTGTTTTCCACA
TGAGTAAGTATCTGGGCTCCATACCATGATACCACCCCTTTCCAGAAGGAAATGAACATA
CCCTAAAGGGGCGCTACCCCCTAATAACCTTGCTGCATCTTTCCTGTTTTGACCATTCCG
GGGTGTGAGGCTCGACGAAGTCTCGTCCACAAAGCCACGCTTTGGTACAAAGCCATGCTT
TGGGTCAACAAATGATCACAAAGATAAGTGATCAAACAAATGATCATATCACAAATGATC
AAACAATGATCATTTCACAGCAACACTCAGCATGTCAC
>CL1Contig5148 (387-28.7-11125)
TTTATCAGGATATTCTGGATATTCTAGAGTTGCTGGAGGCAAGATGGATGGCATGGCGTA
TTACTAGTATAGTATTTCTTTTTCCGCTGCACTGTTTGTTGTTGTACACTCTGATGTAAT
GATGAAATGTAATGTAATGTAATAACTGATATAGTTCTTTGTTTAAAGATTATTCATTTA
TCTATTATATGTTGTTCCGCTGCGAATTGTGAGATTCTGATGTTGTTCTGTTATTTCTTT
CTGTTCTGTTCTATCTTTTTCTATCTTCTTCTACTTTTTCTTTTTCTAAAACCCTAACGG
TACGGTTTTTCGGCTTTCGATTGCTCGGCAGTTGATACAGTAGACGTATTGATGTCGGTT
TTCGTCAACGAAAAATCGCGTTCGTTA
>CL1Contig6589 (474-23.3-11036)
GAAGGAAGACACCACTACAAAGCCTAGGTATTCGCTCAACCTAACGCTCTGATACCAACT
GAGACGACCCGACTTTCTCACCACAGAAAGACGCATCATTTTTAAGAAAGAAAGGGATAG
AAAAGAGAAAAGATAGAGAAGAAAGAAAGAAACAACATCAGAATCTCAACAGCGGAACGA
ATAAATTATATTAATCACATAATACATTACATAGTATCATATACATCAGAGATACACAGC
TAAAACAACACATACTAGACAGTTATAAACACCTGTCTAGTTATACAACTCAATACAAAA
CACAGACAAACGACTCAGAGAACACACAGCGGAATACTATATATCTATACGCTGAAGCCT
CCTGCTCCATTGCTCCTCCAGAATTCGTCAAACCTAACCTGAATCCCTTGGCTACTCGTA
AAAATTGAGTACCCAAGAGTTTAAGAAAAACAAAAGATAAACTCCGGGTCAAAC
>CL1Contig12374 (414-26.6-11002)
AACTATACCCAAATCTAGCACAACTTCCAAATCCAACTGAACTGCAGATTCAACAACCAA
TGATGAATCATACACGTACTCCCTCAGAGATACGTGAAATACAATGAATTCCAGCTATCC
AAACTGGCAATTCAATCTTATCCTATCAAAACACAGATAAGAAATCTCAAATGCCTCAGA
ACTAGCCATCCAATCTTACCCAATTACTGCTCTCTTAACCAGAGAAATCTTAACAACAAT
GAAGTCTCCAACTTCGAATTCCAAACTCCTTATCTCATATCTGTATAACTCAACAGACAA
TCCTGGGCTGCCAATCTTCTTCCTGATCAGCTCAACCTATGCTGATACTTCCAGAAACAA
CTAGACCAAAGCAAACAAGCTTCAGGATCCTATTCAACAGAAAAATCTTCCAAA
>CL1Contig9299 (655-16.8-10972)
TTAACACATTTCATCACTTCTATTCATTTTATTTTAAAAGGATTATTCACAGTTAAAACG
TGAATATAATTCCATTAATAGGTTTCAACAATTTACTTATCAAAATAAGTCGTTTGCGAA
TTTATAAAACAACGTTTATAAATTCCATTTCCATTTATTTCATAACAACTTCCTTTATAA
ATCTTCTTTATTTACCTATTCGATTTATAATCTTAATTATAAACCAAAAGTCCAAATTAT
AAGTCAAACACTTATAATTTATTTATTTGCAAAAATCGTTCCTTTGAACTTTACAAATTT
TATAAACCTATTGTTTATAAAATTCCATTTATAACTTCACCGTTATATAATTCTATAAAT
TTCATTCATTAATGAAATTCATTTTCACTTCATTCAAACACTTATAAAAACTCGTTTTAT
AATGTCAATATTTCAATTTATAAATATCCATTTATAAATCTCTTATATAAATCAATTTAT
ATTATTATTTTAAAACGTCTTTAAACTCCTTTATAATTTCATCATTTTGATTTATAAAAT
AATCAAATTTTATAAATCCTATATTTCAACTTTTTATAATAAATTCAAAAATCCCGATTA
AACTATTTTATAAAATCATTAGCCTCATATTTTCAAAAATCAACCCTTAACTATA
>CL1Contig3880 (719-15.3-10969)
GAAAAAGCGTAGCTTTATGGACGAGACTTCGTCGGGCCTCACAACTCGAAATGGTCGAAA
CAGGAATATTGCGACAAGGTTTTTGTTAGGGGTAGCGCCCTAGGGTATGTCCATTTCCTT
CTGGATAGAAGGTGATATCATGGTATAGAGCCCAGATATCGAACCTATGTGGTTACTGCA
TATTTACTACTTTGTGGTTGTTGCTTTGTGGTTGAGGATCCTCGGATAAAGGTCGGTAAC
GACCGGGGGATGGCATAGCTTGTGTGTTAGTTACCTAGTCACAGCTGTATAGCGTGAGGT
AGCGTCAGTGTGTTAGTTACCTAGTCACAGCTGTATAGCGTGAGGTAGCGTCAGTGTGTT
AGTTACCTAGTCACAGCTGTATAGCGTGAGGTAGCGTCGGCCTTGTTTAGCAGAGATCCG
GTTAGGTTCTCGGGGGCGTCCTTCCAGAGGCGTTCCATTTCGGTATGGGAAGTTCCTTAG
CCGATCATTTGTTGGAAAATCCAAAGAAACAATACGTACCCTGTACGGTTTTAGTTGTAT
AACCTGCCATAGAATGTGGCGGTAACCTGCTATTGATCATGGTAGCTATAGTTGGCATAA
GTGCGTAATGCCCATGCTGACTAGGGTTACTATTATATTTTCGAAATGTTTTCTACACTA
TGCACTAATAATAATATCAAAAATGATTTATTTTGCGTAATGCCATGAATGTTGTGGTT
>CL1Contig9481 (500-21.8-10914)
GGATAAACCTTTCGTTTTTCTTAAGAGGTGTATTTAGCAATTCCGGGCCAAACCGAGATA
GTTCGCTGAATTTATTCAAGTATTCTTCAAACGACAAACTTCCTTGTTTCAAATCCAGAA
ATTCCTGATACATTCTGGAAACTCCCGCCGATGGCATGTAACGTTTCTCAAACACTTCTT
TAAAACGATCCCAAGTAAATTCTTCCTCGGGTTCATCTATAATGATGGTTTCCCACCAAG
CTGAAGCTTCTCCTTGGAGTTGCCAAGAAGCTATAAGTCTTTTCTGCTCATCCTGCAATT
TTAGCCCTTTAAAAATCTTTTCACACGATCTTACCCAAGCTTGAGCGTCAATAATTGACT
CCTTGCCAATGAACGGTTTGCCACCAAGCTTTTCGAACTTCTTATATAAATCAGCCAAGT
CCGGCTGCTGCTGAATTTCTATTACTGCTTCTGCGGCTGGGGGAATTTGATTAGGTGCTG
CGGCATTGCCTTGACCCCTA
>CL1Contig6733 (488-22.4-10908)
TGATTGTTGTTGTATATCTATGTAATACTTTTGATATTAATATAATTTATTCGTTCCGCT
GTTGAGATTCTGTTGTTGTTTCTTCTTTCTTCTCTTTCTTTCTCTTTCTATCCCTTTCTT
TCTTAATTCATGATACGTCTTTCTGGTTAGTGGAAGACGGGTCGTGACAGTTGGTATCAG
AGCGCTAGGTTGAGTGAATACCTAGGCTTTGGAGTGATTTCTTTCTTGAGAGAGCGTATT
TGTAATTTTGAATATATATATATATATATATATATATATATATTATTTCTACCTATCTGT
TGGGTTACCTGTTCAGGTTTTCCAATATAAGTTATAAAGGTAGATAAGGTAGTGGTGTGT
GTAACACGACTACTACCATTGGTTGGAGTTTGAATGTTTGAGGTTGGAAGTGTATTTGTC
GAGACTGTAGACCTAATACCATCTCGAGTGAGCTTTGCAGTAATGAAGAATTCCATCGAT
CTCTGAAG
>CL1Contig4860 (455-24.0-10908)
GTTTTTAAAGATAAATAACTCTATTTTAAGTTCTCACACCAGTCTCATGACTGACCTGGA
GTTTATTGTTTCCTTCCTAAACTCTGGGTGCCCACCAATTTCCACACGGGCAGTCTAGAG
TCAGGTTATCAGGTCATTCTGGAATTCAGGAGTTGCTGTGGAGATCAGGAGCAAGCTGGA
TGGCATGGCGTATCAACTAGTATATAGTATTTCTTTTCCGCTGTTTGTTGTTGTAAACTC
TGATAATGTAATGTAATGTGATGTAATGTAATAACTGATATAGTTCTTTTGTTTAAAGAT
TATTCATTTATCTATTATATGTTGTTCCGCTGCGATTGTGAGATTCTGATATTGTTTCTG
TTGCTTTTCTTTCTCTCTTCTTCTATCTTTTTCTTCTTCTTAAACCCTAAGAATTCGGTT
TTCCGGCATTCGATTGCTCGACAGTTGATACAGTA
>CL1Contig4714 (366-29.8-10904)
GTGTGCTATAGATGTTGTTGTACTCTGATGATGTAATGTATAAACAGATATAGTTCTTTT
GTTTAAAGATTAGTCATTTATCTATTATATATTGTTCCGCTGCGATTGTGAGATTCTGAT
ATTGTTTCTATTTCTTCTTCTACCTCCTTCTTCTTTAACCCTAACGGTTCGGTTTTCCGG
CATTCGATTGTTCGGCATTTGATACAGTGGACGTATTGATGTCGACTTTCGGGCGTCGAA
AAATTGGGTCGTTACAATGTGGTATCAGAGCATTTGGTTAAGCGACAACCTTGGCTCTGT
TGGGTGTTACTCATTAGAGATAGAGTCAGTAGTACTCTAGAATGAGTTTGAGTGTAATAA
TAGATA
>CL1Contig2132 (262-41.6-10894)
ACATCCCCGAGAACCAAACCGGATCTCAACCAACACAAGGCCGGGTTACTCCTAACTGAG
TAACAACTGACCGAATATGCCATCCCCCGGTCCTTTGGGACCTTTTTCCGAGAGCGCTCT
CTAATCAATTCACACAATCATAACAAAGTGTTTTCAACATGAGTAAGTATCTGGGCTCCA
TACCATGATACCACCCTTTTCCAGAAGGAAATGGACACATCCTAAAGGGTGCTACCCCTC
ATAACCTTGCTGATTCTTTCCT
>CL1Contig921 (711-15.3-10885)
AAATACATTTCTGTTGGTGGCGGAGAATTTATTCTCTTAGCTTAACACCCTTCTCTGAGA
CGTACGAGCTCAGAGGTTATGTAGTTGATGGTTACTAGTGATACATTCCCAAGTTGGTAA
TGTGGCATATAAGTGCTATTGAGCATTTGTGAATTAAAGCACAGCTTTTATATAAAGCAT
TGCTTTGTGAACGAGACTTCGTCAAGCCTCACAGACCGGTTGTGGTCGAAACAGGAATCG
TGGCAGCAAGGTTATTTGGGGGTCGCTCCTCCATAGGGTATGTCATTTCCTATCTGGATT
ATAAGTGGTATCATGGTATGGAGCCCAGATACTTACTTTGTGGACACACTATATTTGTTA
CTGTGTGATGTTGGTTATCGAGCGCTCGGTTTAAGGTCCCAAAGGACCGGAGGATGACAT
ACTCGTGTCAGTTGTTACCTAGTTAGGGGTAACCCGGCCTTGTGTAGCAGAGATCTAACC
GTAACGTTAGATCCGGGAACGTTTCTCCAGAGGCGTTCTATTTTACTTGGGAAGTTCCTT
TGCCCGACCATTTGTTGGAAATCCAAAACAAAACAATACGTGCCTTGTACGGTTTTAGTT
GTAGAACCTGCCATTTAATATGGTAGCTATAGTAGGCATACCATCATGGTACGTATGCTG
GCTAAGATTTATATCTTTATTTTCGAAATAATTTTTCTACACTATGCACTA
>CL1Contig7523 (314-34.6-10874)
CTTGTATCATATAACCCATTCCGAATAATGATACGTCGTATGTGGATAGCATTTGAAGAC
CGGTGGTGAAGACCGGGTATTTTCGAGAACGAAAGGATTACCCGTCGAATGTCTCTGCAC
TGAGTCGCGCCGGTATAGAGATCTCCATATGTGATGGGGAGTCCGATCGGGATTGTGAAT
ACCCGGATTGCAAGGGCTTCTTTGGAAGTGCCTTCGGTTCTGTTCGAACCCGGAACAGAC
TTGTATGGATGTGTGTCTGACATTACACTTTGCGATGTAAAGAAGGTTTCTGTCAAATAC
ATTACTGTTGGTGG
>CL1Contig11640 (358-30.4-10870)
ATTTAACTATAATGCTTGGGTCAGACCGAGTATTATAGGATACAGGAAAGGATGCTGTGG
AGCTCAGGAGACGAGCTGGATGGCGATACGTACTTCCGTATTTGTGTTAAATATTCCGCT
GTGTATTCAGATTGTGAGGACAGGTTATGATTACTGTCCAGTTGTGTGTTATGTATACTC
TGATGATGTAATGTATAAACAGATTTGTTTTTGTGTAAAGATCATTTATTATCTATTATA
TTTTATTCCGCTGCGATGGTTAGATTCTGATGTTGTTTTCTATTTTCTTCTTCTACCTCT
TCTTCTTTAACCCAAATGGTTCATATTTCTGTTCATCTTGAATCGAATGATGGAGAAT
>CL1Contig7497 (452-24.0-10868)
CGAATAGTGAGCGCTTATTCAAAAATAAGTGTGGCATTCAAATTCAATCAATTCACATCA
AATACCCATTCAAAGGGGAAATATTGATAGTCGGTTATTGAACTATCAATGGATATGCAC
ACATCACCAGATTCCAAATAATTTTCCAAATTATTTATTTTCCAAAATATCTTTACAAGA
TATATAATTTCAACACTTCAAAAATAAATCAATATTTATTTTTAAACAAATTCCACTTTT
CATTTATAAATTCCATAATGAATTTATATTTCAAAATATCCATGCATATACGATTTCAAT
TATTCATTTCAATTTATCTTCAAAAAGATAAATTCTAAATATTCACTTCATATTGGAAAA
CAATTCCATACTTATTTAATAAGTAATTCACAAATTTTATTTATTTTCAACACTTAGAAA
ATATTCAATATACTTAAATCGAAATTAGTATA
>CL1Contig1172 (275-39.4-10845)
TAACCTATGAGCTCGTACGTCTCAGAGAAGGGTGTTAAGCTAAGAGAATAAATTCTCCGC
CACCAAACAGAAATGTATTTGATAGAAACCAGCTTTATATCTCAAAGTGTAATGTCAGAC
ATACATCCATACAAGTCCATCCTGGGTCTGAATGGAACCGAAGGCACTTCGTCCAATTAA
GGAAAGAAGTCCTTGCAAATCCGGATATCCCCTAATCACGTCCGGACTCCCCATCACATA
GGGTAATCTTTATACCGGAGCAACTCAGTGCAGAG
>CL1Contig3825 (501-21.6-10818)
GATCTCGAAAATTCCAGATAGTTATGAAAAGAAGAAAGAGATAGAAGAAAAAGAAGAAGA
ACAAAAACACCAAACATCTCACATTCGCAGCGGATAAAATATAATAATAAATAATAACAG
TTGACAAAAGAATACTATATCTGTCGATTACATTCTAATACATCAGAGTTTCACATTATA
TACAGTCACTGAATATTTACAATTATCATGTCTCAGATTAACAATAATATAAATACAGCG
GAAATACTCTATACGCTATTGCCATCCAGCTCGCCTCCTGAGCTCCAGAACGTCCTAACC
TGGAAATCTGTAATACTCGGTCTGACCCGAGCATTACATCAAAGTAACACCCGGGTCAGG
CTGGAAACCAGCGTGAGTAAACCCACATAATATGAAATACCAAACCATAACACATGAGAA
TATCAAGGTAACTCGTACCCTTTTACGAGTTCTCTTAGTCAACATTTATCACACAATAAT
TTCAAGTCAATATCTATATTA
>CL1Contig738 (344-31.4-10803)
TTACATATCAGATTCCAACGTAGTTGGGCACAATCAAAACGTACGGCGCTTATTGGAAAT
TGGATCCCATACAATGGCAGGGCTACTGGGGTACCGCCCGTCACAGTACGGGGCCTAGAT
CACCGTACCGAGGATTACTCCCTTCATCCCCTGCAACACAAGGCCGGAACCATTCCTTAC
TGAACAGTCCCGAACAAGATAACCCCGCAGTTGTGGCCAACAACTGCTCACACAGCCGAA
ATAAAAAGGGACATCTAGACAGGGGAATATCTTGTCCTGCTTGGGCATGACCCACCTAAC
CTTGCTGCATCTCCCCTGTTTTAGCCATTCCCGGTTGATGAGGC
>CL1Contig3440 (331-32.6-10801)
GTTTGTCTTGTTCAAGTGTTTAGGAACCCTCATCGATAACGGTGATCAGGCGCATCGATC
AGAATCCATAAATCACTCAATAGATAAATCAACACAAAACAATTTATTAGTCACTAACAA
ATACGCGCTCATATATAATACACTCAAACTCATTCTAGGGTGTTACTAACCCTATCTCTA
ATGAGTTACTCATCCTAGGGTATTACTAACCCTATCTCTGATGAGTCTTTACCCCACCAA
AGCCAAGGTTCTCGCTTAACCTTCAGCTCTGATACCAAATGTAATGACCCGTTTTTCTCA
ACCATCGACAACGGCCACTTTCCACCGTAGC
>CL1Contig10143 (544-19.8-10776)
GTGGGAGGACTTATGGTACTTTCATTTTCCAAAAAACATTGCGGATTTCAACTTTAAAAT
CTTTTGTTGTTTGTTTTAAAGAAAACTGTTTTTGTTTGCTCATACCAGTCCCATGACTGA
CCCGGAGTTTATTGTTCCCTTCCTAAACTCTGGGTGCCCACAATTTTCCACACGGGCAGT
CTAGAGTTGGGTTTTTCAGATAGTAGATATCGATTCAGTAGCTTTCAGCTTTCTCTTTGG
AATTATTTGGAGACTTTGGATATTGAAGTCTTTGGTTAGGACGACTGACCTTGCTTAGCT
TGGTACAACTTGATGGTGGTTCGAGCTATCTATGGAGATTGCTGATATTGGTGTTTCTTC
TGGAGTTTCAAGTTCTAGTTGTTTCCGCTGCTAGTTCATTGGTGTTTCCGCTGTAGCATT
TCATTGTATCTCTGATATTGATCATTGTTGTATATTTGGATATTGTATCATTGGAGTTGT
ATATGATATTCATTCTTTTCTTCCGCTGTGTTGTTATACTTAATGTGTTATAAGCTCCAA
CGAG
>CL1Contig1688 (603-17.8-10758)
TAACGAACTACGTTATTTTGGAATCAATGTGGTTTTCGGATATCCAAATATGGAAACCCG
ATCCCGGTCTCATCGAAATCCAAAGCGTGTCTTTTAGGTCCAAGTTGTTTTAGAGTTTAA
AACAATTCAATAACATTATCTATATACACACAGATAGATAATTCATAGATTCACAACAGA
TAATTATCATTATCATAACCACAGATAATCCACATTATCACTATCAAAAGATAATCCATA
TCATCATCACAATGCAACCAATGCATCCATATCACTCAACATTACTAATCTCATAGTTGA
GATTCCAAACCATTCAAGGCAACCAATATCATCCATTCATAAGCAATGATCTATAATCAC
ACCATCTATAATTAATTTAAAATGAATTAAATTAATTACTTCTATCTCTAATTAATTTAA
AGTGAATTAAATTAATTACCTATCTTTAATTAATTTAAAATGAATTAAATTAATTACTTC
ACCATTTAAAACTTGCTTACTTAACCCTTAATTGATTATCAATCAATTAAATAATTATCC
TCAAATTAATCACCTTAATTAATCACCCTTGATTAATTATCCCTTAATTACATTCAAGTA
ATT
>CL1Contig1601 (338-31.7-10717)
TCGTTCCGAGTTCGAACGAAACCGAAGGCATTATCTCGTTACACTCATTTTGGAATCACC
CTCAGAGTCAACGACGATAACCCTTGCATTCTGAAAACACCATCTCGATCTTCATTTCAG
GATTCACGACCTAACGTTTAAATTGGATCGATGTGGTTTTCGGAGAATCAAATTTGATTC
TTCCGATCCCGGTCTCATCGAATCCAAACGCCATTTTAAGGGCCAAGTTGTCTATTTAAC
TTAACAGTTCAATTTAATATCAAGAATTAACATAACAGATATAACAGATAAATCATACAC
AGTTATCACAGATATCCATAATATCACAACATACATCA
>CL1Contig1930 (267-39.9-10666)
TAGTGCGGAAAACATTTGAGAAGTATAATATAAATCTTAGCCAGCATAGGCATTCCGCAC
TTATGCCTACTATAGCTACCATGTTCAATAGCAGGTTACCGCCACATTCCATGGCAGGTT
ATACAACTAAAACCGTACAGGGCTCGTATTGTTTCTTTGGATTTTCCAACAAATGGTCAG
GCTAAGGAACTTCCTATTGCCACATGGGATCGCCTCTGGCGGGACGTCCCGAGAACCTAA
CCGGATCTCTGCCAAACAAGGCTGGCT
>CL1Contig1644 (362-29.4-10659)
CCAGGTTCGAACGAAACCGAAGGCATTATCTCGTTACACTCATTTTGGAATCACCCTCAG
AGTTAACGACGATAACCCTTGCATTCTGAAACACCATCTCGATCACCATTTGATAAGTCA
CGACCTATCGTTTAATTTGGATCGATGTGGTTTTCGGAGAATCAAAATTGATTCTTCCGA
TCCCGGTCTCATCGAATCCAAACGCCATTTTAAGGGCCAAGTTGTCTAATTAACTTAAAC
AGTTTAAATAATTTAAATTCAACAATTGAATTAACATAGCATTTATCACAGATAAAACAT
ATACAAGCATCATAGATATAACATAACATATCACAAAGCAACACAGAATATCATCAATTA
AA
>CL1Contig9458 (560-19.0-10653)
CCTTTCGCACGATCGTATCCAGGCTTGTGCTTCAATAACAGTTTCTTTGGCTGTGAACGG
CTTTCCACCAAGTCTAGAAAAGCTTCGATATAAATCAGCCAAATTTGGTTGAGATTGAAT
AGGAATATCTGTCGTTGCAGGGCTTTGACCAGCTAAAGTAGTACTTTCCTGTCTCCTATT
TCGTCCTCTTCTTCCACTCATTCTTACTATCTGTAAATAGTAAGAAGACCGATTTAGGCA
TTCGGACGAAATATCTTAGAGAATAACAACAGATAAAGAGAATAGATTAAGAAATTTGGG
TTTTGGTTCCACTGGTTGTACTCATTCTAGGGTATACTTCACCCTATCTCTAATGAGCCA
TCTAATGTGTTACACTCCGTAGCTAAAGTTCTTACTCAACCTTTAGCTCTGATACCAAAT
TGTCACGACCCGAACTCGATGTCCGACAACAACATCAAATTCGTATCGCCGGAGCTTGCA
ACAACATTAGATGATAAATAACACAGCGGAAAATAAAAGATGATATCACTGATACAACAT
GAAGACAATATCCAATACAT
>CL1Contig3172 (238-44.3-10540)
ATTATGACTATTCAGTGACTGTATATATGTGTAACTCTGATGTATTATAAAGGTATTTTG
ACAGATACAGAATTCTTTTGTAAACTGTTATTATTTGTTATTATATTTTATCCGCTGCGA
ATGTGAGATGTTGGTGTTTCTGTTCTTCTTCTTCTTCTATCTCTTTCTTCTTTTTCCTAA
CTATCTGGAATTTTCGGGATCGAAAATTTCGGGTCGTTACACGAATCCTAAGTAGGAT
>CL1Contig11646 (306-34.4-10521)
AATAAAAAGTGTTTTAGCTATCGTAAGGTAAAAACCCGACATGTTTATTTGTGGCGTGGT
CTTACGAGATGCTTTTGTTTTCAAAAGGATTTTTGAAACTTTAATAATCAATTTGGATGC
ATTATTATCAGCTGGTATTCCAGACTGACTCGGGTGTTATTTCATTATAATGCTCGGGTC
AGACCGAGTATTATATGTTCAGGACAGGATGCTATGGAGCAGGAGAGGAGCTGGAGTCCG
AGACGTATTATCTATACATACATACATATATACATATATATATGTATAGTGCGCTGCTGT
GAGTGT
>CL1Contig10173 (362-28.9-10458)
TTCTCCTTATGATACTCAAACATGCTTGATATGCGAAAACCATTTTGATATTATTATTAG
TGCATAGTGGAAAACATTTTCGAAAGTATAATATTAATCTTAGCCAGCATACAACATTTC
GTCGTATGCCTACTATAGCTACCATGTTCAATAGCAGGTTACCGCCACATTCCATGGCAG
GTTATACAACTAAAACCGTACAGGGCGCGTATTGTTTCTTTGGATTTCCAACAATGGTCA
GGCAAAGGAACTTCCTACACCGAAATGGGTACGCCTCTGGAAGGACGCCCCCGAGAACCT
AAACGGATCTCTTCTATACAAGGCCGACGCTACCTCACGCTTTAACCAGGCTATAACATA
GG
>CL1Contig4712 (318-32.9-10450)
TTAGCTTTGTGAGGACATGGTATGATAACTGTCTAGTTGTGTGCTATGAATTTTGTTGTA
CTCTGATGATGTAATGTATAAACAGATATAGTTCTTTTTGTTTAAAGATTAGTCATTTAT
CTATTATATATTGTTCCGCTGCGATTGTGAGATTCTGATATTGTTTCTATTTCTTCTTCT
ACCTCCTTCTTCTTTAACCCTAATGGTTCGGTTTTCCGGCATTCGATTGTTCGGCATTTG
ATACAGTGGACGTATTGATGTCGACTTTCGGGCGTCGAAAAATTGGGTCGTTACATTATG
GTACCAGAGCAATTGGTT
>CL1Contig1551 (328-31.8-10429)
AACGATAGGTCATGAATCTCATGTGAAGAGTGAAGACTCGAGGTGTAAGGACTATTCGTC
AGTATAACTCTGAGGGTGATTCCGAGATGAGTTTGACGGAGATAGTACTTTCAGATTCGA
GATGAAGATTCAGAGTGCAAGGGTTATCGTCGTTAACTCTGAGGGTGATTCCAAAATGAG
TGTAACGAGATAATGCCTTCGGTTTCGTTCGAACCCGGAACGAACTTGTATGGATTGAAT
GCTTTCAACACATCGTCAGGTGGGCGATGAGCATTCTAAGAAATGTATTCTCTAAAGGTA
ATCGCAGCCTCAAGCCTCATCAACCGGG
>CL1Contig3981 (235-44.3-10418)
TGACTTTGTGAAAAATTGTAGTTTTGTGGACGAGACTGCATCAGGACCTCACACCCCGGA
AATGGTCGAAACAGGAAAGATGCGGCAAGGTTATGAGGGTCGCGCCCTTTAGGGTGTGTC
ATTCCCTTCTGGTAAAGGGTGGTATCATGGTATGGAGCCCAGATACTTACTCATGTGGAT
ACTGCAGATCTATTACTTTGTGATTGCTTTTTGGTTTTGGGGCAACTCGGATAAA
>CL1Contig1207 (395-26.4-10412)
CGAGCTCAGAGGCTATGTAGTTGAAGGTTATCAGTGATATACTCCCAATTTGGTAGTGTG
GCATGCTGAGTGCTGCTGTGTATTGATGATCATTTGTTGATCATTTGTTGATCAAAGCAT
GGCTTTTGTGAAAAGCGTAGCTTTGTGGACGAGACTTCGTCGAGCCTCACAACCCGGTAA
TGGTCGAAACAGGAATCGTGGCAGCAAGGTTATTTGGGGGTAGCTCCTCCTGAGGGTATG
ACCATTTCCTTCTGGATAAAAAGTGATATCATGGTATGGAGCCCAGATATTTACTTATGT
TGATTTTTTATAAAAAGTGGTATCATGGTATGGAGCCCAGATACTTTACTGTGTGGTTGT
TGGATTGAGGGCCCTCGGATAAAGGTCGGTAACGA
>CL1Contig10029 (304-34.1-10376)
AATAAACTCCGGGCCAGTCGTGGGACTAGTATGAGCAAACAAAAACATTTGGTCTATGAA
ACAAACAAAAGGTTTTAAATTTTGAAATCCGCAATGCTTTTGGAAAATGAAACTACCATA
AGGCCTCCCGCCACACACACAATGCAATCGCACAATTGGAGGAGATTTCTCCTTATGATA
GTCAAACATGCTTGATACGCGAAAATCCTTTTGATATTATTATTAGTGCATAGTGTGGAA
AACATTTCGAAAGTATAATATTAATCTTAGCCAGCATACGTACCATTATAATATGCCTAC
TATA
>CL1Contig6773 (458-22.6-10367)
ACCCAACAGATTAGGTAGTTATATAAATATATATTTATATAAAAATTACAAGTACGCTCT
CTCAAGATAGACACCACTCCAGAGCCTAGGTATTCACTCAACCTAATGCTCTGATACCAA
CTGTAGCGACCCAACTTTCTAACACCAGAAAGTCGCATCACTAATTAAGAAAGAAAGGGA
TAGAAGAAGAAAAGATAAGAAAGAAGAAACACAACAACATCAGATAACTCACAGCGGAAC
GAATGAAATATAATATATCACATAAAATATTACATAGTATCATATTACATCAGAGTACAC
AACTTAAAACAACAGATATTAGACAGTTATAAACATCTGTCTAACTATACAACTCAAGTA
CAACAGATACAGATACCAAACAAACACAGCGGAACCATAATATATATATCTACACGTGGA
AGCCTCCTGCTCCATATCTCCTCCAGAATTTGTCAAGC
>CL1Contig11185 (201-51.5-10357)
TACCTGAAAAGCTATAACACTCGGTCTGACCCGAGCATTACATCAAAGTAACACCCGGGT
CAGGCTGGAAACCAGCGTGAGTAAACCCATCTAACATGGAATACAAAAGCATACAACTTA
TATAAACCCGGGGTAACTTATATCAATTTACAACTTCACAAGTTGTTATAGACATCACTT
ATTTCACACATCAATTTTCTA
>CL1Contig7283 (367-28.2-10356)
CCATTTGAATGAAAGGTTTTGGGCCTTAAGCTGTGATTTAACTGAAATCCCATAATCCAT
ATTATTATTTTTAAATATTGCGCTCACTATTCGGTTTAGCCGGGAGAGGACCTTTGTGTC
ATATAACCCATTCCGAATAGTGATACGACGAAATGGATGAGCATTTGAAGACGGTGGTGA
AGACCGGACGTCTTCGAGAACGATAGGATAACCTGTCGAATGACTCTGCACTGAGTTGCT
CCGGTATAGAGATCTCCATATGTGATGGGGAGTCCGATCGGGATTGTGGATGCCCGGATT
GCAAGGGCTTCTTTGGAAGTGCCTTCGGTTCCGTTCGAACCCAGGACTGACTTGTATGGT
TGTATAT
>CL1Contig1905 (253-40.6-10267)
ATCGGGTGTCAATTTGATATTTCGAAAACCACATCGATCCAAATTTAAACGATAGGTCGT
GAATTCTCAAGTGAAGATCGAGATGGTGTTTTCAGAATGCAAGGGTTATCGTCGTTAACT
CTGAGGGTGATTCCAAAATGAGTGTAACGAGATAATGCCTTCGGTTTCGTTCGAACCCGG
AACGAACTTGTATGGATTGAATGCTTTCAGCACATCGTCAGGTGGACGATAAGAATTCAA
AGGGATATGTTCT
>CL1Contig3342 (348-29.5-10266)
TAACTTTAAATTCATTTTTATTTACAACTCATATTCATAAATATATTCATATAGTTTCAC
TTCTTATATATATAAGTTTATTTCACAATTGTAAATCACTTTAATTATAATTCAATTCTT
ATAATTCTTTTTTGCTTATACAATTATTCTTTTATTTAGATTATTCAAACAACTAAACAA
TCAACTTATATACACTTTAATAATTCTGAAAAATTATTCCTTTATATATAAAATATAATC
AAGGTAAAATTATTTCATTTACCCAATTTAAAAACAATATTATGTCGAATTGTTCTGTTC
AAGTGTTTAGAGATCCCTATCAACAACGTTAATTACTCGTATTAACCA
>CL1Contig2232 (256-40.0-10250)
AGGTTGGTAACGACCGGGGGATGGCATACTCGTGTCAGTTGTTACCTAGTTACAGAGGTA
ACCCGGCCTTGTGTAGCAGAGATCCGGTTAGGTTCTCGGGGACGTCCCTCCAGAGGCGTT
CCATTTTATGTGGGAAGTTCCTTTGCCTGACCATTTGTTGGAAATCCAAACAAAACAATA
CGAGCCCTGTACGGTTTTAGTTGTATAACCTGCCATTTAAAGTGGTAGCTATAGCTGGCA
TAATATAATGGTACCT
>CL1Contig8684 (321-31.9-10243)
ATTATCAATATCAAAATAGATAATCCATATATCACCATCACAATAGATAATCTATGTTAT
CATCACAATACAATCAAACATCCATACCACACAATATTATTTATCTCATTACTGAGATCA
CAAAGCATCCAAGACAATCAATGACATCCATTCATACATAAGCAATGATTTACTCATAAC
AATATAATTAATTTAAAATGAATTAAATTAACTATCTCTATCTCTAATTAATTTAAAATG
AATTAAATTAATTACTTCATCTATAATTAATTTAAAATAAATTAAATTAATTACTTCACC
AAAATAAATCTTGCCTACTTA
>CL1Contig9464 (560-18.3-10239)
GGATAGGAATAGCTGCGGTTGCAGGGTCTTGACCACTTGTAGTGGTACCTCCCTGTCCCC
TACCTCATCCTCTTCTCGCGCTCATTCTCACTATCTGTAAATAGTAAGAAAACTTGATTT
AGGCATACGGACGAGATATCTTAGGGATATACTCATTCTAGGGTATTTCTAACCCTATCT
CTAATGAGTCACCTAATGTGTTATACTCCATAGCTAAAGTTCTTACTCAACCTTTAGCTC
TGATACCACTTGTCACGACCCGAAATCCAATGTTCGAAAATTGACATCAAATACCTCACT
TGTATTCGACTGCCGAAGATTCAAACATCGAACTCCAGTCGGATGGAGCTTATAACAACA
TTAGATGAATATAAAATAGCGGAAACAAAATGAATATCATGCATAACATCACAGATACAA
CATCATCATAATATCTGTTACAACATCAGAGTATCATAATACATGAATCACAACTCCAAA
TAGAATGTCATAATAGAACAACAAGAGATCATATGCCAAAAGTCTTCAAAGGAATAGAGT
GATAGTGAACATCCAAATCT
>CL1Contig12191 (540-18.9-10222)
TATTTATTAAAATTAAAACAAAGCTAATCTATTTAAAATATAAACCAAATATTTATATTG
TAAATAGAAATCAATTTATATCATTTAAAAGATAAAATAACCAATTTAAATATTTATTGA
AGAAGATTATTAAATTTATTTGAATAATTATTAACAGAATATCAATATCAATTTAATTTT
AACTACAGATTATTAAATTGATATTGTTAAAAATTCCGGGATATTACAATCCTTCCCCCT
TAAAAGAATTTCGTCCTCGAAATTTAAAACAAAGGTAATTTAATAATCTCATTAAATTTT
AATTTAAAAACACAAGCATATATCAAACATATGCTAACAACCAAAACAACCAATCAAACA
AATCTAATTATCCAGACAAATTCTGGATAGAATTTCTTCGAGTTTCCCCAGGTATATATA
TATACCGGGATACTCGCTCTAGAGAATCCAAACAATCAATACTATGAAGCTGCAAAAGCT
CCTACCATATATATCTACAACACTAGACAATATATCACACTACAGACGAGTCTGACTCAA
>CL1Contig7620 (397-25.7-10216)
AATATTTCCCTTTGATTGGGTATTTGATATGATTGTTTGAATTTGAATGCACACTTATTT
TTGAATAAGCGCTCACTATTCGGGTTAACCGGGAAAGGACCATGGGGTCGTATAACCCAT
TCCGAATATGTGATACGTCGTTGTGAATTGCATTTGAAGATCGGTGTTGAAGACCGGATA
TTTGCAAGAGCGATAGGATGACCTATCGATTGTCTCTGCACCGAGTCGCGCCGGTATAGA
GATTCCCTAAGTGATGGGAAGTCCGATCGGGATTGTGAATACCCGGATTTGCAAGGGCTT
CTTCGGAAGTGCCTTCGGTTCTGTTCGAACCCGAAACAGACTTGTATGGATTGTATGTCT
GACATTACAAACTGAATATAAAGCTGATTTCTTTCAA
>CL1Contig12478 (454-22.4-10189)
CAAACACTACTACTCAAGCAATAGCAAACTGAACTTGCTTCCTTCCTTGCACAGCTGCTA
CCTCGCTTCCGCTGCACAACTCTGATTCTGAAATAGATGAGAATACTGTTGATGAACACG
AGTACAAACTTATCCAATATATCCGGGAAACTTTGTTCATCAAATCCATAAAATCTTAGT
GACCCATCTGACTCGGTCACACAACCTTATAGCAGAATCCAACTCAAAAACTAGATCTGA
CCAACCCAAATTCCAAAAATTTCTGAGCTGCTACACCAACTCTTCTTCTAGGCTAACCAC
CAAAATCGCTTCTGGAACCAAAACAATATGGAACTCAATTCCAGATGCAGACAAACTTCT
GATTACATCAGTAGCTCCTACTTCCACATGAGAACCCTCAGTCTCAAACAAAAGATTGCC
CAAGAAAAATTCCCAAACTAATCGCAAGTCACTT
>CL1Contig11810 (394-25.7-10143)
CGCCACAAATAAACATGTCGGGTTTTTACCTTACGATAGCTAAAACACTTTTTATTAAAA
TCCTCTGATATTATAATAGGGTCTATATACAAATACTTATTAAAATAGCCGAAATTGTTA
CATCTATTAAATTCCAGCTACTAGCCACAATCGTGGGTAATACAAACAAAACTCGTAAAA
GGCTCGTAGGGAGAATGGATTTCCAACTAATGACTAGGCACTGGGGTACCACCTGTCACA
GTACGTGGTCTAGATCACAGTACCGAGGAGTACGCCCGCTCCCCTGCAACACAAGACCGG
AACCATCCCTTACTGGACAGTTCCGAATAAGATCACCCCGCGGTTGGGATCAGCAACCGC
ACCACTAAGCCGAAATAAAAAGGGACATCTAGAC
>CL1Contig3582 (381-26.6-10131)
GTACAGAAATACGAACCATTTGGGGTTAAAGAAGAAGAGGTAGAAGAAGAAAATAGAAAA
CAACAACAGAATCTAACCATCGCAGCGGAATAAAATATAATAGATAATAAATGATCTTTA
CTCAAAAATCAAATATCTCTGTTTATATATTACATCATCAGAGTACATCAATCACAGCTC
AACATCAATATCATACAAATGGATACACAACAACTCAACACAGCGGAATATATATAAACA
AGTACGAAAGTACGTATCGTCATCCAGCTCGTCTCCTGAGCTCCACAGCATCATATCCTG
TATCCTATAATACTCGGTCTGACCCGAGCATTATAGTTAAATAACACCTGAGTCAATCTG
GAATAACAGCGTGTGAAAATC
>CL1Contig3080 (254-39.6-10066)
AAATTCTCACATTCGCATTGGATCAAAATATAATATCAATAATAAGAGTTTACAAAAGAA
TTCTGTATCTGTCAAAATACCTTTATAATACATCAGAGTTACACATATATACAGACACTG
GATATACACAATCATCATGTCTCAGATATACAACAATATAATACAGCGGAAACACTCCAT
ACGTTCTTGCCATCCAGCTCGCCTCCTGAGCTCCAGAACGTCCTTACCTGAAAATCTGTA
ATACTCGGTCTGAC
>CL1Contig4205 (324-31.1-10064)
CATACCGGAAATGGTCAAAACAGGAAAGATGCGGCAAGGTTATTAGGGGTTGCTGTAGCT
CCCCTTAGGGTATGTACATTTCCTTCTGGATAGAGGTGGTATCATGGTATGGAGCCCAGA
TACTTAACCTATGTGGTTGCTGCAAATTTATTACTTTGTGGTTGTTGGTATTGAGGATCC
TCGGATAAAGGTTGTTTACAACCGGGGGATGACATACTCGTGTCAGTAGTTACCTATTTT
TGCAGAGGTAACCCGGCCTTGTGTTGGCAGAGATCCGGTTAGGTTCTCGGGACGTCCCTC
CAAAGGCGTACCCATGAGGCAGTA
>CL1Contig5168 (425-23.6-10043)
TTTTTTGTTTTAAAGATAAAACACTTTTTTGTTTGCTCATACCAGTCCCATGACTGACCT
GGAGTTTATTGTTCCCTTCCTAAACTCTGGGTGCCCACAATTTTCCACACGGGCAGTCTA
GAGTTTGGTTTTTCAGATAGTCAGGTTTAGTAGATTATCTGGAGCTAGTTCAGTCCTTGG
ACGACTGACCTTGCTTATCTTGGTGCAATCTTGATGGTGGATCGAGCTTGAAGTTTTGGA
GCTTTGTCTTTGGAGCTTTTGGATCAGAGTTGCAGTATTGGATTCTGTGAAGACTTATCT
CATATTGTATCATGTTCCGCTGTATTCTGTGTTGTATATTCTCTGATGTTGATGATTATC
ATTGTATCAAATTGATGTATCGGATATTGTTCATGTTGTAGCAGTGATATCATCTTTTTT
TCCGC
>CL1Contig1895 (532-18.9-10029)
ATTCGGTCCATACAAGTTGGTCCTTGGTTCGAATGAAAATGAAGGCACTATCTCGTTGCA
CTCATTTTGGAATCACCCTCAGAGTCAACGACCATAGCCCTTGCACTCTGAATCACCATC
TCGAACCTGAAAGTACTATCTCCATCAAACTCATCACGGAATCACCCTCAGAGTTATACT
GACGAATAGTCCTTACACCTCGAGTCTTCACTCTTCACTTGAGATTCACGACCTAACGTT
TAATTTGGATCGATGTGGTTTTCGGAATTCCAAATTTGGAAATCCGATCCCGGTCTCATC
GAAATCCAAACGCCATCTTAATGTCCAAGTGAATTTAGTTTGAACAATTAATTCAATTCA
TCATTATCTATATACACACAGATAGATAATTTACATATCACAATAGATAATCACATTCTC
ATCATAAACAGATAATCCGTATCATCATCACAAACAGATAATCATCACAACCAGATAATC
ATCACAAACAGATCCATATTATCATATTTTAACTAAGCATACATATCATACA
>CL1Contig5325 (328-30.4-9985)
TCCAGTGGAAATAGAAATACTTGGAATTTATTCTGAGAAAGGCAGATAGTTTTGAAAACT
GTTTTCAAGGAGTTTGAAAAGTGAAATTATATCTTGTGAAGATATTTTTGAGATAAATAA
ATAATTTGGGAAATTATTTATTGTGTGATGGATGTTGTGAATATTAATTGATAGTTAAAT
AACCGACTATCAATATTGGACAATGCGTTGATCGTTTCGAAGAGACCGGGATCGAGATTT
ATTTCTCGAAAACCACTTCGATCCGGTTTGTACGTTTCGTGTAAAAAGTTCGGAGTCGAA
GATGGAGCAGTGAAGTGCAAGGGCTAGT
>CL1Contig1148 (234-42.6-9971)
CCAGCTTTACATCTCCAAATTGTAACGTCAGACACACATCCATACAAGTCCGTTCCGGGA
TCGAACGGAACCGAAGGCACTTCCAAAGAAGCCCTTGCAATCCGGATATTCACTAATCAC
GTCCGGAATTCCCATCACAAAGGGTGATAAAATCTCTATATCGGAGATCAGCCGATGCAG
AGTCATTCGACGGTAATCCTTCTGTTTTCACAAATATCCGATCTTCAACACCGG
>CL1Contig6631 (539-18.5-9954)
AGATATATAGTATTCCGCTGTGTGTTCTGTGATTGTCTCTGAGTTGTATTATGTTGTAAA
TACTAGACAGGTGTTTATAACTGTCTAGTATGTGTTGTATTATCTGTGTACTCTGATAGT
GGTTGTAAACTATGTAATATATTATGTTATTAATATAATTTATTCGTTCCGCTGTTAGAT
TCTGATGTGTTGTTTCTTCTTCTTCTCTTTCTTTCTCTTTTCTATCCCTTTCTTTCTTAT
TAATGATGCGTCATTCTGTGGAGACGGATGGCGGGTCGTTACAGTGGTATCAGAGCATTA
GGTTGAGTGAATACCTAGGCTCTGGAGTGGTGTCTATCTTGAGAGAGCGTATTTGTAATT
TTATATATATTTATATATATTTATCTATTTCTACCTATCTGTTGGGTTACCTGTTCGGGT
TTTCCAATATAAGTTATAAAGGTAGATAGGGTAGTGGTGTGTGACACGACTACCATTGGT
TGGAGTTTGAATGTTTGAGGTTGGAAGTGTATCTGTCGAGACTGTAGACCTAATACCAT
>CL1Contig10177 (404-24.6-9952)
GGTCAATCATGGGACTGGTATGAGTAAACAAAAAATAGTTGCTTTCAAATAAAACAGATT
TATAAAAGAAAATCCGGTATGCTTTTGGAAAATGAAACTACCATAAGACCTCCCGCCACA
CACACAATGCAATCGCAGAATTGGAGGAGATTTCTTCTTATGATAGTCAAATATGCTTGA
TACGAGAAAATTCTTTGATATTATTACTAGTGCATAGTGTAGAAAGCCATTTCGAAAGTA
AAATATCAATCCTAGCCAACATACGACCAGTATCGTATGCCTACTATAGCTACCATCTAA
ACAGTAGGGCGCCACCATAAGTAAATGGCAGGTAATACAACTAAAACCGTACGGGGTTCG
TATTGGGAATTGGGATCTCCAACAATGGTCAGGCTAAAGAACTT
>CL1Contig3407 (346-28.7-9944)
TAAGCCCGAAAATCGAACCATTAGGGTAAAAGAAAAAGGAGATAGAAGAAGAGAAAACAA
AACAACAACAGAATCTTACCATCGCAGCGGAATAAAATATAATAGATAATAACAGATCTT
TACACAAAAGAAAACTATATCTGTTTTATACATACATCATCAGAATACATCATCAGAGTT
CAACAACATCAATAACATACAACTGGACAGTCATATAAACTTGTCCTCAAAACTGAATAC
ACAGCGGAATAATAATCAAGTACGGAAGTACGTATCGCCATCCAGCTCGTCTCCTGAGCT
CCACAACATCCTTTCCTGTAATCTATAATACTCGGTCTGACCCGAG
>CL1Contig2413 (337-29.5-9932)
TTTTAGATGTATTACCTGCTATGCAATGTGGCGGTAACCTGCTATTGAACATAGTAGCTA
TAGTAGGCATACGATAATGGTCGTATGTTGGCTAAGATTTATATTCTACTTTCGAAATTG
TTTTCTACACTATGCACTAGTAATAATATCAAATGTTTCTTTTTAATGCGTATCAAGCAT
CTTTGACTATCATAAGGAGAAATCTCCTCCGATTCTGCGTTTGCATTGTGTGTGTGTGCG
GGAGGCCTTATGGTAGTCTCATTTTTAAAAGCATTGCGAATTGACTTTGAAAATCTTTTG
TTGAATGTTTTAAAAGATAAACTGTTTTTGTTGCTCA
>CL1Contig8731 (665-14.9-9909)
TTCCATTAATTAATTAGTTATCCTCTAGTTAATCAACTTAATTAATCACCCTTGATTAAT
TATTCTTTAATTACATTCTAGTAATTATCCATTAATTAATTGCACAAATTAATTACTCTA
AACCAAATACAGTAATTAACCCTTAATTACTTCATTAATTAATTAACTATAATTAATTAC
ATTTAACCTTAATTAATTACAATTAATTAATTACACTTAATCACTTATTATTGATTAATT
AATCTTAATTAATCAATCTTAATTACATCATTAATTATATTAATTAATGATCCTTAATTA
TATTTAATTAATTATCTTATTTAAATTAATTACATTAAGTAATTAATCTCAATTAAACCA
TAATTATTAATCACCTTTGATTAATCACATTCAGTAATTAACTACCCTTAATTACTTATC
AAATTAATTACTCCTTAATTAATTTCTTTAATTAATCCCTTGATTAATTATACAAAGTAA
TTTAATCCAAATTACTTCCACAATTAAACCATCTTCCATTAATTACATCCAGTAATTATC
ATTAATTACTTCACTAAGTAATTACACTCCATTAATTACATTAAGTAATTATTATCAAAT
CATCCATTGATTAAATTAATTAAACTTAATTAATTAACTCAACAAATCACATTAAACTCA
ATTAA
>CL1Contig377 (300-32.8-9836)
GTACCGCCCGTCACAGTACGTGGCCTAGATCACCGTACCGAGGAGCCACCCTAACTCCCC
TGCAACACAAGGCCGGAACCATTCCTTACTGAACAGTCCCGAACAAGACAACCCCGGCAG
TTGTTGCAATCAACTGCCCCACACAGCCGAATATAAAGGGACTTCTAGACAGGGGTAAAT
CTTGCTCTCCAGTGGGAGCTACCCACGAAGCCTTGCTGCACCTCCCCTGTTTTAGCCATT
CCCGGTTGATGAGGCTGAGGCTACGATTACCTTATAAGACATATCACTTAGAATGCTCAT
>CL1Contig10007 (289-34.0-9821)
ATACTCCTGAGCTAAAGTTTCAACCTTCAGCTCTGATACCAAATGTAACGACCCTGACTC
GACCTTCGAAAATCGGCACCGAATACGACACTCGTATTCAAATGCCGCAGATCCAAACGT
CGAATCTGGTTCGCCGGAGCTTATAACACCATTAAGTATAACAACACAGCGGAAGAAAAA
GAATAAATACATTGATATACAACACTGATACAACAGAGTGATACAATGAATATCAATATA
CATCAGAGATACGATAAAAGAAAATAGCAGCGTAACAAATAACTCAAAG
>CL1Contig5012 (332-29.6-9813)
GCATTGCGGATTTGAACTTTAAAAGCTTTGTTGTTTGTTTTAAAAGATAAAAACTTTTTT
GTTTGCTCACACCAGTCCCATGACTGACCTGGAGTTTATTGTTCCTTTCCTAAACTCTGG
GTGCCCACAATTTTCCACACGGGCAGTCTAGAGTTGGGTTTTTCAGATAGTCGAATAGTA
GGAATTGATTCGATAGCCTTCGAAGCCCTTTGGATTTGTGGATCGCATTTGCTACACTTC
AGCATTCACGAGCTGAACTTGCTTAGCTTCGTGCAACTTGATGAGGGTTCGAGCTAGCTT
TTGATTGAAGATGGTGCTTTTGGAATTTGGTA
>CL1Contig4069 (287-34.1-9788)
AAGGGGCGCTAACCCCTATAACCCTGCTGCATCCTTCCTGTTTTGACCATTCCCGGGTTG
TGAGGTCCGACGAAGTCTCGTCCACAAAGCTACGCTTTTCACAAAAGCCATGCTTCGATC
AACAAATGATCAGCAGCACTTCGTATGCCACATTACCAAATTGGGAATGTATCACTAGTA
ACCATCAACTACATAACCTCTGAGCTCGTACGTCTCAGAGAAGGGGGTAAGCTAAGAGAA
TAAATCTCCGCCACCAACAGAAATGTATTTGATAGAAACCAGCTTTA
>CL1Contig7045 (468-20.7-9685)
TCAACCACTTCTAAAACTGCTTCAAGAGAAAACACCTTCGGAAAATATCCAAGGATACTG
CATCTCATCACGCAGTTATCAAGATATCATCACTTACTTCTGCACTTCCGACAAATCCAA
ACTCAAGAAAAATTCGCTCACCCGAGCGAAATCCAAACTTACACTTCAAAGATAAACTCC
GAATCTTTAAAAAGATTTCCTTCGGATATCAGAGAAATCCTTACTCCAAACTACAAATCT
TACTCGAGACGGTATTAGGTCTACAGTCTCGACAAATACTTCCAACCTCAAACATATGGA
CCTCTTCCATCAGTGGTAGTCGTGTTACACACACACACCACTACTCCATCTACCTCTAAA
ACTTATGTTGGAAAATCCGAACAGATAACCCAACAGATTAGGTAGATATAGATATATATA
GTTATATACAAAAATTACAAGTACGCTCTCTCAAGAAAGACACCACTC
>CL1Contig11130 (424-22.8-9664)
ACCCTGGGTTTTAAGTATATTTTATGCATTGGTATTTCTTGTTAGATGGGTTTACTCACG
CTGGTTTCCAGCCTGACCCGGGTGTTACTTTGATGTAATGCTCGGGTCAGACCGAGTATT
ACAGATTTTCAGGTTAGGACGTTCAGGAGCTCAGGAGGCGAGCTGGTGGCAATATCGTAT
AGAGTATATCCGCTGTATTTATATTATTGTTTATCTGAGTCATGATAATTGTAAATATTC
AGTGACTGTATATTATGTGAAACTCTGATGTATATTAAATGTAATCGACAGATATAATAT
TCTTTTGTAAACTGTTATTATTTATTATATTTTATCCGCTGCGAATGTGAGATGTTTGGT
GTTTCTGTTCTTCTTCTTCTATCTCTTTCTTCTTTTTCATAACTATCTGGAATTTTCGGG
TTCG
>CL1Contig392 (426-22.7-9661)
TATTTTCTGTTTTATTAAACTCTTGGGTACTCATATTATGTATGAGTAGTCAAGTGGTTC
AGGTTAGCTTGACGAATTCTGGAGGAGATATGGAGCAGGAGGCTTCGACGTGTAGATATA
TATTGATTCCGCTGTGTTTGTTTGGTATCTGTTTCTGTTGTACTTGAGTTGTATAGTTAG
ACAGAAGTTTATAACTGTCTAATATCTGTTGTTTAAGTTGTGTACTCTGATGTAATGAGA
TACTATGTAATATTTTATGTGATATATTATATTTTATTCGTTCCGCTGTGAGTTCTCTGA
TGTTGTTGTGTTTCTTCTTTCTCTTTCTTTTCTTCTTCTATCCCTTTCTTTCTTCACTAG
TGATGCGATTTCCTGGAGATAGGAAGTCGGGTCGCTACATTTGGTATCAGAGCATTAGGC
TGAGCG
>CL1Contig2037 (359-26.9-9657)
TTTGGTAAGGAAGTTCCTTAGCCTGACCATTTGTTGGAAATCCAATCATCAATACGCGCC
TAGTACGGTTTTAGTTGTATAACCTGCCATTTACTTATGGTGGTGACCCACTGTTTAGAT
GGTAGCTATAGTAGGCATAGTACGAAATGTCTATGCTGGCTAAGATTAATATTATACTTT
CGAAATGGTTTTCTACACTATGCACTAGTAATAATATCAAAGAAATTTTCTCGTATCAAG
CATATTTGACTATCATAAGAAGAAATCTCCTCCAATTCTGCGATTGCATTGTGTGTGTGG
CGGGAGGTCTTATGGTAGTTTCATTTTTTAAAAGCATACCGAAATTCTTTTATAAATCT
>CL1Contig1574 (581-16.6-9643)
TCAACGACCATAGCCCTTGCACTCTGATTCACCATCTCGAATCTATAAGCACTATTCCGT
CAACTCATTACGGAATCACCCACAGAGTTATACTGACGTATAGCCCTTACACCTCGAGTC
TTCACTTGCTCCACTTGGATTAACGACCTAACGTTTAATTGGAATCGATGTGGTTTTCGG
ATTCCAAATATGGAAACCCGATCCCGGTCTCATCGAAATCCAAAGCGTGTCTTTTAGGTC
CAAGTTGTTTTAAAAAGTTTTAAAACAATTCAATTTAAACTATCTATATACACACAGATA
GATACTTCACATCATCATAATAGATAATCAACAATATTATCATAAACAGGTAATCATCAC
AAATTGACAATCTATATTATCATCATCAATAGATACTCATATCATCATCACAATGCAACC
AATGCATCCATAACACACAACACTATTTATCTCATGTCTGAGATTCAAACCATTCAGGGT
AAACCATATCATCCATTCATAAGCAAGGATCTATAATCACACCATCTATAATTAATTTAA
AATGAATTGAATTAATTACTTCTATCTCTAATTTATTTAAA
>CL1Contig10183 (414-23.2-9621)
TAATATTATACTTTCGAAATGTTTTCCACACTATGCACTAATAATAATAATATCAAAAGG
GTTTCGCGTATCAAGCATGTTTGACTATCATAAGGAGAAATCTCCCCCAAGTGTGCGATT
GCATTGTGTGTGTGCCGGGAGGCCTTATGGTAGTTTCATTTTCCAAAAGCATAGCGGATT
TCTTTTTATTTTCTTTGTGAAAATAACTGTTTTTAAGATCTCACACCAGTCCCATGACTG
ACCTGGAGTTTATTGTTCCCTTTCTAAACTCTGGGTGCCCATAATTTTCCACACGGGCAG
CCTAGAGTCAGGTTATCAATTGGATCTGGATGGATTGCTGTGGAGATCTGGAGGCAAGCT
GGATGGCGAGACGTATTGTCTATACTATGTAGTGTATGTTGCGTATGGTTAGTG
>CL1Contig12025 (836-11.5-9595)
ACTCTGATCTAGGGTAGATGAAAATGCTGATGACACACATAAGCACAACTGGACAACACA
TTACAAAAATATGATTCAACAGATCCAAAATAAAACTCAGAAATTCCTCCAAAACTTGAG
CTGCTTTACCAATTCCTCTCTCTAGAAACCATTCTATTACTAAGCTGAACCATCGGCACT
ACTTCTGAAATCCAGTCGATACCAAACTCAACTCCTCAGATGCTAAGGCAAACCACCGAC
CTCTTCAAAGATATCCAGAAGAATTTCTGCCATCCCAGAGAATACTTAACTATCGCAAGT
CACTTTTGCGATCAACCCAGGCTAATATCCAAAGAAAACTGTTCTCTCCTTACCAATCTG
AACAGCTTAAGCTTATCTAGCCAATCCATTGAAGAAATGGATCCACAAAACTGCCTCTGA
ACTTCACCTCTAAAGAACTGCTGACAGATGACCTCCTCGCGTGCCGGCAGAACAATCTGA
GCTGCAACACTGCTACTGATGCCAAAAACTCCTTAATCCAAAACTCCTCGAAAAACTCGG
GCCTCAAAGCCAAACACAACATTCAGCTGAACTCAACCTCAGAACTAATGCAGACACACT
TCCTTATCCAAAGATCCTTGAGAACTTCTTCGGAAACAATCCATCGCTACTGCATCTCAA
CACACAACTACTACTTCTTGAGTTACCAAGATAATATTCTAGCTTCTGCTCACTCACACA
ATCCAAATTCTACTCATCCACTCTTGTACAACAAAATGGACTCCAAATCTCAACAGGTTT
CCTCAAGAGATTAGGTGAAATCCTTACACTTCAAATTTACTCGAGACGGTATTAGG
>CL1Contig2410 (518-18.5-9593)
ACGCGAAAACTATTTTGATATTATTATTAGTGCATAGTGGAAAACATTTCGAAAGTATAA
TATTAATCTTAGCCAGCATAGGCATTTCGCACTTATGCCTACTATAGCTACCATGTTCAA
TAGCAGGTTACCGCCACATTCCATGGCAGGTTATACAACTAAACCGTACAAGATCGTATT
GTTTCTTTGGATTTTCCAACAAATGGTCAGGCCAAGGAACTTCCCATTGCCACATGGGTA
CGCCTCTGGAAAGACGACCCGAGAACTAACGTTACGGTTAGATCTCTGCCAACACAAGGC
CGGGTTACCCCTAACTGGGTAACTACTGACACGAATATGTCATCCCCCGATCGTAACCGA
TCTATCCGAGGATCCTCGATTTCCAACAACCACAAAGCAATAAATTTGCAGCAACAACAT
AGGTTAAGTATCTGGGCTCCATACCATGATACCACCTCTATCCAGAAGGAATGACATACA
CTAAAGGGCGCTACCCCTAATAACCTTGCTGCATCCTT
>CL1Contig3111 (346-27.7-9581)
TCCGTTGTGTATTAAGTTTTGAGGACAGTTTATATGACTGTCCAGATTGTATGTTATTGA
TGTCATTGAACTCTGATGATGTATTCTGGTGATGTATGTATAAAACAGATATAGTTTTCT
TTTGTGTAAAGATCTGTTATTATCTATTATATTTTATTCCGCTGCGATGGTTAGATTCTG
ATGTTGTTTTCTATTTTCTTCTTCTACCTCTTCTTCTTTAACCCAAATGGTTCGTATTTC
TGTTCATCTTGAGTTGATTGATGTAGAATAGTGTTGACTCAAGGGGTACGGGTTTGCGGG
CTGTTACAGTGGTATCGGTGCATAGGTTGGTGATAACCTTGGCTCT
>CL1Contig2366 (391-24.5-9580)
CTCTGCCAACACAAGGCCGGGTTACCCCTAACTGGGTAACTACTGACACGAGTATGCCAT
CCCCCGGTCCTTTGGGACCTTTAACCGAGCGCTCGTAATCAACATCACACCATAATAATA
AGTGTTTCAACATGAGTAAGTATCTGGGCTCCATACCATGATACCACCCTTTTCCAGAAG
GAAATGCACATACCCTAAAGGGAGCTACCCCTCATAACCTTGCCGCATCTTTCCTGTTTT
GACCATTCCGGGGTGTGAGGCTCGACGAAGTCTCGTCCACAAAGCCACGCTTTGGTACAA
AGCCATGCTTTGGTACAAAGCCATGCTTTGGGTCAACAAATGATCAAAGTAATGATCACA
AAGATAAATGATCAAACAAATGATCCTATCA
>CL1Contig6160 (445-21.5-9573)
ATGTTTTCTTTCGGAACAAGTTTAAGGAAGTGTGTCTGCTTCGGAGTTGTAGCTGAGTTC
AGCAGGATGTATGTGTTTAGTTGGAGGTCCGAGTTTCTCAAAGAACTTTGGATAAGAAGT
CTTTGGCATCTGTGTTAGCGGTGCAGCTCGGGAGTGTTCTGTGTTTCAGCAGGAAGATCT
TTTTGGCTTAGCATTTCCTGGAGGTGGAATTCAGAAGCAGCAGTGAGGATCTGTTTCTTC
GATGGATTAGTTGGTCAAGGATAAACTGTTCTGATTAGTGGAGAGAGAACAGTATCTTGG
ATATTGGATTGGTTGATCGCAAAAGTGACTTGCGATAGTTTGGTGATTATCTTAGATAGT
CTTTTGCTTGGATTTGTGGCATTTCTAGAGGATGTAGAAGTTATGGAGTTGTCGAAGATT
GACCGGATAAATCTTCAGGGAAGTT
>CL1Contig10228 (305-31.4-9567)
CCATTCATGCTTTTTGGAAAATGAAATTACCATAAGGTCTCCCGGCACACACTCAAATGC
AATCGCACACATGGGGGAGGTTTCTCCTTATAGTAGTCAAACATGCTTGATACGCGAAAA
TCCTTTTGATATTATTATTAGTGCATAGTGTGGAAAACATTTCGCAAGTATAATATTAAT
CTTAGCCAGCATACGTACCATTATAGTATGCCTACTATAGCTACCATGTTAAATGGCAGG
TTCTACAACTGAAATCGTAAAGGGCTCGTATTGTTTTTTGGAATTCCAACAAATGGCCAA
GGCTA
>CL1Contig3872 (271-35.2-9547)
CCATACCAGAACACCACTTTTTATCCAGAAGGAAATGCACATACCCTGAGGGGCGCGACC
CCCATAACCTTGCTGCATCCTTTCCTGTTTCGACCATTTCCGGGGTGTGAGGTTCGATGA
AGTCTCGTCCCACAAAGCTACGCTTTTCACAAAAGCCATGCTTCGATCAACCAATGATCA
GCACTTAGCATGCCACATTACCAAATTGGGAATATATCACTAGTAACCATCAACTACATA
ACCTCTGAGCTCGTACGTCTCAGAGAAGGAT
>CL1Contig10394 (300-31.7-9524)
AGAAATCTCCTCCGATTCTGTGTTTGCATTGTGTGTGTGTGCGGGAGGCCTTATGGTAGT
CTCATTTTCTAAAAAACATTGCGAATCTATTTTAAAATTATCCTGTTCTTTGTTTTAAAG
ATAAACTGTTTTAGTTCTCACACCAGTCACATGACTGACTCGGAGTTTATTGTTTTCCTT
CCTAAACTCTGGGTGCCCACCAATTTCCACACGGGCAGTCAAGAGTCAGGTTTTCATCAG
GATATTTCTAGAGTTGCTGGAGGCAAGCTGGATGGCATGGCGCATTACTAGTATATATAA
>CL1Contig4904 (508-18.7-9509)
TCGGAACTCCCAATAAAAATGCACAAAGATAAGCAAGTGCGGTGTGATCCAAAGACTGAA
CTAGCTCCAGATAACCTACTAATCTGACTATCTGAAAAACCCAACTCTAGACTGCTCGTG
TAGAAAATAATGAGCACCCAGAGTTTAGGAAAGAAAACAATAAACTCCGGATCAGTCGTG
GGACTGGTGTGAGCAACAAAAACAGTTTATCTTTTAAAACATTCAACAAAAGATTTTCAA
AGTCAATTCGCAATGCTTTTTAAAAATGAGACTACCATAAGACCTCCCGCCACACACACA
ATGCAAACGCAGACTTGGAGAAGATTTCTCCTTATGATAGTCAAAGATGCTTGATACGCA
TTAAAATCAAATCAATTTTGATATTATTATTAGTGCATAGTGTAGAAAAATTCATTTCGA
AAGTAGAATATAAATCTTAGCCAGCATAGGTACCATTATATTATGCCTACTATAGCTAAC
ACCTAAGATGGCAGGTTATACAACTACA
>CL1Contig7083 (356-26.6-9480)
GGTAGAAATAAATATATCTATATTTATATTTAAAATTACAAGTACGCTCTCTCAAGAAAG
ACACCACTACAGAGCCTAGGTATTCACTCAACCTAATGCTCTGATACCAAATGTGACGAC
CCGACTTTCTACTCCCAGAAAATCGCATCATCTTGAAGAAAGAAAGGGATAGAAGAAGAA
AAGAAAGAGAAAGAAGAAAAAAAACAACATCAGAGAACTCACAGCGGAACGAATAAAATA
TAATATATCACATAAAATATTACATAGTATCATATTACATCAGAGTACACAATAAACAAC
ACAGATTAGACAGTTATAAACATCTGTCTAATTATACAATTCAAGTACACAAGAAA
>CL1Contig7735 (292-32.3-9443)
ATCATTCCTGATTAATTATTCTCTAATACATTCAAGTAATTAGCCTTTAATTAATTTCAC
AAATTAATTATTCTAAACCAAATTCAGTAATTAACCTGTAATTACTTCATTAATTAATTA
ACTATAATTAATTACATTAATCCTTAATTAATTACATTAATTAATTCCTTCATTGATTAA
TTGTTCTTAATTAATCCATCCTTAATTACATCATTAATTATATAAATTAATGATCTCAAA
TTATTTTATTTAAAATAACTCCATTAAATTAATTATCAATTATCTCTATTGA
>CL1Contig5951 (380-24.8-9435)
CTATCAATATTGGACAAATGCGTTGATCGTTTCGAAGAGACCGGGATCGAGATTTATTTC
TCGAAAACCACTTCGATCCGGTTTGTACGTTTTCGTGCGATAAACGTTTTTCGGAGTCGA
AGATGGAGCAGTGAAGTGCAAGGGCTAGTCGCTACTAATCCTGAGGATATTTCCAAAATG
GATGTAGTAGGAATAGTGCCTTCGGTTCCGTTCGAACCCGGGACGGACTTGTATGGATTG
AATGCTTTCAGAACATCGTCAGGTGGACGATGAGCATTCTAAGGGATACGTTCTAAAGGT
AACGTTTGACCTCAAGCCTCATCAACCGGGAATGACTGAAAATCAGGGGTTATGCAGCAA
GGCTTCGTGGGTAGCCCCCA
>CL1Contig793 (456-20.7-9418)
TTACGCTAACCAAACATTTGATAGGAAATCCAGTGATATTATAATAGGGTCTAGGGTTTT
CAAATAAATAGAAAATAGCCGAAATTGTTACATTCATTAAATTCCAGCATACTAGCCACA
AAGTGGGTTATACAATCAAAACCGTAAAGGGCACGTAGGAAGAATGGGTTTCCATCAATG
GCAGGGCTACCGGGGTACCGCCCGTCACAGTACGTGGCCTAGATCACCGTACCGAGGAGT
ACGCCCACTCCCCTGCAACACAAGGCCGGGACCATTCCTTACTGAACAGTCCCGAACAAG
ACAACCCCGGCGGTTGTCCGGAATTCAACCGCCCCACACAGCCGAATAAAAAGGGACTTC
TAGACAGGGGTAAATCTTGCTCTCCAGTGGGAGCTACCCACGAAGCCTTGCTGCACCTCC
CCTGTTTTAGCCATTCCCGGTTGATGAGGCTTGAGG
>CL1Contig10349 (243-38.7-9408)
AGATGCTTACTACGCAAAAATAAAATCACTTTTGATATTATTATTAGTGCATAGTGTAGA
AAACCATTTCGAAAGTAGAATATTAATCTTAGCCAACATACGACCATTATCGTATGCCTA
CTATAGCTACCATCTAAACAGTGGTGACCACCATAAGTAAATGGCAGGTTCTACAACTAA
AACCGTACAGGGTTTCGTATTGGGAATTGGATTTCCAACAAATGATCAGGCCAAGGAACT
TCA
>CL1Contig4008 (513-18.2-9349)
GGTAATGTAGCATACAAAGTGCTGCTGATCATTTGTTGATCGAAGCATGGCTTTGTGAAA
AAGCGTAGCTTTGTGGACGAGACTTCGTCGAGCCTCACAACCCGGTAATGGTCGAAACAG
GAATGTTGCGGCAAGGTTTTTAGGGGTCGCGCCCCTAGGGTATGTCCATTTCCTTCTGGA
TAAGAGGTGATATCATGGTATGGAGCCCAGATATTTTACCTATGTTGATGCTGCAAATTT
ATTATACTTTGTGGTTGTTGCTTTGTGGTTGAGGATCCTCGGATAAAGGTCGGTAACGAC
CGGGGATGGCATACTTGTGTGTTAGTTACCTATGTTATAGCTTGGTTAAAGCGTGAGGTA
ACGTCGGCCTTGTTAGCAGAGATCCGGTTAGGTTCTCGGGGCGTCCTTCCAGAGGCGTAC
CCATTTCGGTGTAGGAAGTTCCTTTGCCTGACCATTGTTGGAAATCCAAAAGAAACAATA
CGCGCCCTGTACGGATTTTAGTTGTATAACCTG
>CL1Contig9951 (527-17.7-9342)
AATGGATATCTTAGGAATACACTCATTCTAGGGTTTACTTCACCCTATCTCTAATGAGTT
ACTTAATGTGTTATACTCCTGAGCTAAAGTTTTAACCATCAGCTCTGATACCAAATGTAA
CGATTCGAATTTTTCGCGTTCGAAAATCGACATCCATACTTTACATTGTACTCGAATGCC
GCAGATTCGACCGTTCAAATTCGAGTCGCCGGAGCTTATAACACATTAAGTAAATAACAC
AGCGGAAGAAATGAATAATATATATCAATGTACAACATTTGATACAATATCTGATACAAC
AGAATGATACAATGAACATCAATATACATCAGAGATACAAGAAATAGCAGCGGAAATAAA
AGATAACACTAGCAGCGGAACAAAATCTCCAATGTAGCTTCAAGAAAGAACTCCAGCTGT
AACTCCATCTCCAAGGCATCAATCCAGAAATAGCGAGAACTCCCAAATCAAGATGAAGAG
AAGCAACTCGATCCAATTGTAATTGCCAAATCCTAAGGCTGAAAGCT
>CL1Contig7247 (321-29.1-9340)
TATGACGGAACGGAATTGCATTTGAAGACGGTGGTTGAAGACCGGGTATTTTCGAAAATG
AAAGGATTACCTGTTGATTGTCTCTGCACCGAGTTGCTCCGGTATAGAGATTACCCTATG
TGATGGGGAGTCCGGACGTGATTAGGGGATATCCGGATTTGCAAGGACTTCTTTCCTTAA
TTGGACGAAGTGCCTTCGGTTCCATTCAGACCCAGGATGGACTTGTATGGATGTATGTCT
GACATTACACTTTGAGATGTAAAGCTGGTTTCTATCAAATACATTTCTGCTTGGTGCGGA
GAATTTATTCTCGTAGCTTGA
>CL1Contig8413 (395-23.6-9329)
CCTTGATTAATTATCCTTTAATTACATACAAGTAATTATCCTTAACCATATACAGTAATT
AACCCTTTAATTACTATCATTAATTACAATAATTAATGATCATTCATTAATTAATTAACT
ATAATTAATTACATTAAACCTTAATTAATTACAATTAATTAATCATACTTAAATTAATTA
CTTTTATTAATCAACCTTGATTAATATCATTAATCACATTAATTAATGATCCTTATTAAT
TAATAATTCCTTAATTAATTAAATAATTAACTTATAATTAATCATCTCATTAATCATAAA
TAGTAATTAACAACTTGTAATTACTTATCTTAATTAACATCTTAATCAATTATATTAACC
CTTTGATAAATTAATCTAATTAATTAATCTTTAAT
>CL1Contig2083 (294-31.7-9328)
TGGTATGAAGCCGACATACTTAACTTATGTGAATATCGCAAATATATATTACTTTGTGAT
TGTTGTTGTTGAGGATCCTCGGATAAAGGTTGTTTACAACCGGGGGATGGCATACTCGTG
TAGTAGTTACCTATTTTTGCAGAGGTAACCCGGCCTTGTGTTGGCAGAGATCCGGTTAGG
TTCTCGGGGCGTCCATCCAGAGGCGTACCCATGTGGCAATGGGAAGTTCCTTGGCCTGAC
CATTTGTTGGAAATCCAATTCCCAATATGAACCCAGTACGGTTTTAGTTGTATA
>CL1Contig8636 (474-19.7-9328)
ATCATCCATAAGCAATGATTTATTAACCATCATCTATAATTAATTTAAAATGAATTAAAT
TAATTACTTCTATCTCTAATTAATTTAAAATAAATTAAATTAATTACCACATCTATAAAT
CCTGCTTATATATCCATTAATTAATTAACCTAGTTAATTAATCATTCTCTAAGTATTCAA
CTTGATTAAACACCTTTGATTAATCATTCTCTAATTACAATAAGTAATTAGTCTTTAATT
AATTTCACAAATTAATTAACCTTAATCATTAGTAATTAACATTTAATTACTTCATTTATT
AATTAACTATAATTAATTACATTTATCCTTAATTAATTACATTAATTAATCACCACATTA
TTAATTATTCCTTAATTAAACAATTCTTAATTACATCATTAATTATATTAATTAATGATC
TCTAATTCAGATTAAATTACTTTATTAATCACATTAAGTGATTAATCTTGTATT
>CL1Contig7313 (878-10.6-9297)
AATTATTAAGTCCCAAAATATCTTTACAACATAAAAAGATATATATATATATATACACCA
TTTACAAATAATTGCCCCAGTTATTTGTTTTACCAAAACCACTTCACGATAAAATTTTCC
ACACTTAACCAATTGAAAAACCAATTTTCAATTTACCTTTACCATTTGAAAACCAATTTT
CAAATTACATTAACCATTTGCAAACCAATTTCAAATCACCTTAACCATTTGAAAACTAAT
TTCAAATCACCTTAACCATATATACCTTTTGAAACAAATTTCAAACCACCAAATAAATCT
TTACCGATTTATTTTAACTTACGTTCCAAATTCGTAAATTATATTTTCATATTTAAAAAT
AAATCAACATTTATTTTTAAACAAATTTCCCTTCATATATATAAATTCCAAGGTGGATTT
AAATTCCAAGCATCTACTAGCATACGATTCCCAAATCGATTTCAAGTTATTTGCTTTCAA
TTACCTTAAAGGTGAATTCACAAAAACCGTTCCATTTCATATTAGAAAACCATTCCCATG
CTTATTTTAAAAATAAGTAATTCACAAATTTATTTATTTTCAACGATTTGAAAATATTCC
ATATACTTAAATCACAGTTAAGTATTTATTCCATTCTCTTTAAGAAAACATTCTTTTATT
CACATTTATTTGGGTTAAAAACGAATGTTGCGTAAAACATCGTTACGACAACCCAAAAAC
ACTAGTATATGGATTTGAAATAAAAAATGGATACATAAATCCACTACTATTCAAAATATT
CCCTTCTATTTCTCGAAATCGTCTATTTCAACAATCAATGTTGAAATCTATGATTTCGAT
ACTTAACATATCTTAAAACGTCTTTAATTAGTTTTAAA
>CL1Contig4277 (346-26.9-9296)
TTATGTTTTCTTACTTCTTCTATCTTTTTCTTCTACCCCGCTGTGATTGTGGGATTCTGA
TATTGTTTCTATTATGTTTTCTTACTTCTTCTATCTTTTTCTTCTACCTCTTCTTTTTAA
CCCTCATGGTTCGGTTTTCCGGCATTCGATTGCTCGGCAGTTGATACAGTGGACGTATTG
ATGTCGATTTTCGGAAGTCGAAGAATCGGGTCCTTACAATGTGGTATCAGAGCATATGGT
TAAGCGACAACCATGGCTCTGTTGGGTATTACTCATTAGAGATAGAGTCAGTAGTACTCT
AGAATGAGTTGAGTGTAATAATAGATACGAGCTCGTATTCGTTAGT
>CL1Contig7519 (370-25.0-9263)
AGTCGGATATTTAACTATCAATAGGCATGCTCAACATCACCAGATTCCAAATAATTTCCC
AAATTATTTACTTTCCAAAATATCTTTACTAGATATATAATTTCCACACTTCAACCATTT
GAAAACAAATTTTCAAATCACTTTTCACCTTTACCACTTTTGAAAACAAATTTCAATCAT
TTTCCTTACGCGGAAATACTTTCATTTCAAAATGGTTCATTTAAACCAATTAAATAAATC
CTTACCGATTTACTTTATATTTACGTTCCAAATCCGTAAATTTATTCCCACACTTCAAAA
ATAAATCAATATTTATTTTAAAAAAAATTTCCCTTTCCTTAAATTCCATGGTGAATTTAA
ATTTCCAAAT
>CL1Contig6476 (289-31.7-9161)
TTTATTTAGATGTGAAATATTCTGTGACGACCCGACTTTCTCACCACAGAAAATCGTATC
ATCTTGAAGAAAGAAAGGGATAGAAAAGAGAAAAGAAAGAGAAGAAAGAAGAAACAACAT
CAGAATCTCAACAGCGGAACGAATAAATTATATTAATAACATAAGTATTACATAATATAC
AACATCAATCAGAGTTACACAGATTATACATCACATACTAGACAGTTATAAACACCTGTC
TAGTTATACAACTCAATACAACTCAAACAAAAGACTCAGAGAACACACA
>CL1Contig7607 (404-22.6-9148)
TCCAATTATTTATTTTCCAAAAATATCTTTACTAGATATATAATTTCACACTTCAAAAAT
AAATCAATATTTATTTCTTAAACAAATTCCACTTTCTTTTATAAATTCCATAGTGAATTT
ATATTTCACAATATCTATGAATATACGATTTCAATTATTCATTTTCAATTTATCTTCAAA
AAGATAAATTCTCAAAATATTCACTTTATATTGGAAAACATTTCCATACTTATTTAATAA
GTAATTCACAAATCTATTTATTTTCAACACTTGGAAAATATTCAATATACTTAAATCGAG
ATTAAGTATATATTTCATTCTTTAAGGAAATCATTCTCTTAACATATTTATTTGGGCCAA
AACGAATGTTGCGTAAAACATCGTTACGACAACCCAAAATCACT
>CL1Contig10021 (312-29.0-9040)
TTGAAAAAGAAAGTTTTTTCCGTTGTTGCAGGGTATTGACCATTTGTAGTGGTACTTCCC
TGTCCCCTATCTCGTCCTCTTCTTGCACTCATACTCACTATCAGTGGATAGTAAGAGAAT
TTACTGAGGCATACGAACGGATATCTTAGGGATATACTCATTCTAGGGTATACTTCACCC
TATCTCTAATGAGCTACTTAATGTGTTATACTCCTGAGCTAAAGTTCAACCCTTAGCTCT
GATACCAAATGTGACGACCCAGATTTTCCCGCTCAAAAATCGACATCCATACTTCATATC
GTATTCGAATGC
>CL1Contig6643 (349-25.8-9002)
GCAGAAGTGAGTGATGGTATTTTGAAAACCCCAGGAGTAGTAGCTGCGTGATGAGATGCA
GTGACTATGGATGTTCCCGAAGATGTTTTCTTTGGAACAAGTTAAGGAAGTGAGTCTGCT
TCAGTGTTGTGGCTGTGTTCAGCTGGAGTTTCTGTTTGCTTTGAAGTCCGAGTTTCTCGA
AGAGCTTTGTTTTGGAATTCTTTGGCATCTGTGGCAGCAGTGCAGCTTGGAGTGTTCTCG
GTGTTGGCAAGAGATCTTCTGGCTTAGCAGTTTTTCTGGAGTGGAGTTCAGAAGCAGTTA
AGTGAACCCGTTTCTTCGATGGGTTGATTAGTGAAGTGTAAGCTGTTCT
>CL1Contig8325 (394-22.8-8972)
TAAATAATTAACTTATAATTAATCAACTTATTAATCATAATCAGTAATTAACAATTTGTA
ATTACTTATCTTAATTAATTAACTTCTTAATTAATTATATTAACCCTTGATTAATTAATC
TAATTAATTAATCTTTAATTACTTCATTAAGTAATTATTAATCAATTAAATTAATAAATA
ATCCTTAATTAATTACTTTATTAATTAATTACATTTTAATTAATTACACTTAGTAATTAA
TCTTAAATTAATCTCATTCATTAATTAATTAATCACATTAATTAATTAACTAAAATTAAC
TAAGTAATTAACCCTTAATTACTTACATAAGTAATTATCTCTAATTACTTCCATTAATAA
ATCTTAATCACCTTCTTAATTAATCACTTAACAA
>CL1Contig6806 (329-27.3-8969)
ACAAATACACACTCTCAATATGGATACTATTCCAGAGCCTAGGTATTATCTCAACTTATG
CTCTGATACCAACTGTGACGACCCGCCTTTCTAACCACAGAAAGACGTATCATCAATAAG
AAAAGAAAGAGATAGAAATAGAAAAGATAGAAAGAAAGAATAACAACATCAGAATCTCAC
AGCGGAAACGGAACAAAATATAATACATCACATAACTATTACATAGTTTTACATATATCA
GAGTTACACAACATCATACAAAAAAACAGTCACATACACACACACACACACACATATATA
TATATCTACCAATACATACATTCCAAAAT
>CL1Contig5487 (219-40.9-8959)
TTTGGTTGATGAGGCTTGAGGCTAAGCGTTACCTTTCAAGAAACAATTCTACTTAGAATG
CTCATCGTCCTCCAATGACGATGTTCTGATAGCATTCGTCCATACAAGTTGTCCTGGGTC
TGGACAAACCGAATCACCGTCTTCATCATCTTCACGGTATTCATTCGTAACGTTCAAACC
GGATCGAAGTGGTTTTCGAATAATTAAATCCGATCCAGG
>CL1Contig3507 (403-22.2-8934)
TATTCAACAACTAAATAATCACTTACATACAATTTAATAATTTTGAAAAATTATCCCTTT
ATATATAAAAATATAATCAAGGCAAAATTATTTCATTTACCCAATTTTAAAACAATATCG
TGTCAAATTGTTCTGTACAAGTGTTTAGAGATCCCTATCAACAACGTTAATTACTCGTGT
TGACCAAAATCCATATACCACTCAACAAACCAATCATCACAATATAAAACAATTTATATT
CACTAACAAATACGCGCTCGTATCTATTATTACACTCAAACTCATTCTAGAGTACTACTG
ACTCTATCTCTAATGAGTAATACCCAACAGAGCCAAGGTTGTCGCTTAACCAAATGCTTT
AATACCAAAAATGTAACGACTCGAGTTTTCGACACTCGAAAAT
>CL1Contig8755 (355-25.2-8929)
GTAATTAAGAGTTGATTAATTAATTTAATTAATCAATGATAAGTGATTAAGGAAGTAATT
AATTAATGTAATTAATTAAGGATTAATGTAATTAATTATAATTAATTAATTAATGAAGTA
ATTAAAGGTTAATTACTGTATTTGGTTAAGAATAATTAATTTGTGAAATTAATTAAAGGA
TAATTACTTGAATGTAATTAAAGGATAATTAATCAAGGATGATTAATTAAGGTGATTAAT
TAGAGGATAATTAATTAATTGATTTGTAATTAATTAATGGTTATGTAAGCAAGATTTATA
ATGATGAAGGTAATTAATTTAATTCACTTTAAATTAATTAGAGATGAAGTAATTA
>CL1Contig7150 (426-20.9-8921)
CAAATTATTCACTTTCCAAAAATATCTTTACAAGATATAAAATTCAATATCTCAAAAATA
AATCAATATTTATTTTAAACAAATTCCACTTTCTTTTATAAATTCCATAGTGAATTTATA
ATTCCAAAATATTTATGAATATACGATTTCAATTATTCATTTTCAATTTATCTTCAAAAA
GATAAATTCTCAAAACGTTTCATTTCACATTGGAAAAACATTTCCATACTTATTTATTCA
TAAGTAATTCACAAATCCTATTTATTTTCAACACTTGGAAAATATTCAATATACTTAAAT
CGAAATTAAGTATATATTTCATTCTTTAAGGAAAACGTGCGCTTAAACACATTTATTTGG
GCCAAAACGAATGTTACGTAAAACATCGTTACGACGACCAAAAATCACTAGTATAGGGAT
TCAGAA
>CL1Contig10330 (377-23.6-8895)
AACTACCATAAGGCCTCCCGCCACGCACACACAATGCAAACGCAGAATTGGAGGAGATTT
CTCCTTATGATAGTCAAATATGCTTGATACGAGAAAATTTCTTTGATATTATTACTATAA
GTGCAAAGTGCATAAAAACCATTTCGAAAGTATAATATAAATCCTAGCCAGCATAGACAT
TCCGAACTATGCCTACTATAGCTACCATCCAAACAGTGGGGCGCCACCATAAGTAAATGG
CAGGTTATACAACTAAAACCGTACAAGGCGCGTATTGTTTTGATTGGATTTCCAACAAAT
GGTCAGGCTAAGGAACTTCCTACTGCCACATGGGTACGCCTCTGGCGGGACGTCCCGAGA
ACCTAACCGGCACTCCG
>CL1Contig2033 (370-24.0-8879)
ATACTTAACCTATATTGTTGTTGCAAATTTATTACTTTGTGGTTGTTGGAATCGAGGATC
CTCGGATATAGATCGGTTACGATCGGGGAATGACATATTCGTGTCAGTAGTTACCCAGTT
TGAAGGGTAACCCGGCCTTGTGTTGGCAGAGATCTAACCGTAACGTTAGGTTCTCGGGTC
GTCTTTCCAGAGGCGTACCCATGTGGCAATGGGAAGTTCCTTGGCCTGACCATTTGTTGG
AAATCCAAAGAAACAATACGAACCCTGTACGGTTTTAGTTGTATAACCTGCCATTTACTT
ATGGTGGTCACCACTGTTTAAATGGTAGCTATAGTAGGCATAAGTGCGAAATGCCCATGC
CGCCTAAGAT
>CL1Contig8459 (516-17.2-8874)
TGATTAGTGAGAATAATTAAGGATTAATTACTTGATTAAGAGTTAATTAATCAAGGTTGA
TTAATTAAGATGATGATTAATTAATTGGTTTAATTAATGAATAAGTAAGCAAGATTTATT
GTGATGAAGGTAATTAATTTAATTAATTTTAAATTAATTAAGAGATGAAGTAATTAATTT
AATTCACTTTAAATTAATTAGAGATAGAGATAGTTAATTTAATTCATTTTAAATTAATTA
TGTTGTGATTAAGTAAATCATTGCTTATGTATGAATGGATGACATTGATTGTCTTGAATG
GATGTAATCTCAGAAATGAGATAAGTAATGTTGTGTGGTATGAATGCTTGGTTGCATTGT
GATGGTAATATAGATTATCTATTGTGATGATGATATGGATTACCTATTTTGTTATGGATC
ATCTGTTTATTTGATAATGTTGATTATCAATTGTGATTTGTGAGTTATCTATCTATGTGT
ATATAGATAATTGAATTGTTTTAAACTATAAAACAA
>CL1Contig8533 (382-23.1-8836)
ATAATTAATGGAAGTAATTAACTTAAGTAATTAATTTAAATATGATTAATTAATTGTAAT
TAATTAAGGATTAATGTAATTAATTATAGTTAATTAATTAATGAAGGATCATTAATTATT
GTAATTAATGATAGTAATTAAAGGTTAATTACTGAATATGGTTAAGGATAATTACTTGAA
TGTAATTAAAGGATAATTAATCAAGGAAGATTAATTAAGGAAGATCATTAAGAGATGATT
AATTTATTTATTTGGAATAAATTAATGAAGAAGGATTTAGGTAATCCAATTGATTAAGAG
TTAATCAATTCTACTTTCGGATGATTGATTGATATTGGGTGATTGGTTGATACTGGATGA
TTTGGATAGCTCTGTTATGTTA
>CL1Contig10399 (321-27.4-8810)
GGAGAAATCTCCTCCAATTCTACATTTTCATGGTGTGTGTGGCGGGAGGCCTTATTATGG
TAGTTTCATTTTAAAAAAAGCATTGCGGATTTCAAATTTTAAATTCTTTTGTTGTTTGTT
TTAAAGATAAACTGTTTTTGTTTGCTCATACCAGTCCCATGACTGACCCGGAGTTTATTG
TTCCCTTCCTAAACTCTGGGTGCCCACAATTTTCCACACGGGCAGTCTAGAGTTGGGTTT
TTCAGATAATCAAATAGTAGGTGTAGATTCGGTAGCATTCAGCCGTTGGATTTTGGCGAT
AGTATTTCGGGATCGTATTTG
>CL1Contig4058 (220-39.9-8776)
GGACATACCCTAGGGGCGCGACCCCTGCAACCTTGCCGCATCTTTCCTGTTTCGACCATT
TCCGGGGTGTGAGGTCCTGATGCAGTCTCGTCCACAAAGCTACGCTTTTTCACAAAGCCA
TGCTTTGATCAACAAATGATCAGCAGCACTTCGTATGCCACATTACCAAATTGGGAATGT
ATCACTAGTAACCATCAACAACATAACCTCTGGGCTCATA
>CL1Contig7243 (273-32.0-8749)
ATGATTTGGAAATGGAATTTTTGTAAACTATTTGAAAGAAAAGTTTTGGATATTAAGTTG
TGACTTAACTGAAATCCCAATATCCATATGTTTTTAAATATTGCGCTCATTATTCGGTTT
AGCCGGGAGAGGACCTTGTGTCATATAACCCATTCCGAATAATGATACGACGTTATGGAT
AGCATTTGAAGACCGGTGGTGAAGACCGGGTATTTTCGAAAATGAAAGGATTACCTGTCC
AATGTCTCTGCACCGAATAGCCCCGGTATAGAG
>CL1Contig10272 (458-19.1-8747)
GATAGTCAAAGATGCTTACTACGCAAAACAAATCATTTTTGATATTATTATTAGTGCATA
GTGATGAAAACATTTCGAAAATAGAATATAAATCTTAGCCAGCATAGGTACCATTATATT
ATGCCTACTATAGCTACCATATTAAATGGCAGGTTCTACAACTAAAACCGTACAAGGCTC
GTATTGTTTTGTTTGGATTTTCCAACAAATGGTCAGGCTAAGGAACTTCCTACTGCCACA
TGGGAACGCCTCTGGCGGGACGTCCCGAGAACCTAACCGGATCTCTGCCAACACAAGGCC
GGGTTACCTCTGCAAAAGTAGGTAACTACTGACACGAGTATGCCATCCCCCGGTTGTAAA
CAACCTTTATCCGAGGATCCTCAACCAACAACAATCACAAAGTCATATATATATTTGCGA
CATCCACAAAAGTTAAGTATCTGGGCTCCATACCATGA
>CL1Contig9973 (226-38.7-8746)
TAGAATATTGTGGTGATGTTGTATTTGTGTTGTGATCAATGATAATTCATTTTGTTTCCG
CTGTTTATATTCATCTAATGTTGTTATAAGCTCCATCCGAACTGGAGTTCAACGTTTGAA
TCTCCGGCAGTCGAATACAAGTGAGGTATTTGATGTCGATTTTCAATCGCTGGATTTCGG
GTCGTGACAACACATGTGCAAAAGAGTTCTCAAGTAGTATCCACTT
>CL1Contig5493 (411-21.2-8731)
TACCAAGGACCACACCCGGATCCCCTACTACACAAGACCGAACTATCCCTGACCTGGATA
GACCGAGTATGCTATCACCCCGGGTGTTCCCACCCTTTTCCGAGCTCCTTCCATAATCGT
AGTAATAATATCCGAGGGTATCTAGAAAGGTGATAAACATACCCTAATTGGGTGCTACCC
ACTTAGCCTTGCTGCATCTCCCCTGCTTTTCAGTCATTCCCGGTTGATGAGGCTAGAGGC
TACGATTACCTTTTAAGGAATTTTCACTTAGAATGCTCATTGTCCTCCAATGACAATGTA
CTGATAGCATTCATCCATACAAGTCCGTTCTGGGTCCGAACGAAACCGAAGGCACTATTC
CTACCACATCATTTTGGAATCACTCTCAGTATTAGTAGTGGTTAGCCCTTG
>CL1Contig4244 (451-19.4-8728)
CCCTAATAACCTTGCCGCATCCTTCCTGTTTTGACCATTTCCGGGGTGTGAGGTCCGACG
AAGTCTCGTCCACAAAGCCACGCTTTATACAAAAGCTGTGCTTTGATCACATATGCTCAA
CAGCACTTCGTATGCCACATTACCAATTTGGGAATGTATCACTAGTAACCATCAACTACA
TAACCTCTAGGGTGTTAAGCTAAGAGAATAAATTCTCCGCCACCAACGGAAATATATTTG
ATAGAAACCAGCTTTACATCTCAAATTGTAACGTCAGACACACATCCATACAAGTCCGTT
CCGGGATCGAACGGAACCGAAGGCACTTCAAAGAAGCCCTTGCAAATCCGGATATTCACA
AATCACGTCCGGAATCCCCATCACAAAGGGTGATAAAATCTCTATACCGGAGCAACCCAG
TGCAGAGACATTCAAAAGATAATCCTTTCTT
>CL1Contig3021 (295-29.6-8726)
CTGGTTTTGAAACCAATTCTAATTTATCTTATTTTGAAACTCTTCCTCAACTTCAAGATT
TTAATTTCAGTTTGAATCCATTTCAAACTTATCTTTATTTAATTTCAATTTGGTTGTATT
TCTATTACCACTTAATTTAATTCCAATAATTTAACAACCAATTACCTTAATATTTATTAG
AAAGAAATATTGCTTTATATATCAAAATATATTCTTATATAAAATCATTTAAAATCTTTA
TATAAGAAAATAACAAGTACGCTCTCATATACACACACTCAACTCATTCTAGGGT
>CL1Contig3627 (342-25.5-8719)
ACTTATATACTTTAATAATTCTGAAAAAATTATTTCTTTATATATAAAATATACTTAGGT
AAAATTATTTCATTTACCCAATTTTAAAAACAATATTGTGTCGAATTGTTCTATTCAAGT
GTTTAGAAACCCCTTCGGCATAGTTGTACAGACCGTGCTGACGAAGGTTCATATGCCACT
CAATAAACCAATCATCACAATATAAAACAATTTTATATTCACTAACAAATACGCTCTCAT
AGCTATTATTACACTCAAACTCATTCTAGAGTACTACTGACTCTATCTCTAACGAGTAAT
TCTCAATAGAGCCAAGGTTGTCTCTCAACCAAGCGCTCTGAT
>CL1Contig7063 (363-24.0-8699)
TTTGTAATTTTAAATAAATATTTATATTTGGTTCTACCTATTTGTTGGATTACCTGTTCA
GGTTTTTCCAATATAAGTTATAAAGGTAGATGAGGTAGAAGTGTGTGTAACACGACTACC
ATTGGTTGGAGTTTGATGGATGAGGTTGGAAGTGTATTTGTCGAGACTGTAGACCTAATA
CCGTCTCGAGTGAGTTTTGCTTGGTGTAAGGACTTCATCGATCTCTGAAGGAAACCTGTA
AAGGTTCGGAGTTCATCTTTGAAGTGCAGAATTGAGTTTTGATCTGTCGATAGGGCAGAA
GCAAGTGAGTGATGATATCTTGATATCTCAGGAAGTAGTAGCTGCGTGATGAGATACAGT
GAC
>CL1Contig8693 (368-23.6-8699)
AATATCATCTAAGCAGATAATCAAATATTATCATATTTAAACCAAGCATCCATGACACAT
AGATATAATTCATGCCAGATCACAATCATCAAATGAAATATCAATATCATTCATCCATAA
GCAATGATTTATAATCATACCATTTGTAATTAATTTAAAATGAATTAAATTAACTACTTC
TATCTCTAATTAATTTAAAGTAAATTAAATTAATTACTTCATCTATAAATCCTGCTTATA
CAACCATTAATTAATTATAAATCAAATTAATTAATCATCCTCTAAATATTCATCTTGATT
AAACACCTTTGATTAATCAATCTCTAATTACAATCAGTAACTATTCTTTAATTAATTTCA
CAAATTAA
>CL1Contig6916 (325-26.7-8692)
CTATCTTTGAAGTTGGATGAGTAGAGTTTGGATCTGTCGGTAGGGCAGAAGCAAGTGAGT
GATGATATCTTGATATCTCAGGAAGTAGTAGCTGCGTGATGAGATGCAGTGACTATGGAT
ATTTCCGAAGATGTTTCTTTGGAACAAGAGTAAGAAGTGAGTCTGCTCGGTGATGTGGCT
GAGTTTAGCAGAGTGTTCTGAGTTGGTAAGGAGTCTTCTGGCTGAGTAGTTTTTCTGAAG
TGGAGTTCAGAAGCAGCAGAGTGGATCCGTTTCTCTGGTAAGTTGGCTAGGCCAGCATAA
GCTGTTCTGTTTGGTAAAGAGAGAG
>CL1Contig4203 (397-21.8-8668)
CTTGATCATTTGTTGACCCAACGCAGCTTTTGCATGAAGCGTGGCTTTGTGGACGTGACT
TCGTCAAATCTCACACCCCGGAATGGTCAAAACAGGAAAGATGCGGCAAGGTTATTAGGG
GGTAGCGCCCCTTTAGGGTATGTACATCTCCTTCTGGATAGAAGTGGTATCATGGTATGG
AGCCCAGATACTTACTTATGTGGACATCACAAACCTATATATATCTTGTTTTGTGATTTG
ATGTTGGGGCCCCGGTTAAAGGTTGTTACAACCGGGAGGTGGCATACTCGTGTCAGTAGT
TACCCAGTTAGGGGTAACCCGGCCTTGTGTTGGCAGAGATCCGGTTAGGTTCTCGGGACG
TCCTTCCAGAGGCGTTTCCATGTGGCAATAGGAAGTT
>CL1Contig12214 (308-28.1-8667)
GCTGATCAGGGAAGATGTAGTCAGCACAGGATCGTCCGAAATGTCTTCTGGATAAGAGAC
GGAGGAATTTGGATTCCGAAGTCGGAGATTTGATTTTGGATAAGTGTTTGGTCTTCAGGA
TTGAATTGTCAGTTTGGATAACTGGAATTCGTTGTGTTTCACGTATCTCTGAGGGAGTAC
GTGTAAGATCTATCTCTGGTTGTAGAACCAGCAGTTCAGGGAGTTTTGGTTGTTGATTCA
GACTTGTCTGTAGTCTGATATCCTGTCTTGTTTTGTAGATCTAGATGAGTGGGAGCTCTA
GCTTAGTA
>CL1Contig4103 (287-29.7-8529)
TATCTTTCCTGTTTTGACCATTTCCGGGGTGTGAGGTCCGATGAGGTCTCGTCCACAAAG
CTACGCTTTACACGAAAGCCATGCTTTGATCACAAATGATCAACAAATGATCATCAACAC
ACAGCAGCACTTAGCATGCCACACTACCAAATTGGGAGTATATCACTGATAAATATCAAC
TACATAACCTCTGAGCTCGTACGTCTCAGAGAAGGGTGTTAAGCTAAGAGAATAAATTCT
CCGCCACCAAGCAGAAATGTATTTGGTAGACATCTGTTTAATATCTC
>CL1Contig4932 (312-27.3-8525)
GCAGTCAAGAGTTAGGTTTATCAGGATATTCTGGAGTTGCTGGAGGCAAGCTGGATGGCA
TGGCGTATTACTAGTTTATATAGTATTTCTTTTTCCGCTGCACTGTTTGTTGTTGTATGT
TGTTGTACACTCTGATGTGATGATATGATGTAATAAAATGTGATGTAATGTAATAACTGA
TATAGTTCTTTGTTTAAAGATTATTCATTTATTATTATATGTTGTTCCGCTGCGAATTGT
GAGATTCTGATGTTGTTCTGTTGTTTCCTCTGTCCCGTTCTATTTTTTAAAATTCTTCTA
TCTTCTATTTTC
>CL1Contig4078 (468-18.2-8514)
AACAACCACAAAGTATAATAAATTTACAGCAACCATATAGGTTAAATATCTGGGCTCCAT
ACCATGATACAACCCTTTTCCAGAAGGAAATGACATACCCTCAGGGGGCGCTACCCCCAA
ATAACCTTGCCGCATCCTTCCTGTTTCGACCATTTTCGGGTTGTGAGGTCCGACGAAGTC
TCGTCCACAAAGCTACACTTTTCACAAAGCCATGCTTTGATCAACAAATGATCAGCAGCA
CTTCGTATGCCACATTACCAAATTGGGAATGTATCACTAATAACCATCAACTACATAACC
TCTGAGCTCGTACGTCTCAGAGAAGGGTGTTAAGCTGAGAATAAATTCTCCGCCACCAAA
CAGAAATGTGTTTGATAGAAACCAGCTTGACATATCAAAGTGTAACGTCAGACATACGTC
CATACAAGTCTGTACTCGGTTCGAGTAGAACCGAAGGCACTTCGAAAG
>CL1Contig2405 (260-32.7-8503)
TCCAAACAATGATGACCACCATAAGTAAATGGCAGGTAATACAACTAAAACCGTACAAGG
CGCGTATTGGATGATTGGATTTCCAACAAATGGTCAGGCTAAGGAACTTCCTATTGCCAC
ATGGGAACGCCTCTGGAGGGACGCCCCGAGAACCTACCCGGCTCTCTGCCAACACAAGGC
CGGTTACCCCCTTCCCGGGAAGTAAAACCTAAGATATGCCACCCCCGGTCGTTGCGACCT
TTATCCGAGGGCCCTCTATC
>CL1Contig10863 (414-20.5-8485)
AGAGTTACAACAGATTTACAATCACAGAACAGATAAATCTATCTGTTTCAGATACTATAA
TATATTAACATCAGAAGCTCTCCATACGTTCCTGCTCTCCAGCTCGCCTCCTGAGCTCCA
GAACGTCCTTACCTGAAAATCTGTAATACTCGGTCTGACCCGAGCATTACATCAAAGTAA
CACCCGGGTCAGGCTGGAAACCAGCGTGAGTAAACCCATCTAACATGAATTACAAAAGCA
TACAACTTATATATACCCGGATATCTTATATCAACTTACAACTTCACAAGTTGTTATAGA
CATCACCTATTTTACACATAAATTTCTAAGTGTCAAAAACTTAGATTAAATGGTCCAATT
CACTTAAATCATGCTAAACCAGCCTATTGATTTCACATATCAATCCATAAAGAA
>CL1Contig1576 (302-28.1-8478)
TCTAAGTGATATGTTCTATAAAGGTAATCGTGACTTCAAGCCCATCAACCGGGAATGGCT
AAAACAGGGGAGGTGCAGCAAGGCTTCGTGGGTCGCTCCCACTGGAGAGCGAGATACATC
CCTGTCTAGATGTCCCTTTTTATTTCGGCTTTGTGGGCAGTTGGAACTGCAGCCAACTGC
GGGGTGGTCTTGTTCGGGACTGTTCAGTAAGGAATGGTCCCGGCCTTGTGTTGCAGGGGA
GTGGGCGTACTCCTCGGTACGGTGATCTAGGCCACGTACTGTGACGGGCGGTACCCCAGT
GG
>CL1Contig9979 (225-37.7-8474)
ATTCTTGGAAATGGAGTTGCAGTTCTCGGAGTTCTCTTTTGAAGACTATCTTAGAGTTAT
ATTGTTCCGCTGCTAGATGTCATCTATTTTCTTTTCCGCTGCTATTTATTGTATCATATC
TCTGATGTATATTGATATCTATTGGATCATCTGTTGTATCAGATATTGTATCAAAGCTGT
ATATCAATGTATTATTCTTTTATTCCGCTGTGTTATTACTTAATG
>CL1Contig5024 (474-17.9-8466)
CTCAATTTTTAAATATTTTATTGTCTGTTTTAAAGATAAAACTGTTTTCGTTCACTCATA
CCAGTCCCATGACTGACCCGGAGTTTATTGTTCCCTTCCTAAACTCTGGGTGCCCACAAT
TTTCCCACACGGGCAGTCTAGAGTTGGGTTTTTCAGATAATCAATAATAGGTGTAGATTC
GATAGCTTTCGAAGTCTTTGGTTTGGTAGCTTTCAGTCCTTGGGAATCTTCTTCAGTCTT
TGGACGACTGACCTTGCTTAGCTTTGTGCATCGTTATTGGGAGTTCGAGCTATTTCTGGA
TTGGTGCCTTGGAGATGGAGATTACCGATACTGGAGTTCTCTCTTGAAGACCATATTGGA
GATATTGTTCCGCTGCTGGTGTTATCTTTTCTTTCCGCTGCTATTGTCTTGTATCATATC
TCTGATGTATATTGATATTCATTGTATCATTCCGTTGTATCTATTATTGTATCA
>CL1Contig11493 (406-20.8-8464)
TATCTCGTAAGACTACGCCATACATAAACACGATGGTTTTTTACCTTACGATAACCAAAA
CATTTCATATCAAATCCTCTGATATTATAATAGTGTCTATATACAAATACTTATTCAAAT
AGCCGAAATTGTTACATTCATTAAATTCCAGCATAATAGGTATACAAACAAGTCCGAAGG
CACTTATTGGAGATTGGGTTTCCATCAATGGCAGGGCTACTGGGGTACCGCCCGTCACAG
TACCTGGTCTAGATCAGAGTACCGAGGATCCACCCTGATCCCCTGCAACACAAGACCGGA
GCTACCCCTTACTGGATAGTCCGAATAAGATCACCCCATGGTTGGGATCAGCAACCGCCC
ACAAAGCCGAGATCTAAAGGGACTCTAGACAGGGATGACCATACCC
>CL1Contig1538 (252-33.6-8455)
TTATCTGTGGATGATAATGTTGATTATCTATTGTTGTTATGAATTATCTATCTGTGTGTA
TATAGATAATGAATTGAATTGTTTTAAACTTTAAAACAACTTGGACCTTAAAAGACACGC
TTTGGATTTCGATGAGACCGGGATCGGGTTTCCATATTTGGGATCCGAAAACCACATCGA
TTCCAAATAACGTTAGGTCGTTAATCCAAGTGGAGCGAGTGAAGACTCGAGGTGTAAGGG
CTATACGTCAAT
>CL1Contig6712 (597-14.2-8448)
GAATGTCAGATGTAAAGAAATCTTATTATTTTGTGTACTCTGATATGTAAACCATGTAAT
GGATATGTGTAATATTATATTTTGTTCGTTTCCGCTGTGAGATTCTGATGATTGTTGTTC
TTTTCTTTCTATCTTTCTATTTCTATCTCTTTCTTTTCTTATTGATGATACGTCTTTCTG
GGTATTGAAAGACGGGTCGTCACAGTTGGTATCAGAGCAATGGTTGAGAAACACCTAGGC
TCTGGAGTAGTATCTATCTTGAGAGTGCGTATTTGTAATTTTCTTATATAACTATATCCC
TATCTAAATTGATTGGATTACCTGTTCAGGTAGCCAATATGAGTTCAAGAGGCCGAAGGG
GAAGAGTTGTTGGAAGTGCATCAACTGGTAACAGAAGAGAGCAGACTGATAATGAGACTG
TTAATCCAGTTACGTCTCCAGCCAGTTTTGCTGCATTATGCAAGGACTTTGTTCATCTTG
GAGGAAAACCATTTCAAGGATCAGAAACTATAATAGAAGTTCAAGCATGGATTCGCTCCT
GTGAGAAGATTTTTAAGAGCATGAGGTTATCAGATGAGCAGAAGAGAATAATGGCTG
>CL1Contig7582 (447-18.9-8437)
TTACATTTAATTGGGTATTTGTTGTGATTTGCTTGAATTTGAACACTACACTTATTTTAA
AATAAGCGCTCGTTATTCGGTTTAGCCGGGAGAGGACCTTTGGGTCATAAATCCCATTCC
GAATAGTGATACGACGTATATGGATAGCATTGAAGACCGGTGGTGAAGACCGGGTATTTT
CGAGAACGAAAGGATAACTCGTTGATTGTCTCTGCACTGAGTCGCGCCGGTATAGAGATT
CCCTAAGTGATGGGAAGTCCGATCGGGATTGTGAATACCCGGATTGCAAGGGCTTCTTTG
GAAGTGCCTTCGGTTCTGTTCTAAATCCAGAACAGACTTGTATAGATTGTATGTCTGACA
TTACATTTTGAGATATAAAGCAGATTTCTTTCAAATACATTTTCGTTGGTGGCAGAGAAG
TTATTCTCTTAGCATTAACACCCTTCT
>CL1Contig10315 (220-38.3-8426)
ATGCAAAAGCAGAATCGGAGGAGATTTCTCCTTATGATAGTCAAAGATGCTTGATACGCA
TTAAAAAGAAACATTTGATATTATTACTAGTGCATAGTGTAGGAAAAATTCATTTCGAAA
ATAAAGATATAAATCTTAGCCAGCATAGACATTCCGCACTTATGCCTACTATAGCTACCA
TGTTCAATAGCAGGTTACCGCCACATTCCATGGCAGGTTA
>CL1Contig6814 (393-21.4-8411)
GTACTCGCTCAACCTAGCGCTCTGATACCAACTGTGACGACCCGCCTTTCTAACCCCAGA
AAGACGTATCATCAATAAGAAAGAAAGGGATAGAAATAGAAAAGAATAGAAAGAAAGAAT
AACAACATCAGAATCTCACAGCGGAATGGAACAAAATATAATACATCAACATAACTATTA
CATAGTTATATATACATCAGAGTTATACAATATCATACAACATGACTATCATATACATAT
CTGTCAGAACATACATCTCAAATATCATAAACTAACTAACACAGCGGAACTATATAGATA
GCTACATACGTCTGGTCTCCTACTCCAACTCCTCCAGAATTCGTCAAAGCTAACCTGAAT
TCCTTGGCTACCCGTAAAAATTTGGGTACCCGA
>CL1Contig1699 (346-24.2-8376)
TCCAAAACGAGAGCAACGAGAAAGTGCCTTCGGTTTCGTTCGAACCCGGAACGAACTTGT
ATGGATTGAATGCTTTCAGAACATCGTCAGGTGGACGATGAGCATTCTAAGATAGATGTG
TTCTATAAAGGTAATCGTAGCCTCAAGCCTCATCAACCGGGAATGGCTAAAACAGGGGAG
GTGCAGCAAGGCTAAGTGGGTAGCACCCAAGTAGGATAAGATTTACCCCTGTCTAGAGTC
CCTTTTTATTCGGCTGTGTGGGCGGTTGCTGGCTACAACCGCGGGGTTGTCTTATTCGGA
CTATCCAGAAAGGGGTAACTCCGGTATTATGTTGCGAGGGATCAGG
>CL1Contig4110 (309-27.1-8375)
CGGTCGTAACCAACCTTTATCCAAGCGCTCGACACCAACAACCACAAAGTAATAAATTTG
CAGTAACCACATAGGTTAAATATCTGGGCTCCATACCATGATACCACCTCTATCCAGAAG
AAATGGACATACCCTAGGGGCGCGACCCCTGAAACCTTGCTGCATCTTTCCTGTTTCGAC
CATTTCCGGGGTGTGAGGTCCTGATGCAGTCTCGTCCACAAAGCTACGCTTTTCACAAAG
CCTTGCTTTGATCAACAAATGATCAGCAGCACTTCGTATGCCACATTACCAAATTGGGAA
TGTATCACT
>CL1Contig4054 (270-31.0-8361)
CGCTAAAGGGTGCGACCCTCACAACCTTGCCGTATCTTTCTTGTTTTGAGCATTTCCTGG
GTGTGAGGTCCGACGAAGTCTCGTCCACAAAGCTACGCTTTTCACAAAGCCATGCTTTGA
TCAACAAATGATCAGCAGCACTTCGTATGCCACATTACCAAATTGGGAATGTATCACTAG
TAACCATCAACTACATAACCTCTGAGCTCGTACGTCTCAGAGAAATTCTCCGCCACCAAC
AGAAATGTATTTGATAGAAACCAGCTTTAC
>CL1Contig482 (270-30.9-8336)
ATGACCCGGAGTTTATTCTTTGTTTTCTTAAACTCTTGGGTACTCAAATTTTTACGAGTA
GCCAAGGGATTCAGGTTGGCTTTGACGAATAATGGAGGAGCAATGGAGCAGGAGGCTTCT
GCGTTGTAGATATATAGTTCCGCTGTGTGTTCTCTGTGTTGTGATTGTATTGAGTTGTAA
ATACTAGACAGGTGTTTATAACTGTCTAGTATATGTGATGTGTATGCTGTGTATCTCTGA
TTGGTATTGTATATTATGTAAATACTTATG
>CL1Contig11153 (339-24.6-8331)
TCAATCATACATGAACAAGATTGATCACCTTCATTAATTACATTAATTAATGATCCTCTA
ATTACTTTCATTAGTTAATTATTCTTAAATTTCATTTAATAATTAACCTTTAACTTAATT
ACATTCATTAATCAACCTTGATTAATCACAATCAGAAATTAACTTTCCTTAATTACTTCA
TCAATTAAACCAACTCCTTGATTAATTATATTAATTAATCCTTTAATTACACTGAGTAAT
TATCACTTAATTTCTTCCACCAAGTAATTATCCTTTAATTACTTCCCATCAAGTAATTTC
CTTTTAATTACATCCAGTAATTATCCACCCATTACTTCA
>CL1Contig11769 (357-23.3-8311)
GTGGTCTTACGAGATGCTTTTGTTTTCAAAGGATTTTTGAAACTTCAATAATTGAGTGTG
ATTTTCTCACGCTGGTATTCCAGACTGACTCGGGTGTTATTTAACTGTAATGCTCGGGTC
AGACCGAGTATTATAGGATACAGGATATGATGCTGTGGAGCTCAGGAGACGAGCTGGATG
ACGATACGTACTTTCGTACTTGTTTTATATATATATTCCGCTGTGTTGAGTAGCTGTGTA
TCCATTTGTATGTTATTGATGTTGAACTGTGATTGATGTACTCTGATGATGTAATATATA
AACAGATATATTTGATTTGAGTAAAGATCATTTATTATCTTTATATTTTATTCGGCT
>CL1Contig8077 (423-19.6-8298)
TTAATTATTCTTAATCAATTATCTAAATTAATCCCCTTGATTAATTTCAAAGTAATTTAA
ATCCAAATTACTTCTATATCAAATATCTTTAATTACATCCTGTAATTATTAATTAATTAC
TTCCTTAAGTAATTACAAATTCATAAATTACATAAAGTAATTATCAAACAATCCACAAAT
GTTTAAATTAATTTAACTTAATTAATCTAAACTAATCACATTAATCAAATTAATTACACC
AAGTAATTAATTCATTAATTACTTTCATTAAGTAATTAAAACTTAAACAATTGATTATTA
TTAATTAATTAATCTAATTAATTATCAAAAATTAATCACATTAATTAATTGTTAAATAAT
CTTAAGTTAATGACCTTCATTAACATCACTTAATTACAAAATTAAGAAATTAACTTCAAT
TAA
>CL1Contig6187 (469-17.7-8292)
TTTGTTCATCAAATCCATAAAAAATGAGCGACCCATCTGACTCGGTCACAACCTTACAGC
AGAATCCAACTCAAAAACTAGATCTGACCAATCCAAATTCCAAAAATTTCTGAGCTGCTA
CACCAACTCTTCCTTCTCCAAGAACCATCCTACTACCAGGCTAACTACCAATATCGCTTC
TGGAACCAAAACAATATGGAACTCAACTCCAGATGCAGACAAACTTCTGATTACATCAGT
AGCTCCTACTTCCACATGAGAACCCTCAGTCTCAAACAAAAGATTGCCCAAGAAAAATTC
CCAAATTAATCGCAAGTCACTTTTGCGATCCTACCTAGTTCGGATTCCAAAGAAACTGTC
CTCTCTTTACCAATTAGAACAGCCTTAAGCTTTTCCAAACAAGGTTAACCCTTCAAGAAA
ACTTCACCACCTTCATCCCGGACTGTTGAAAGAGAACCACAAAGATTTC
>CL1Contig10412 (428-19.3-8267)
TTAATCCAAGTTGATTAATTAAGATGAATAATGATGGGTTGACCAATTAATTGATTTGGA
ATTAATTAATGTTAAATGAAGGAATCTAAGTGATTGAGGTTTGAAATTCAATTAGAATCA
ATTGAATTGATTTGTATGTGATTAAGCTTTGCTTATGGATGATTGAATGGTATTGGATGC
TTTGAATGAGTTGATATCTCTAATATGAAATGTTGTGAATTTCATTTGAATAACTTGGGT
TAGGATAATATGAGTCTCGAAGAGACCGGGGTCGGGTATTTGGAAAATACCCGAAACCAT
TTCGAATATTTATATATTGATTTGTGAAATCAATAGGCTGGATTGAAATGATTTAAGTAG
ACTAGAATATATATCTAAGTTTGGAACTTAGAAATTGATAGGTGAAATAAGCATTTTCTA
TAGCAAAT
>CL1Contig9688 (370-22.3-8266)
AAGATGGAGTTCTTTCTTGAAGACCATATTGGAGATTTTTTTGTTCCGCTGCTAGTGTTA
TCCTTTTCTTTCCGCTGCCATTGTCTTGTATCATATCTCTGATGTATATTGATATTCATT
GTATCATCATTGTATCTGAATATTGTATCAAATGTTGTATATCAAATGTATTATTCATTT
CTTCCGCTGTGTTGTACTTAATGTGTTATAAGCTCCGGCGAACCAGATTCGACGTTTGGA
TCTGCGGCATTTGAATACGAGTGTCGTATTCGGTGCCGATTTTCGAAGGTCGAGTCAGGG
TCGTTACAGTGGTATCAGAGCTGAAGGTTGAAATTTTTTCTCTGGAGTATAACGCATACG
TAACTGATTA
>CL1Contig4151 (262-31.5-8257)
GAGGACCTAACCGGATCTCTTCCAAACAAGGCCGGCTACCCCCCTTCCCGGGGAATATAC
AAAACCTCAGATATGCCACCCCCGGTCCTTTGGGACCTTTAAACGAGAGCTCTCTAACCA
ACAACATCACACAGTAATAAATATAGTGTGTCCACATGAGTAAGTATCTGGGCTCCATAC
CATGATACTACCCTTTTCCAGAAGGAATGGTCATACCCTAGGGGAGCTACCCCTGAAACC
TTGCCGCATCATTCATGTTTCG
>CL1Contig4890 (313-26.3-8244)
ACTCTGGGTGCCCACCAATTTCCACACGGGCAGTCAAGAGTTAAGGTTTATCAGGATATT
CTGGATATTCAGGAGTTGCTGGAGGCAAGCTGGATGGCATGGCGTATTACTAGTATATAG
TATTTCTTTTTCCGCTGCACTGTTTGTTGTTGTTGTTGTACACTCTGATGATATGATGTA
ATGAAATGTATAAAATGTAATAACTGATATAGTTCTTTGTTTAAAGATTATTCATTTATT
ATTATATGTTGTTCCGCTGCGATTGTGAGATTTTGATGTTGTTCTGTGTTGTTTTCTGTT
CCGTTCTATTTTC
>CL1Contig7581 (307-26.8-8238)
GGAGAGGACATTGTGTCATATAACCCATTCCGAATAATGATACGACGTATATGGATGGCA
TTTGAAGACCGGTGGTGAAGACCGGATACTTTCGAAAACGAAAGGATTTCTTGTCGAATG
TCTCTGCATCGGCTGATCCCCGGTATAGAGATTTGAGCACCCATTGTGATGGGAAGTCCG
GACGTGATTAGAGATTATCCGGATTTGCAAGGGCTTCTTTGGAAGTGCCTTCGGTTCTGT
TCGAACCCGGAACAGACTTGTATGGATGTGTGTCTGACGTTACACTTTGAGATGTAAAAC
TGGAATC
>CL1Contig8828 (332-24.8-8231)
CAAATATGAGATTAGTATTGTGTGATATGGATGCATTGGTTGCATTGTGATGGTGATATG
AGTTATCTATGGATGATGATAATGTAGATTATCAAGTTATGATGATAATATAGATTACCT
GCTTATGATAATATTGTTGATTATCTATTATGATGATGTGAATTATCTATCTGTGTGTAT
ATAGATAGTTTAAATTGAATTGTTTTAAACTTAAAACAACTTGGACCTAAAAGACACGCT
TTGGATTTCGATGAGACCGGGATCGGGTTTCCATATTTGGAATCCGAAAACCACATCGAT
TCCAATTAACGTTAGGTCGTGAATCTAAGTGG
>CL1Contig11679 (244-33.7-8220)
TTCAAAGGATTTTTGGAACTTTAAAAAAATCAATTTGAGTGTGATTCTTACGCTGGTTTT
CCAGACTGACTCGGGTGTTATTTAACTATAATGCTCGGGTCAGACCGAGTATTATAGAAT
ACAGGATATGATGCTGTGGAGCTCAGGAGACGAGCTGGATGGCGATACGTACTTCCGTAC
TTGATTATTATTCCGCTGTGTATTCAGTTTTGAGGACAAGTTTATATGACTGTCCAGTTG
TATG
>CL1Contig10195 (483-17.0-8218)
CTTAATATGCAAATCGTTTTTGATAATATTATTATTAGTGCATAGTGCAGAAAAACCTTT
CGAAAATATAATATTAATCTTAGCCAGCATAGGTACCATTATATTATGCCAGCTATAGCT
ACCACCTGAGGTGGCAGGTTATACAATTGCAATCGTAAAGGGCTCGTATTGTTTTGTTTG
GATTTCCAACAAATGGTCAGGCTAAGGAACTTCCTATTGCCACATGGGAACGCCTCTGGC
GGGACGCCCCGAGAACCAACCTGTTCTCTGCTAACACAAGGCCGGCTACCCCCTTCCCGG
GGAATAAAACCTGAGATATGCCACCCCCGGTCCTTTGGGACCTTTATCCGAGAGCTCTCC
AACAACAACATCACACAGTAATAATAATAGTGTGTCCACATGAGTAAGTATCTGGGCTCC
ATACCATGATACCACCCTTTACCAGAAGGGAATGACACACCCTAAAGGGCGCGACCCTCA
TAA
>CL1Contig4020 (296-27.7-8198)
TTGTGATCAAAGCATGGCTTTCGTGTAAAGCGTAGCTTTGTGGACGAGACCTCACACCCC
GGAAATGGTCGAAACAGGAAAGATGCGGCAAGGTTATGAGGGTCGCGCCCTTTAGGGTGT
GTCATTCCCTTCTGGTAAAGGGTGGTATCATGGTATGGAGCCCAGATATTTACCTATGTG
GTGGGCTTCAATCTCATTTACTGTGTGGTTGTTGCTTTGTGGTTTAGAGGCGCCTCGGAT
AAAGGTCCCAAAGGACCGGGGGATGGCATGCTCGTGTAGTAGTTACCTAGTTACAG
>CL1Contig7295 (463-17.6-8166)
TTAATCAAATTGAAATGAAAATTGATTTGGAAAATCTGTGAATAAATCTTTTGTTTAAAA
GATTAAAATGTGAAAATTGTTTAAACCGGTAAAGGTTGTGAAAATGAATCTTTTTGTTTA
AAGATTGAAATGGTAATTGGATTAAACCATTTGAAATAAAGTTTTGAATTATTAAGTTGT
GACTTAATTGAAATCCCAATATCCATATGTTTTTGAAATATTGCGCTCACTATTCGGTTT
AGCCGGGAGAGGACCTTTGTGTCATATAGCCCATTCCGAATATGTGATACGTCGTTATGG
ATAGCATTGAAGACCGGTGGTGAAGACCGGGTATTTGCGAGAACGATAGGATGACCTATC
GATTGTCTCTGCACTGAGTTGCTCCGGTATAGAGATTCCCTAAGTGATGGGAAATCCGAT
CGGGATTGTGAATATCCGGATTTCCAAGGGCTTCGTGAGAAGT
>CL1Contig10366 (298-27.4-8162)
GCTTGATACGCATTAAAAAGGAACATTTTATATTATTACTAGTGCATAGTGTAGGAAAAA
TTCATTTCGAAAGTAGAATATAAATCTTAGCCAACATAGACATTTCGAACTATGCCTACT
ATAGCTACCATCCAAACAGTGGGGCGCCACCATAAGTGAATGATAGGTTCTACAACTAAT
ACCGTACAAGGTTTGTATTGGGAATTGGATTTCCAACAAATGGTCAGGCCAAGGAACTTC
CCATTGCCACTGAGAATGCCTCTGGAAAGACACCCCCGAGAACCAAACCGGATCTCTG
>CL1Contig7396 (424-19.2-8148)
CGACTATCAATATTTACCCATGAATGAGTATTTGTTGTGATTGCTTGAATTGGATGCCAC
ACTTATTTTTAAAATAAGCGCTCACTATTCGGGTTAACCGGGAAAGGACCATGGGGTCGT
ATAACCCATTCCGAATAGTGATACGTCGTTATGAATTGCATTTGAAGACCGGTGTTGAAG
ACCGGATATTTGTGAAAACGGATGGATTACCGTCGAGTTACTCTGCATCGGCTGATCTCC
GATACAGAGGTTTATCACCCTTAGTGACGGGATGTCCGGACGTGATTAGTGAATATCCGG
ATTGCAAGGGCTTCTTTGGAAGTGCCTTCGGTTCCGTTCGATCCCGGAACGGACTTGTAT
GGATGTGTGTCTGACGTTACACTTTGAGATGTAAAGCTAGTTTCTATCAAATACATTTCT
ATTG
>CL1Contig11061 (291-27.8-8089)
CCCTGGTTTGCAAATAAGTTTTATACATTCGTATTTCATGTTAGATGGGTTTACTCACGT
TGGTTCCAGCCTGACCCGGGTGTTACTTTGATGTAATGCTCGGGTCAGACCGAGTATTAC
AGATTTTCAGGTAAGGACGTTCTGGAGCTCAGGAGGCGAGCTGGATGGCAGGAACGTATG
GAGTGTATTCCGCTGTGATATATTGTTATTTATCTGGGACAAGTTATTTTAACTGTCCAG
TGATTGTGAAATGTTGTAACTCTGATGTATTAATGTAAATTAACTAATACA
>CL1Contig2353 (284-28.4-8079)
ATCTTAGTCGGCATAAAACATTCCGAACTATGCCTACTATAGCTACCATGTTCAATAGCA
GGTTACCGCCACATTCCATGGCAGGTTATACAACTAAAACCGTACAGGGCGCGTATTGTT
TCTTTGGATTTTCCAACAAATGGTCAGGCCAAGGAACTTCCCATTGCCACATGGGTACGC
CTCTGGAGGGACGCCCCGAGAACCATCCCTCAGTTCTCTGCCAACACAAGGCCGGCTACC
CCCCTTCTCGGGAGTAAGACCTAAGATATACCACACCCGGCCGT
>CL1Contig1168 (292-27.6-8066)
GAGGTTCATTCTCTTGGCTTAACACCCTTTTTTGAGATGTACGAGCTCAGAGGTTATGTA
GTTGATGGTTACTAGTGATACATTCCCAATTTGGTAATGTGGCATGCTAAGTGCTGCTGT
GTGTTGATGATCATTTGTTGATCATTTGTGATCAAAGCATGGCTTTGTGAAAAAGCGTAG
CTTTGTGGACGAGACCTCGTCGAGCCTCACAAACCGGTAATGGTCGAAACAGGAAAGATG
CGGCAAGGTTTCAGGGGTAGCTCCCCTAGGGTGTGACCATTCCTTCTGGAAA
>CL1Contig7439 (388-20.8-8064)
GTAATTGGTTAAGACATGGGAAGAAAGTTTTGGGTAATAAGTTGTGACTTAATTGAAATC
CCAATATCCATATATTTCTTGTAAATATTGCGCTCACTATTCGGTTTAGCCGGGAGAGGA
CCTTTGTGTCATATATCCCATTCCGAATATGTGATATGTCGTTATGGATAGCATTTGAAG
ACCGGTGGTGAAGACCGGGTATTTGCGAGAACGATAGGATGACCTGTCGATTTTCTCTGC
ATCATGGCTCCGGTATAGAGATTCCCTAAGTGATGGGAAGTCCGATCGGGATTGTGAATA
CCCGGATTTGCAAGGGCTTCTTCGGAAGTGCCTTCGGTTCTGTTCGAGCCCGGAACAGAC
TTGTATGGTCGTGTGTCTGACACTACAC
>CL1Contig2314 (281-28.7-8064)
TTGGGAAAAGGGGTTCCCGACCTTGTTTGGCAGAGATCCAGTTGGGTTCTTGGGGCGTCC
TTCCAGAGGCGTTTCCATGTGGCAATGGGAAGTTCCTTGGCCTGACCATTTGTTGGAAAA
TCCATTCTTCAAATACGAGCCTTGTACGGTTTTAGTTGTATAACCTGCCATGGAATATGG
CGGTAACCCGCTATTGAACATGGTAGCTATAGTAGGCATAGTTCGAAATGTCTATGCTGG
CTAAGATTTATATCTTTACTTTCGAAATGAATTTTCTCTAC
>CL1Contig2382 (451-17.9-8058)
CCAATTCCTAATACGAAACCTTTACAGTTTTAGTTGTATAACCTGCCATTTACTTATGGT
GGTGACCCACTGTTTAGATGGTAGCTATAGTAGGCATAGTTCGAAATGTCTATGCTGGCT
AAGATTAATATTATACTTGCAAATGTTTTCCACTATGCACTAATAATAATATCAAAAGGA
TTTTGCGTATCAAGCATGTTTGACTATCATAAGGAGAAATCTCCTCCAATTGTGCGTTTG
CATTGTGTGTGTGCGGGGAGGCCTTATGGTAGTTTCATTTTCCAAAAAGCATTGCGGATT
TCTTTTAAATTCTTTTGTTTTGCTTTTGATAAAGATAAACTGTTTTCGTTTGCTCACACC
AGTCCCATGACTGACCTGGAGTTTATTGTTCCCTTTCTAAACTCAAGGTGCCCACAGTTT
TCAACACAAGCAATCTAGAATTGGGTTTTTC
>CL1Contig6688 (293-27.4-8029)
ATATATAGTGGTTCCGCTGTGTAGTGTTGTATTTGTTTCTCTGTGATGTACTTGAGTTGT
AATAACTAGACAGGTGTTTATAACTGTCTAGTTTGTGTTGTATTAGCTGTATAACTCTGA
TGTATATGATACTATGTAATGTATTATGTGATATATTATATTTTATTCGTTCCGCTGTGA
GATTCTGATGTTGTTTGTGTTCTTCTTTCTCTTTCTTTTCTTCTTCTATCCCTTTCTTTC
TTCTTAGCGATGCAACTTCCTGGAGTATGGAAGTTGGGTCGTTACAAGTTTAG
>CL1Contig4704 (358-22.4-8015)
AGAACGAGAGAGAAAAAGGTAGAAAATAGAGAGAAAAGAAAATAGAAAATAGAACGGAAC
AGAAAGAAAACAACAGAACAATATCAGAATCTCACAATTCGCAGCGGAACAACATATAAT
AAATAAATGAATAATCTTTAAACAAAGAACTATATCAGTTATTACATTTTATACATTACA
TTACATCATCATCAGAGTGTACAACAACAAACAACAACAAACAGCGGAAAAGAAATACTA
TATACTAGTAATACGCCATGCCATCCAGCTTGCCTCCAGCAACTCCAGAATATCCTGATA
AACCTAACTCTTGACTGCCCGTGTGGAAAATGGATGGGCGCCCAGAGTTTAGGAAGGA
>CL1Contig789 (260-30.6-7964)
AAAAGGCTCGTAGGGAGAATGGATTTCCAATAATGACTAGGCACTGAGGTACCACCTATC
ACAGCACGAGGCCTAGATCACAGTACCGAGGACCACTCCCGATCCCCTGCAACACAAGGC
CGGACCCATCCCTTACTGGACAGTTCCGAATAAGATCACCCCACGGTTGGGATCAGCAAC
CGCACCACTAAGCCGAAATAAAAAGGGACATCTAGACAGGGATGACCTTACTCTCAAGTG
GGGGCTACCCACGAAGCCTT
>CL1Contig10309 (378-21.0-7941)
GGAAAAATCTCCTCCAATTCTGCATTTGCATGGTGTGTGCGGCGGGAGGCCTTATGGTAG
TTTCATTTTCCAAAAAGCATTGCGGATTTCAATTTTAAATTCTTTTTTTGTTTGTTTTAA
AGATAAACTGTTTTTGTTTGCTCATACCAGTCCCATGACTGACCCGGAGTTTATTGTTCC
CTTCCTAAACTCTGGGTGCCCACAATTTTCCACACGGGCAGTCTAGAGTTTGGTTTTTCA
GATAGTCAGGTAGTAGATATCGTTTTGGTAGCCTTCAGCTTTCTGTTTGATACATTTTGG
AGTCCTTGGAGTCCACGGGCTGACCTTGCTTATCTTTGTGCAACCTTGACGGAGATTCAA
GCTTGGAGTTTTAGGAGC
>CL1Contig8361 (438-18.1-7938)
CAGATATGAGATAAGTAATGCTGTGTAATATGGATGCTTTAGTTGAAGTGAAATGATAAT
ATGGATTATCTATTATTTATGATGATAATGTGAATTATCTATTTGTGATGATAATGTGGA
TTATCTATTGTGATATTGTGAATTATCTATCTGTGTGAATATAGATAATAGAATTGAATT
GTTTTAAACTTTAAAACAACTTGGACCTAAAAGATGGCGTTTTGGATTTCGATGAGACCG
GGATCGGGTTTCCAAATTTGGATATCCGAAAACCACATCGATCCAAATTAAACGATAGGT
CGTGAATCTCAAGTGAAGATCAAGATGAAGATTCAGAGTGCAAGGGCTATTGTCGTTAAC
TCTGAGGGTGATTCCAAAATGAGTGTAACAAGATAGTGCCTTCGGTTTCGTTCGAACCCG
GAACGAACTTGTATGGAT
>CL1Contig3800 (464-17.1-7929)
AACTCATTTTAGAGTACTATAGACTCTATTTGAAATGAGTAGTTCCCACCAGAGCCAAGG
TTATCGCCAACCTATGCTCTGATACAACTGTAACAGCCCGCAAATCCGTACCCCTTGAGT
CAACACTATTCTACAACAATCAACTCAAGTTGTACAGAAATACGAACCATTTGGGTTAAA
GAAGAAGAGGTAGAAGAAGAGAAAACAGAAAACAACAACAGAATCTAACCATCGCAGCGG
AATAAAATATAATAGATAATAAATAATCTTTACTCAAAATCAAATATATCTGTTTACATA
TATTACATCATCAGAGTACATCAATCACAGCTCACATCAATAACATACAACTGGATACAC
AGCTACACAACACAGCGGAATATGTATATATATAAACAAGTACGAGAGTACGTATCGTCA
TCCAGCTCGTCTCCTGAGCTCCATAGCATCAATCCTGTATCCTA
>CL1Contig6836 (392-20.2-7909)
CCAGAAAACTTCCTGCACACACAGAACAGTCCGAGCTGCACTGCTGACACAGATGCCAAA
GACTTCCTATCCAAAGCTCTTCGAGAAACTCGGACCTCAAACCAAACAGAAACACCCTAC
TGAACTTAGCCACAACACCGAAGCAGACACACTTCCTTAACTTGTTCCAAAGAAACATCT
TCGGAGACATCCATAGTCACTGTGTCTCATCACACAGCTACTACATCTTGAGGTATCAAG
ATATCATGACTTGCTTCTGTCCAACCGACAGATCCAAACTCTAGCTCATCCAAACTACAC
TTCAAAATGAACTCCGAACCTTAACAGATTTCCTTCAGAGATCGATGAAATCCTTACACC
ATCCAAAACTTACTTGAGACGGTATTAGGTCT
>CL1Contig9001 (504-15.6-7876)
AAAATTTGATTATTTTATAAATCAAGAGAATGGTGAAATTATAAAGGAGATTAAAGATGT
TTTAAAATAATAGTATAAATTGATTTTATAAAAGATTTATAAATTGATATTTATAAATTA
AAACATTTGAATTATAAAACGAGTTTTTATAAGTGTTTGAATGAAGTGAAAATGGATTGC
ATAAGTGAATGGAATTTATAAAATTATAAATGGTGAAGTTATAAATGAAATTTATAAATA
GTAAGATTTATAAATTTTGTGAAGTTATTAAAGAATATATTTGGATAAATAATTGAATCT
TATAAGTTATAAGATTTATAATTATGAAGTTTAAAAGAACGATTTTGTAAAATAATCGTT
TTATAAGCATTTAACTTATAATATGAACCTTTAGTTTATAATTGAGTTATAAATCGAATA
GGTTAATAAAGGAATTTATAAAAGGAAGTTGTTATAAAATAAATAGAAATGGAGTTTATA
AACGTTGTTTTATAAATTTGCAAA
>CL1Contig2167 (349-22.4-7818)
ACAAATGTTCAAGCTAAGGAACTTCCTATGCCACATGGGTACGCCTCTGGAGGGACGCCC
CGAGAACCTAACCGGATCTCTGCCAACACAAGGCCGGGTTACCTCTGTAACTAGGTAACT
AACTGTCACGAGTATGCCATCCCCCGGTCGTAACCGACCTTTATCGAGGGCCCTCAACAC
CAACAACCACAAAGCAAATTATCTGGGCTCCATACCAGAATACCACTTATTATCCAGAAG
GAAATGCACATACCCTAAAGGGCGCGACCCTCATAACCTTGCTGCATCTTTTCCTTTTTC
GACCATTTCCGGTGTGTGAGGTTTGATGATGTCTCATCCCACAAAGCTA
>CL1Contig985 (246-31.7-7807)
ATCTCAGAGAAGGATGTTAAGCTAAGAGAATAAATTCTCCGCCACCAACAGAAATGTATT
TGATAGAAACCAGCTTTACATCTCAAAGTGTAACGTCAGACACACATCCATACAAGTCTG
TTCCGGGTTCGAACAGAACCGAAGGCACTTCCAAAGAAGCCCTTGCAAATCCGGATATTC
ACTAATCACGTCCGGAACCCCATCACAAAAGGAGATAAAATCTCTATACCGAAGCAACTC
GGTGCA
>CL1Contig1676 (244-31.9-7780)
AACCTCAAGCCTCATCAACCGGGAATGGCTAAAACAGGGGAGGTGCAGCAAGGTTAGGTG
GGTCATGCCCAAGCAGGACAAGGATATTCCCCTGTCTAGATGTCCCTTTATTTTTCGGCT
GTGTGGGCGGTTGATTGCAACAACTGCCGGGGTTTATCTTGTTCGGGACTGTTCAGTAAG
GAATGGTTCCGGCCTTGTGTTGTAGGGGGTCGGGAGTGATCCTCGGTACGTTGATCTAGG
CCAC
>CL1Contig3633 (478-16.3-7779)
TCACTAACAAATACGCGCTCGTATCTATTATTACACTCACACTCATTCTAGAGTACTACT
GACTCTATCTCTAATGAGTAATTCCCAACAGAGCCATGGTTGTCGCTTAACCATATGCTC
TGATACCAAATGTAACGAGTGCGACTTTTCGACGCTCGAAAACCGACATCAATACGTCCA
CTGTATCAACTGCCGAGCAATCGAAGGCCGGAAAACCGTACCGTTAGGGTTAAAGAAGAG
GTAGAAGATAGAAGAAGAGAGAAAGAAAAAGAAAACAACAAAAACAATAACAGAATCTCA
CATATCGCAGCGGAACAACATATAATAGATAAATGAATATCTTAAAAATAAACAAAGAAC
TATATCAGTTATTACATTACATCATATCATCAGAGTGTACAACATCATACAACATCAACA
GTGCAACGGAAAAAGAATTACTATATAAGTAATATGCCATGCCATCCAGCTTGCCTCC
>CL1Contig6165 (570-13.6-7762)
GATGGTTCTGAACTCCACCTTTAGAAAACTGCTAACCAGAAGACTTCCTGCCAACATAGA
ATACTCCGAGCTGAACTGCTAACACCGATGCCAAAGACTTCCTAATCCAAAGCTCTTCGA
GAAACTCAGACCTCAAAGCCAAACACAAACAACCAGCTGAACTCAGCCACATCACCGAAG
CAGACACACTTCCCAAAACTTGTTCCAAAGAAAACATCTTCGGAAACATCCATAGTCACT
GCATCTCATCACGCAGCTACTACTTCCTGAGGTATCAAAATACCATCACTCACTTCTGCC
CAACCGACAGATCCAAACTCTACTCATCCAACTTCAGAAATGAACTCCGAACCTTAACAG
GTTTCCTTCAGAGATCAATGAAGTTCTTCATCACTACAGAACTCACTCGAGACGGTATTA
GGTCTACAGTCTCGACAAAACACCTCCAACCTCAAACATTCAAACTCCAACCAATGGTAG
TAATCGTGTTACACACAATACTACCTCATCTACCTTTATAACTTATATTGGGAAACCTGA
ACGGTAATCCAACAGATAGGTAGAAATAAT
>CL1Contig7882 (332-23.4-7753)
CTAACCTAAACCACTTAGATTTCTTTATTTAACATTAATTAATTTCAAATCAATTAATCA
ATCATCCCTTCATTATTCATCTTAATTAATCACCCTGGATTAATTATCTTTCAATTACAT
TCAAGTAATTATCTTTAATTAACTTCACAATATTAATTATTCTTAACCAAAATCAATAAG
TAATCTTAATTACTTCATAAATTAATTAACTATATTAATTACATTAATCCTTAATTACTT
ATATTAATTAATTTCTCATAAGTCACTTATTATTGATTAATTAATCTTAATTAATCAATC
TTTAATTACATCATTAATTATATAATTTAATA
>CL1Contig10339 (383-20.2-7737)
GAGATTTCTCCTTATGATAGTCAAAGATGCTTAATAAAAAAAACAAATCATTTTTGATAT
TATTATTAGTGCATAGTGTAGAAAACATTTCGAAAGTAGAATATAAATCTTAGCCAACAT
ACGACCATTATCGTATGCCTACTATAGCTACCATGTTCAATAGCAGGTTACCGCCACATT
CCATGGCAGGTTATACAACTAAAACCGTACAAGGCTCGTATTGTTTCTTTGGATTTTTCC
AACAAATGGTCAGGCTAAGGAACTTCCTATTGCCACATGGGAACGCCTCTGGCGGGACGC
CCCGAGAACCTAACCGGATCTCTGCCAAACAAGGCCGGCTACCCCCCTTCCCGGGGAATA
TACAAAACCTCAGATATGCCACC
>CL1Contig10302 (313-24.6-7708)
TATGATAGTCAAAGATGCTTGATACACATTAAAAAGAAACATTTGATATTATTACTAGTG
CATAGTGTAGGAAAAATCATTTCGAAAGTAAAGATATAAATCTTAGCCAGCATAGGCATT
CCGCACTTATGCCTACTATAGCTACCATCCAAACAGTGGGGCGCCACCATAAGTGAATGA
TAGGTTCTACAACTAAAACCGTACAAGATCGTATTGTTTCTTTGGATTTTCCAACAAATG
GTCAGGCCAAGGAACTTCCCATTGCCACTTGGAAATGCCTCTGGAATGACGTCCCGAGAA
CCAAATCGGATCT
>CL1Contig4851 (305-25.2-7694)
GGATTTTTCAGATAGCCAGGTTTAGTAGATTATCTGGAGCTAGTTCAGTCTTTGGATGTG
GACGAGACTTGCTTGTCTTAGTGCATCGTGATGTTGGATCGAGCTGCTGTTGCTGGAGTT
CTTCCTTGAAGACTATCTTAGAGTTATATTGTTCCGCTGCTAGATGTTATCTATTTTTCT
TTTCCGCTGCTATTTTATTGTATCATATCTCTGATGTATATTGATATCTATTGGATCATC
TGTTGTATCAGATATTGTATCAAAGCTGTATATCAATGTATTATTCTTTTATTCCGCTGT
GTTAT
>CL1Contig10582 (372-20.6-7677)
TGAATGTTGATGAGTTGATTGCTTTGTGATATGATATGTTGGATGGATGGTGATAATGTG
ATTATCTATCAATTATGAGTTGATGTGTAAAAAATGTTATCTGGTAATTAAAGTTGAATT
GTATTTAATTGGATAACTTGGGTTAAGATGACATTGGATTCGAAGAGACCGGAGTCGGGT
ATTAGTAAATACCCGAAACCACTTCGATTCTTTATAGATTGATATGTGAAATCAATAAGC
TGGTTTGGAATGATTTAAGTAAATTGGACCATTTAATCTAAGTTTGGCACTTAGAAATTG
ATGTGTGAAATAAGTGATGTCTATAACAACTTGTGAAGTTGTAAATTAATAAGTTACCCC
GGGTTTATATAA
>CL1Contig360 (439-17.5-7668)
TCGTGGCTCGTAGCTGGAATTTAATCATGTAACAATTTCGGCTATTATTTACTTGAAAAT
CCTAGACACTATTATAATATCACTGGATTTCCTATCAAATGTTTTGGTTATCGTAAGGTA
AAAACTCGACATGTTTATTTGTGGCGTGGTCTTACGAGATACCTTTGATTTCAAATGATT
TTCAAAGTTAAACAACTTTAACTTATTTACTCACACCAGACCCATGTCTGACCCGGAGTT
TATTTTGTTTTTCATAAACTCTTGGGTACTCAAATTTTTATGAGTAGCCAAGTGATTAGG
TTTGGATTAGCATATGTTTTGGAAGCTGGAGCTGGAGTCCAGACGTACTATCTATCTATA
TTCGCTGTAGTGGCATTTTGGTGTTATGTTTTGAGTTGTATGGGTTGGAAGAACTATTAT
GAATGGCTGATGTAATGGA
>CL1Contig3418 (449-17.1-7667)
ACTTGAAATTATTTCACAAATGAATAAATTATTAAGTTAATTTACTCGAATTCAATCTAT
TTTTATTTAATTCCATACACTAATGATAATAATTCTATATTATTACTTCTAACAATCATG
CAACCATATACTATAATAATTCATAGAAAATCATTTCTTTTCTATACAAAAATAGTTTTG
GGCAAAATTATCTTATTTACCCGATTCAAAAACAATTTTATATTCACTAACAAATACGCG
CTCATATCTATTATTACACTCAAACTCATTCTAGAGTACTGCTGACTCTATCTCTAATGA
GTAACACCCAACAGAGCAGGTTGTCGCTTAACCATATGCTCTGATACCAAATGTAACGAT
CGCGATTTTTCGTTGCCGAAAAATCGAACCGTTAGGGTTTTAGAAGAAGAAAGAGGTAGA
AGAAGAAAGAAAAGATAGAAAAGAGAAAA
>CL1Contig2575 (391-19.6-7666)
AAGTACCATTGTAACGACCCGAAAATTTCGATCCCCAAATTTCCAGATAGTTAGTGAAAA
GAAGAAAAGAGAAAGAAGAAGAAGACAGAAACAAGTCACAGAAACCTCACATTCGCAGCG
GATCAAATATAATATCAAATAAAATAGCAGTTATACAAAGAAAACTATATCAGTTAATTT
ACATTTAAATACATCAGAGTTACACATATACATAAACACTGGACAAAACAATCATGTCCA
GATACTACAATATCACAGTGGAAACTCTCCATACGTCCCTGCCATCCAGCTCGCCTCCTG
AGCTCCAGAACGTCCTTACCTGAAAATCTGTAATACTCGGTCTGACCCGAGCATTACATC
AAAGTAACACCCGGGTCAGGCTGGAAACCAG
>CL1Contig9842 (274-28.0-7665)
ATAGAAAAAGTTGTTTCCTTGTTGTTACAGGGTATTGACCATTTGTAGTGGTACTCCCCT
GTCCCCTATCTCGTCCTCTTCTTGCACTCATACTCACTATCAGTGGATAGTAAGAGAATT
TACTGAGGCATACGGACGGATATCTTAGGGATACTCATTCTAGGGTATACTTCACCCTAT
CTCTAATGAGTTACCTAATGTGTTATACTCCTGAGCTAAAGTTTCAACCTCAGCTCTGAC
ACTAAGATGCCACGACACAAATTTCAGCGTTTGA
>CL1Contig9243 (400-19.0-7605)
GATTTCCGAGAGGAAATATTTTTGTATAGTATTGGGATTTATATATCTATTTAATTTCGA
ATCCCTATACTAGTGATTTTGGGACGTTGTAACGATGTTTTACGCAACATTCGTTTTGGC
CCAAATAAAAATGTTTAAGAGAATGATTTCCCTTAAAGAATGAAATATATACTTAATTCG
ATTTAAGTATATTGAATATTTTCAAAGGTTGAAAATAAAAAGATTTGTGAATTACTTATT
TTTAATAAGTATGGAAATGTTTTCCAATATGAAGTGAATAATTAGAATTTATCTTTTTGA
AGATAAATTGAAATGAATTATTGAAATCGAATATGCATGAATATTTTGAAATATAAATTC
ATTATGGAATTTATATGTGAAAGTGAAATTTGTTTGAAAA
>CL1Contig8422 (337-22.5-7586)
TTAATTATATTGTGATGAAATAAATCATTGCCTATGTATGAATGGATGACATTGATTGAC
TTGGATGCTTTGTGATCTCAGTAATGAGATAAATGATATTGTGTGGTATGGATGTTTGAT
TGTATTGTGATGATAACATAGGTTATCTATTGTGATGGTGATATATGGAATATCTATTTG
ATATTGATAATGTGGATTACCTGTTATGTGATAATGTTGATTATCAGTTATGATTTATGA
GTTATCTATCTGTGTGTATATAGATACTGTAATTGAATTGTTTTAAAACTTTAAAACAAC
TTGGACCTTAAAAGACACGCTTTGGTTTTCGATGAGA
>CL1Contig1670 (331-22.8-7556)
GATATGTTCTGTGAAAGTAATCGTAACCTCAAGCCTCATCAACCGGGAATGGCTAAAACA
TGGGATGTGCAGCAAGGTTAGGTGGGTCATGCCCAAGCAGGACGAGATATACCCCTGTCT
AGATGTCCCTTTTTATTTCGGCTGTGTGGGCGGTTGCTAGCTACAACCGCGGGGTTATCT
TGTTCGGGACTGTTCAGTAAGGAATGGTTCCGGCCTTGTGTTGTAGGGGATTGGGAGTGA
TCCTCGGTACGTTGATCTAGGCCCCGTACTGTGACGGACGGTACCCAAGTAGCCCTGCCA
TTGTATGGAATCCAATTTCCAATAAGAGCCA
>CL1Contig10138 (411-18.3-7530)
CTTTCAAAAGGATTTCCGCACTATGCACTAATAATAATATCAAAAGATTTTTGCGTAGTA
AGCATATTTGACTATCATAAGGAGAAATCTCCCCCATGTGTGCGATTGCATTGTGTGTGT
GCCGGGAGGCCTTATGGTAGTTTCATTTTCCAAAAAGCATTGCGGATTTCAATCTAAATT
CTTTTGTTTGTTTTAAAGATAAAAACTGTTTTTGTTTGCTCATACCAGTCCCATGACTGA
CCCGGAGTTTATTGTTCCCTTCCTAAACTCTGGGTGCCCACAATTTTCCACACGGGCAGT
CTAGAGTTGGGTTTTTCAGATAGTAGATATAGATATCGATTCGGTAGCTCTCAGCTTTCT
CTTTGTAATTCTTCAAAGACTTTGGTGTTATGTAAAGTTCACTTGGTGTTA
>CL1Contig7743 (434-17.3-7526)
CAATTAATTAGTCACTTATTTTAATTTAACTTAATCAAACAATCCTTAATTACATCATTA
ATTATAATAATTAATGATCTCTAATATTTAAATAAATTACTTAATTAAAATTAATTACAT
TTAGTAATTAATCTAATTATTAATCACCTTGATTAATATTAAATTAAGTAATTAACTATC
TTTAATTACTTATTAACAAATTAATTATCCAATAATTAATCATTAATTAATTCCTTAATT
AATTACAAAAGTAATTATCCAAATTACTAATTACATTCCAGTAATTATCATTATTACTTC
TCTAAGTAATCCTGCTCCATTAATTACATTAAGTAATTACTTTCATAAAATCATCAAATG
ATTTATTTAAATTAATTAAACTAAATTAATTAACTTAAACAAACCACAATATCAAAATTA
ATTACAATCATTAA
>CL1Contig104 (341-22.0-7514)
CCGAAATTGTTACATTTATTAAATTCCAGCTACATAGGTATACAATCAAAACCGTTGGCA
CTTATTGGATTTTGGATTCCATACAATGGCAGGGCTACTGGGGTACCGCCCGTCACAGTA
CGTGGCCTAGATCACCGTACCGAGGAGCCACCCTAACTCCCCTGCAACACAAAGCCGGAC
CCATTCCTTACTGAACAGTTCCGAACAAGACAACCCCGCAGTTGGTGTACACTGACAACT
GCCCACTAAGCCGAATAAAAAGGGACCTCTAGACAGGGATCAATCTTGCTCTCCAGTGGG
TGCGACCCACGAAGCCTTGCTGCACCTCCCCTATTTTAGCC
>CL1Contig9259 (430-17.5-7506)
GATAGATATATAAATCCCAATACTATACAAAAATATTTCCTTTCGGAAATCATTTACTAT
AACAACAGTGTTATAGTCCACCATTTCCTTATTTTCTCGAAAACGTCTATTTCAACAATG
AATGTTGAAATCTATGTTTTCGATTCATAATACATTTTAAAACATCTTTAAAACTATTAA
CTTTTTCAACTTCACTTAATTCATAGTTTGAATTCCTCATACTTTTCACAATATTGGTTT
TAAACCGATTTCAAACTTTTCAATATTAAGTTTTTCACTTAATTAATTCTTTGATGCTCA
AATTCAAATTCATCACTGAATCTATTAAACCTATTATGGATTATCATGTTGACAACTTCA
AATTTTAAATCTAAATTCCATTTGAATTTTTTTGCATTTTCTTTCTATTTCCAAATTAAT
CAACTAATTC
>CL1Contig3809 (445-16.9-7503)
TCATTCTAGAGTACTGCTGACTCTATCTCTAATGAGTAATACCCAACAGAACCATGGTTG
TCGCTTAACCATATGCTCCGATACCAAATGTAACGTACCCGGAGGTAGCGGTCACAACCG
GTAGGCTTTTCAACCATCCCAGCCCCACCGTGGCTTACACTGGTACCCCAGACCTTGCTT
TTACGGCCAGCCTCTCGACTGTCTCAGGTTACACCTAACCAACCCCCTAAAAGAGGACGT
GTGGGAGTAAGAGTCTCCCGTTCGCCACCAAACCGCGAAGCGAGAACCCCCCATCACATA
GCCCAAAGCTTAGCAAGACTGGTCCGGGATCGAACAGAACCGAAGGCACTTACAAAGAAG
TCCTTGCAATCCGGATATTCACAATCCTGATCGGATTCACCATCACATATGGAGTTTCAA
TACCGGCGCGACTCGGTGCAGAAAC
>CL1Contig6225 (341-22.0-7495)
GTATTCACTCAACCTAGCGCTCTGATACCAACTGTGACGACCCGGCTTTCTACGCCCAGA
AAACCGTTTCGTCTTGAAGAAAGAAAGGGGTGAGAAAATAGAAAAGATAGAGAAGAAAGA
ACAACAACATCAGAATCTCACAGCGGAACGAATAAATTATAATAATCACATAAGTATTTA
CATAATATACAACATCAATCAGAGTTATACAGATAATACATCACATACTAGACAGTTATA
AACACCTGTCTAGTTAATACAACTCAACTCAAACAAATGACTCAGAGATACCAACACAGC
GGAACTATATATATCTACAACGCTGAAGCCACCTGCTCCAT
>CL1Contig9113 (316-23.7-7493)
ATTAAGTACATATTTTATTCTTTAAGGAAAACATACTTTTTAAACACATTTATTTGGGTC
AAAACGAATGTTGCGTAAAACATCGTTACGACAACCCAAAATCACTAGTATAGGGATTCG
AAAATTAGATAGATATATAAATCCCATATACTATACAAAACATTTCCTTTCGAAAATCAT
TTACTATAACAACAGTGTTATAGTCCATCATTTCCTTATTTCTCGAAAACGTCTATTTCA
ACAATGAATGTTGAAATCTATGGTTTCGATACTTAATACATTGTAAATCATTTTTAAATT
GTTTAAATTCTATTTA
>CL1Contig399 (385-19.4-7485)
TTTCCATGTTTATGTGTGGGAAGTCTTACGTGATACCTTTTCTTTTCAAAGGTTTTTCAA
AGTTAAGCAACTTTAACCTGTTACTCACACCAGACCCATGTCTGACCCGGAGTTTATTTT
TGTTTTTCATAAACTCTTGGGTACTCAAATTTTTATGAGTAGTCAAGGGAATTCAGGTTA
GGATTCTGGATTAGCTTTGACGAATTGTGGAGGAGCAATGGAGCAGGAGGCTTCTGCGTA
TAGCTATAGAGTATTCCGCTGTGTGTTCTCTGAGTTGTTGTATTGAGTTGTATAACTAGA
CAGGTGTTTATAACTGTCTAGTATGTGTTGTTTAAGCTGTGTATCTCTGATGTATATGAT
ACTATGTAATGTATTATGTGATTAA
>CL1Contig8208 (460-16.3-7483)
TATAATTAGGGAATTGTTAATTAGGAATGATTAATTGAAATGACTAATGAGATGGTGATT
AATTAATTGATTTGTAATCAATTAATGGTTAAGTTAAGCAGGATTATAATGATGAAGTAA
TTAATTTAATTCATTTTAAATTAATTAGAGATTAAGTAATTAATTTAATTCATTTTAAAT
TAATTATAGATGGTGTGATCATTAGATCATTGCTTATGTTTGATGATTGGTATTGGTTGC
CTGGTATGGTTTGTAATCTCAGTTATGAGATGAGTAGTGTATGTGATATGGATGCATTGG
TTGCTTTTGGATGATAATATGGATATCTGATTATGATATGAATTATCTGTTGGTAATGAT
AATGTTGATTATCTATTGTGTTGTGAATTATCTATCTGTGTATATTTAGATAATGAATTG
AATTGTTTTAAACTTTAAAACAACTTGGACCCTAAAAGAC
>CL1Contig785 (222-33.6-7470)
TTTTGGTTAGCGTAAGGTAGAAACTTACCTGTGTTTATTGTGGGAAGTCTTACGTGATAC
CTTTATTTTCAAATGTTTTTCAAAGTTAAACAACTTTAACCCGTTTACTCATACCAGACC
CATGTCTGACCCGGAGTTTATATTTTGTTTTTCATAAACTCTTGGGTACTCAAATTTTTA
TGAGTAGCCAAGTGATAGGTATTTGGAGTTGTTGATTTTCTG
>CL1Contig1628 (287-26.0-7458)
ATGTTCTGAAATCGTTCAACCAATATAAGTGTGTTCCGGGTTCGAACGAAACCGAAGGCA
TTATCTCGTTACACTCATTTTGGAATCACCCTCAGAGTTAACGACGATAACCCTTGCACT
CTGAATCACCATCTCGAACCTATAAGAACTAGTTCCGTCAAACTCATTACGGAATCACCC
ACAGAGTTATACTGACGTATAGTCCTTACACCTCGAGTCTTCACTTGCTCCACTTGGGTT
AACGACCTAACGTTTATTTTGGATCGATGTGGTTTTTGGATGTCCAA
>CL1Contig10275 (303-24.6-7446)
GGAGAGATTTCTCCTTATAGAAGTCAAACATGCTTGATACGCAAAATCCTTTTGATATTA
TTATTAGTGCATAGTGCAGAAAACATTTCGAAAGTATAATATTAATCTTAGCCAGCATAC
AACCATTATTGTATGCCTACTATAGCTACCATCTAAACAGTGGGGCGCCACCATAAGTAA
ATGGCAGGTTATACAACTAAAACCGTACAAGGTGCGTATTGTTTTATTTGGATTTCCAAC
AAATGGTCAGGCCAAGGAACTTCCCACTGTCAATGGTATCGCCTCTGGCGGGACATCCCG
AGA
>CL1Contig943 (334-22.3-7445)
CCGGTGTCTTCAAGAACGATAGGATAACCTGTCGAATGACTCTGCACTGAGTTGCTCCGG
TATAGAGTTCTCCATATGTGATGGGGAGTCCGATCGGGATTGTGGATGCCCGGATTGCAA
GGGCTTCTTCGGAAGTGCCTTCGGTTCTGTTCGAACCCAGAACAGACTTGTATGGATTGT
ATGTCTGACATTACATTTGAGATATAAAGCAGATTTCTTTCAAATACATTTCTGTTGGTG
GCGGAGAATTTATTCTCTTAGCTTAACACCCTTCTTTGAGACATACGAACTCAGAGATTA
TGTAGTTGAAAGTAGTCAACGATGTACTCCCAAT
>CL1Contig2368 (391-19.0-7417)
GGTAACGATCGAGGAATGGCGCACTTGTGTAGTAGTTACCTAGTTACTAAGATAACACGG
CCTTGTGTTGGCAGAGATCCGGTTAGGTTCTCGGGACGTCCCTCCAGAGGCGTACCCATG
TGGCATAGGAAGTTCCTTAGCCTGACCATTTGTTGGAAATCCAATTACCAATACGAACCC
AGTACGGTTTTAGTTGTAGAACCTGCCATTTAACATGGTAGCTATAGTAGGCATAATATA
ATGGTACCTATGCTGGCTAAGATTTATATCTTTACTTTCGAAATGATTTTTTCTACACTA
TGCACTAATAATAATATCAAAAATGATTTGATTTTACGTAGTAAGCATCTTTGACTATCA
TAAGAAGAAATCTCCCCCAAGTTTGCGATTG
>CL1Contig10464 (299-24.8-7412)
ACTCCGGTCTCTTCGAATCCAATGTCACCTTAACCCAAGTTATCCAATTAAATACAATTC
AACTTTAATTATCGGATAACACTTTTACACAGCAATTCATAATTGATAGATAATCACATT
ATCACCGTCCATCCAACATATCATATCACAAAGCAATTCATATCAGAGATATCAACCAAT
TCAAAGCACTTATCATCATTCAATCATTAATAAGCAAGATTGATCACTTCCATTAATTAC
ATTAATTAATGATCCTCTAATTACTTTCATTATTTAATTATTCTTAAATTTCGTTTAAT
>CL1Contig2375 (450-16.4-7380)
CCAAACAGTGGGGCGCCACCATAAGTGAATGGCAGGTTATACAACTAAAACCGTACAAGG
TACGTATTTGAAGAATGGATTTCCAACAAATGGTCGGGCAAAGGAACTTCCCAAACCCCG
AAATGGAACGCCTCTGGAAGGACGTCCCCGAGCATCCCAAATGGATCTCTGCCAAACAAG
GCCGGCTACCCCTTTCCCAGGGAGTAAGAAACCTCAGATATACCACCCCCGGTCCTTTTG
GACCTTTATACGAGGCCTCGATTCCAACAACACCACACAGTAATAGATATAGTGTATCCA
CATGAGTAAGTATCTGGGCTCCATACCATGATACTACCCCTTTCCAGAAGGAATGGTCCT
ACCCTAGGGAAGCTACCCCTGAAACCTTGCCGCCACGATTCCTGTTTCGACCATTACCGG
GTTTGAGGCTCGACGAAGTCTCGTCCATAA
>CL1Contig745 (242-30.4-7367)
GACAACCATGGGGTTATCTTATTCGGGACTATCCAGTAAGGGATGGTTCCGGCTTTGTGT
TGCAGGGGATTGGGAGTAATCCTCGGTACGGTGATCTAGGCCCCGTACTGTGACGGGCGG
TACCCCAGTAGCCCTGCCATTGATGGAAACCCATTCTTCCTACGTGCCCTTACGGTTTTG
ATTGTATAACCCACTTTGTGGCTAGTAGCTGGAATTTAATGAATGTACCAATTTTGGCTA
TT
>CL1Contig2408 (228-32.3-7354)
GGTAACTACTACACGAGCATGCCATTCCCCGGTCCTTTGGGACCTTTATCCGAGGCGCCT
CTAAGCAACAACCACACAGTAAATGAGATTGGAGCTACCACATAGGTAAATATCTGGGCT
CCATACCATGATACCACCCTTTACCAGAAGGGAATGACACACCCTAAAGGGCGCGACCCT
CATAACCTTGCCGCATCTTTCCTGTTTACGACCATTTCCGGGGTGTGA
>CL1Contig3808 (300-24.4-7327)
GGATTACTCATTTAAGTAGAGTCTGTAGCACTCTAGAATGAGTTTGAGTGTATTAATAGA
TATGAGCGCGTATTTGTTAGTGAATATAAAAATTGTTTTTATATTGTGTTGACTTATCGG
TTGAGTGTTTATGAATTCTGGTCGATATGTGGGACGCCATGTCATCGATAGGGGTTTCTA
AACTCTTAAACAAGATAAACCGACACAGTATTGTTTTAAAATAGGGTAAATGAAATAATT
TTACCCAAATTATTTTTGTATATAAAAGAAATAATTTTCCGTAAATTATTATAGCTATAT
>CL1Contig7875 (409-17.9-7324)
TCTACTTTTAATACATAATGTCACAGTAATTCATCATCAATAGATAACCACATCATCACA
GTTTAAATCAAACATATCTTATCACATAGCATCACAAACCACATATTAGGAATAACAATT
AATCAAAGGCTTCCAATATCATTCTATTTATCCTTTAATTACATTTAAGTAATTAACCCT
TAATTAATTTCACAAATTAATTATCCTTAACCCAATACAGTAATTAACCTTTAATTACTT
CATTAATTAATTACTAACCATAATTATTAATCACCCTTGATTAATAACATCAGTAATTAA
CTACCCTTAATTACTTCATCAAATAAATTAATTACTCCTTAATTATCTCTAATTAATCCC
TTGATTAATTATACAAAATAATTAAATCCAAATTATTTTCACACTTCCA
>CL1Contig362 (414-17.7-7321)
AGACCACGTACTGTGACGGGCGGTACCCCAATAGCCCTGCCATTGATGGAAATCCATTCT
CCCTACGTGCCCTTTACGGTTTTGATTGTATAACCCACTTTGTGGCTAGTATGCTGGAAT
TTAATCATGTAACAATTTCAGCTATTTGAATAAGTATTTGTATATAGACACTATTATAAT
ATCAGAGGATTTTAATAAAAAATGTTTTAGCTATCGTAAGGTAAAAACCCGACATGTTTA
TTTGTGGCGTGGTCTTACGAGATGCTTTTGATTTCAAAGGATTTTGAAACTTTAATAATC
AATTTGGGTGTATTTTCTCACGCTGGTTTTCCAGACTGACTCGGCTATTATTTTATTATA
ATGCTCGGGTCAGATCGAGTATTGTAGAATATAGGAAAAGATGTTGTGGAGCTC
>CL1Contig6842 (281-26.0-7316)
ATTGTGACGACCCGATTTTCCATTCCCAGAAAAAGTCGCATCATCAATTAAGAAAGAAAG
GGATAGAAGAAGAAAAGAAAGAAGAGAAAGAAGAAACAACACTAGAATCTCAACAGCGGA
ACGAATAAATTATATTAATAACATAAAATATTACATAGTTTACAACCACTATCAGAGTAC
ACAGATATACAACACATACTAGACAGTTATAAACACCTGTCTAGTATTTACAACATAATA
CAACTCAGAGACAATCACAGATCACACAGCGGAATACTATA
>CL1Contig5918 (240-30.4-7284)
GGCTATGATTAACCTTTAAGAAAATTTCATTTAGAATGCTCATTGTCCTCCAATGACAAT
GTACTGATAGCATTCATCCATACAAGTCCATTCTGGGTCCGAACGAAACCGAAGGCACTA
TTCCTACTACATCCATTTTGGAATCATCCTCAGGATTAGTAGCGATTAGCCCTTGCACTT
CACTGCTCCATCTTCGATTCCATGCTCTTGTCTTCATTATGAAAACGTATTCATTGGATC
>CL1Contig404 (250-29.1-7279)
CTTACGAGACACCTTCTTTTCAAATGATTTTCAAAGTTAAACAACTTTAACCCGTTTACT
CACACCAGACCCATGTCTGACCCAGAGTTTATTTTCTGTTTTCTTAAACTCTTGGGTACT
CAAATTTTTACGAGTAGCCAAGGGATTCAGGTTAGCTTTGACGAATTCTGGAGGAGATAT
GGAGCAGGAGGCATCAGCGTGTAGATATATAGAGGTTCCGCTGTGTTGTATCTCTGTGAT
GAAGTCTGTA
>CL1Contig9523 (364-20.0-7268)
TGGAGTTTCAAGTTCTAGTTATTTCCGCTACTAGTTCATTGGGTTTTCCGCTGTAGCATT
GTTATCTTGTATCTCTGATATTGATTCATATTGTATCATTGTTGTATCGAATGTTGTATA
TCAATGATATTCATTTCTTTTTCTTCCGCTGTGTTGTTATACTTGATGTGTTATAAGCTC
CGGCGAACCAGATTCGACGTTTGAATCTGCGGCATTCGAATACGGGTGATGTATTTGGGT
GTCGATTTTCGAAGGTCGAGTCAGGGTCGTTACAATTGGTATCAGAGCTGAAGGTTGAGT
AAGAACTTTAGCTCAGGAGTATAACACATTAGGTGACTCATTAGAGATAGGGTTACAAAT
ACCC
>CL1Contig12402 (275-26.4-7260)
AGCTCAACCTATGTTGATGCTTACAGAAACAACTAGACCAAAACAAACAGTTTCTGGATC
CTATTCAACAGAAAAGTCTTCCAAAATCCGTCGAAATCCAGAACACAAGCTCTACTTCTC
AAGCAATAGCAAACTGAACTTGCTTCCTTCCTTGCACAGCTGCTACCTCGCTTCCGCTGC
ACAACTCTGATTCTGAAATAGATGAGAATACTGTTGATGAACACGAATACAAACTTATCC
AATATATCCGGAAACTTTGTTCATCAAATCCATAA
>CL1Contig1755 (290-25.0-7258)
AATGGCTAAAACAGGGGAGGTGCAGCAAGGCTTCGTGGGTAGCTCCCACTGGAGAGCAAG
ATTTACCCCTGTCTAGAAGTCCCTTTTTATTCGGCTGTGTGGGGCGGTTGATCCGGACAA
CTGCCGGGGTTGTCTTGTTCGGGACTGTTCAGTAAGGAATGGTCCCGGCCTTGTGTTGCA
GGGGAGCGGGCGTACTCCTCGGTACGGTGATCTAGGCCACGTACTGTGACGGGCGGTACC
CCAGTACCCTTGCCATGGATGGAAACCCATTCTTCCTACGTGCCCCTACG
>CL1Contig2144 (305-23.7-7241)
CTTGTATTGGATGATTGGATTTCCAACAATGGTCAGGCTAAGGAACATCCTTACCAAATG
GGACGCCTCTGGAGGGACGCCCCCAAGAACCAAACCGGATCTCTACCAACACAAGGCCGG
GTTACCTCTGTAACTAGGTAACACCTACAAGTAAGCCATCCCCGGTCGTTACCGACCTTT
ATCCCGGGATTCACCAACAAATAGCAACAACCACACAGTTAAATATCTGGGCTCCATACC
ATGATACCACCTCTTATCCAGAAGAAAATGGACATACCCTAGGGGTGCGACCCCTAAAAA
AAAAC
>CL1Contig9928 (377-19.2-7240)
AAATTTTAAAGTTTCAATCTTGGTTATACTCATTCTAGGGTATACTTCACCCTATCTCTA
ATGAGCCATCTAATGTGTTATACTCCGTAGCTAAAGTTCTTACTCAACCAACAGCTCTGA
TACCACTTGTGACGACCCAAACTCGATGTCCGATAAACGACATCAAATTCGTATCGCCGG
AGCTTATAACAACATCAGATGAATATAAAACAGCGGAACAAAATGAATATCATGCATACA
TCACAGGTACAATATCATAATATCCAACAATACATCAGAGTATTTAATACATACACCACA
ACTCCAAATAACATCATAATAATACATCAATGATCATACATCCAAAAGAAGTCTTCAATG
AAATGATGACAATCTCC
>CL1Contig12068 (439-16.5-7234)
TTGAGTCAGACTCGTTTGTAATCTGATATTCTGTATAGAATTGTTGTTAGGAGCTCTATA
GCTTAGTAGTATTGATTGATTGTATTTTATAGAGCGAGTATCCCGATATATATATACCGG
GGAAACTCGTGAAAGTTTTATCCAAAATTCTTTTGGATAATTAGATTTGTTCTGATTGTG
TGAATTGGTTGCTTTGGTTGTTGGCATATGATTAACATATGCTGTGTTTTAAAATAAAAT
CTGTAAATAGATTATTAAATTACCTTTGTTTTAAATTTCGGGGACGAAATTCTTTTAAGG
GGGAAGGATTGTAATATCCCGGAATTTTGGACAATATAAATTTAATAATCTAGGTTTAAA
TTTATATTGAAATGATAAATTTTGTTAATAAATTGTTTCCTATTTAATAATGTATATGTA
TTTATGTATATATTTTAAA
>CL1Contig7408 (281-25.6-7197)
AAAACTTCCCATCGCAAAGGAAATCTCCATACCGTAGCTAACGATGCAGAGACAATCGAT
AGGTCATCCTATCGTTTTCACAAATACCCGGTCTTCAACACCGGTCTTCAAATGCTATCC
ATAACGACGTATCACATATTCGGAATGGGATATACGACACAAAGGTCCTCTCCCGGCTAA
ACCGAATAGCGAGCGCTTATTTTAAAAATAAGTGTAGCATTCAATTTCAAACAATCACAA
CAAATACCATCCAAGGGTAAATACTGATAGTCGGTTATTTA
>CL1Contig7304 (316-22.8-7190)
GGTAAATTTTCAAAGCATTTGAAGAAAGGTTTTGGTTTTTAAGCTGTGACTTAACTAAGA
TCCCATTATCCATATGTTTTTAAAATATTGCGCTCACTATTCGGTTTAGCCGGGAGAGGA
CCTTGTGTCATATAACCCATTCCGAATAGTGATACGACGTTATGGATTGCATTTGAAGAC
CGGTGTTGAAGACCGGGTGTCTTCGAGAACGATAGGATAACCTGTCGATTGACTCTGCAC
TGAGTTGCTCCGGTATAGAGTTCTCCCTTAGTGACGGGAAGTCCGATTGGGATTATGGAT
ACCCGGATTTCAAGGG
>CL1Contig12454 (417-17.2-7180)
AGACACAGGGATACTCGCTCTACTAAATCCAAACTAGCTATACTTATAAGCTACTGAGTT
CCTACTCAGCTAGATCTATAATCTACACAAGATACCAGACCATAGACAAGTCTGATCAAC
AACTAAAACCTTCACAGAACTACTGGTCTCAAAACCAGTGATGACCAAAACACGTACTCC
CTCAGAGACACGTGAAATATTTTGAATTCCAGTCTTCCAAACTGGCAATTCAACTCTTCA
AACCAAAGCACTGATCTCTACAAAAACTCAGAAGAATCCAATATGCCTCGAAGCTTACCA
AAACTTATTGCTTCCTTTACCAGAGAAAATCTCAACAACATCGAAGCCTCCAACTTCGAA
TTCCAAATTCTTCCGTTACTTAACCTCAAAACTTACCGGATGATCCGGGCTGCCAAC
>CL1Contig6022 (441-16.3-7170)
CAACTTCTTGCAATTTCCATGAAGCCATTACACTTTTCTGCACATCCGACAAATTCATAC
TCTTAAAGATACGCTCGCAAGAGCGTAGCCAAGCTTGGACCTCAATTATAGTCTCTGACC
CTTTAAATGGTTTACCTCCAAGGTTGGTGAAGTCCTTGCATAAAGCGGCAAAACTAACCT
GAGGCGGTACTGGATCCACAGCCTCACTAGCAGTTTGACTTCGTCCATTATCAGTCGAGG
TACTGCCCCTACCTCTGCCTCTCCTTCCAGAACTCATGTTGGCCACCTGGACAGGTAACT
CAACAAATTTAGATAGGTATATAATTATATGAAAATACAAATACGCACTCTCAAGATAAA
TATTACTCCAGAGCCTAGGTATTATCTCAACTTATGCTCTGATACCAACTGTGACGACCC
GCCTTTCTATCCACAGAAAGA
>CL1Contig1892 (265-26.9-7135)
GTCTCGTTACACTCATTTTGGAATCACCCTCAGAGTTAACGACGATAACCCTTGCACTCT
GAATCACCATCTCGAACCTGTAAGTACTATCTCCGTCAAACTCATCACGGAATCACCCCC
AGAGTTATACTGACGAATAGTTCTTACACTTCGAGTCTTCACTAAGCTCCACTTGGATTC
ACGACCTAACGTTTAATTTGGATCGATGTGGTTTTCGGATATCCAAATATGGAAACTCGA
TCCCGGTCTTACCGAAATTCAAACG
>CL1Contig115 (417-17.1-7133)
GATTTTCTATCAAATGTTTTGGTTATCGTAAGGGAAAAACTTGTCCGTGTTTATTTGCGG
AGAGTCTTACAAGATACCTTTTATTTCAAAGGTTTTTCAAGTTAAACAACTTAACCGTTT
ACTCACACCAGACCCATGTCTGACCCAGAGTTTATTCTGTTTTCTTAAACTCTTGGGTAC
TCAAATTTTCACGAGTAGCCAAGGGATTCAGGTTAGGATTCAGGTTAGCTTTGACGAATT
GTGGAGGAGCAATGGAGCAGGAGGCTTCTGCGTATAGTTATATAGTTTTCCGCTGTGTTG
GTATCTCTGAGTGTTTGTCTGTTATGTATTGAGTTGTAATAACTAGACAGGTGTTTATAA
CTGTCTAGTATGTGTTGTATTTGTCTGTGTACTCTGATATTTGATATACTATGTAAT
>CL1Contig1273 (374-19.0-7124)
ATTCACAACATAACAATGGATAATCAACATTATCATCATCAACAGATAATCCATATCATC
ATCACAATGCAACCAATGCATCCATATCATATAACATTACTCATCTCATAGCTGAGATTA
CAAACCATTCAAGGCAACCAATATCAACCATTCATACATAAGCAATGATTTAATGATCAC
ACCATCTATAATTAATTTAAAGTGAATTAAATTAATTACTTCATCTCTAATTAATTTAAA
ATGAATTAAATTAATTACTTCATCTTTAATTAATTTAAAATAAATTAAATTAATTACTTC
ACCAATATAAATCTTGCTTACTCAATCATTTAATTGATTACAATCAATTAATCAATCAAA
AATTACTTTAATTA
>CL1Contig9607 (503-14.2-7120)
GATACCAAATGTAGCAACCCTGACTCGACCTTCGAAAATCGGCACCGAATACGACACTCG
TATTCAAATGCCGCAGATCCAAACGTCGAATCTGGTTCGCCGGAGCTTATAACACATTAA
GTATAACAACACAGCGGAAGAAAAAGAATAATACATATCAATATACAACATTGATACAAT
ATCAGATACAATATGATACAACAGATGATACAATAAATATCAATATACATCAGAGATATG
ATACAAGATAATAGCAGCGGAAAAGAAAAGATAACACCAGCAGCGGAACAACAACTCTAA
TATGGTCTTCAAGAAAGAACTCCATCTTCAAAGCACCAATCCAGAAATAGCTCGAACTCC
CAATAACGATGCACAAAGATAAGCAAGTGCAGTCCTGATCCAAAGACTGAACTAGCTCCA
GATAATCTACTAAACCTGACTATCTGAAAAACCCAACTCTAGACTGCCCGTGTGGGAAAA
TTGTGGGCACCCAGAGTTTAGGA
>CL1Contig7511 (349-20.4-7111)
GGAAAATTATTTGGAATCTGGTGATGTGTGCATATCCATTGATAGTTCAATAACCGACTA
TCAATATTTACCTTTGAAAGGTATTTGTTGTGATTTGCTTGAATTTGAATGCACACTTAT
TTTTAAATTATTGCGCTCGTTATTCGGATTACCCATTCCGAATAGTGATACGACGTAATG
GATAGCATTGATGACCGGTGTTGAAGACCGGGTATTTGCGAAAGCGATAGGATGACCTAT
CGATTGTCTCTGCACTGGGTAGCTCCTGGTATAGAGATTCCCTAAGTGATGGGAAATTCG
ATCGGGATTGTGAATACCCGGATTGCAAGGCTTCGTAAGAAGTGCCTTC
>CL1Contig10095 (499-14.2-7103)
AGTCCTTTTTTTGAAATTATTATTACTGCATTGTGAAGAAAACATTTTAAAAGTATAATT
TTAACCTTAGCCAGCATAGGTAACATTATATTATGCCTGCTATAGCTACCACCTGAGGTG
GCAGGTTATACAACTACAATCGTAAAGGGCTCGTATTGGGTGATTGGATTTCCAACAAAT
GGTCAAGGCTAAGGAACTTCCTTCACCGAATGGGTACGCCTCTGGAGGGACGCCCCGAGA
ACCTAACCGGATCTCTGCCAACACAAGGCCGGGTTACCTCTGTAACTAGGTAACTAACTG
TCACGAGTATGCCATCCCCCGGTCTAGACCGACCTTTACCGAGGCGCCTCAACAACCAAC
AACCACATAAGTAAATAATCTAGGCTCCATACCAGAATACCACTTTTTTTATCCACACAA
GTTAAATATCTGGGCTTCATACCAGATACCACTTTTTATCCAGAAGGAAATGCACATACC
CTGAGGGGCGCGACCCCCA
>CL1Contig7785 (376-18.9-7097)
TAGTTAATTTAATTCATTTTAAATTAATTACAAATAGTATAATTATAAATAATTGCTTAT
GGATGAATGATATTAATATTTCATTGATTGATTCTGATCTCAGATATGATATGAGTAATA
TCTATGTGATATGGATGCTTGGTTTAAATATGATAATATTTAATTATCTGTTTGGATGAT
AATATTGATTATCTGTTTATGAGATTATCTGTGATTATCTATTGTGATATTATGAATTAT
CCATCTGTGTGTATATTGATTATATTGAATTAAACTGTTAAGACTAAATAGACAACTTGG
CCTTAAAAGACACGTTTTGGATTTCGATGAGACCGGGATCGGTTTTCCGCATTAGGAACA
TCCGAAAACCACATCG
>CL1Contig8380 (389-18.2-7093)
TAATCAATCATTCAGAATAAATTACCTTAATTAATCATTCTTGATTAATTATACTTAATT
ACATTCATGTAATTATCCTTAATTAATTTCACAAATTAATTAACCTCAAACAAAACAGTA
ATTAACCTTTAATTACTTCACAAATTAATTAACTATAATTAATTACATTAATCCTTAATT
ACTTATATTAATTAATTTCTCATAAATCACTTATTATTGATTAATTAATCTTAATTAATC
AATCTTTAATTACATCATTAATTATATAAATTAATGATTTCTAATTACATTTTAATTTAT
CCTAATCTAAATTAATTACATTAAGTAATTAATCATTAATTAAACCACAAATATTAACCA
CTCTTGATTATCTCCACCTGTAATTAACT
>CL1Contig11296 (317-22.3-7062)
AATGAGTGGGACACTGGGGTACCGTCCATCACAGTACACCTCTAGAACAATGTACCGAGG
ACCTCGTCGGGATCCCCTGCTACACAAGACCGGCCTACCCCTAACCTGGATAGACCGAAT
ATGTTATCACCCCGGGTGTTCCCACCCTTACCATCGAGCGCTCCTTCTTTCATGCACAAC
CATATCCATAATATATAGGTTTCCGAGGACATCTAGAAAAGTGATAACATACCCTAATTG
GGTGCGACCCACTTAGCCTTGCTGCATCTCCCCTGTTTTAGTCATTCCTAGTTGATGAGG
CTCGAGGCTAAGCATTA
>CL1Contig2202 (390-18.1-7062)
CCGGGATATAGGCCGGTTACGATCGGGGGATGGCATACTCGTGTCAGTACCCAGCTAGGG
GTAACCCGGCCTTGTGTTGGTAGAGATCCGGTTAGGTTCTCGGGGCGTCTTTCCAGAGGC
GTTCCCATGTGGCAATGGGAAGTTCCTTGGCCTGACCATTTGTTGGAAATCCAATTCCCA
ATACGAAACCCTGTACGGTTTTAGTTGTAGAACCTGCCATCTAATATGGTAGCTATAGTA
GGCATACTATAATGGTACCTATGCTGGCTAAGATTAATATTGTACTTTCGAAATGTTTTT
CTGCACTTTGCACTTATAGTAATAATATCAAAGAAATTTGCGTATCAAGCATGTTTGACT
ATCATAAGGAGAAATCTCCTCCGATTCTTC
>CL1Contig2844 (427-16.5-7049)
CCGAAAATTCCAGATAGTTATGAAAAAGAAGAAAGAGATAGAAGAAGAAGAAGAAGAAGA
AGAACAGAAACATCAACAACTCACATTCGCAGCGGATAAAATATAATAATAAATAATAAC
AGTTTACAAAAGAATACTATATCTGTCGATTACATTTAATATACATCAGAGTTTCACATA
TATACAGTCACTGAATATATACAATTATCATGTCTCAGAAATACAGCAGAAACACTCTAT
ACGCCCTTGCCATCCAGCTCGCCTCCTGAGCTCCAGAACGTACCTACCTGGAAATCTGTA
ATACTCGGTCTGACCCGAGCATTACACCAAAGTAACACCCAGGTCAGGCTGGACACCAGC
ATGAGTAAACCCATCTAACAAGTAATACAATAACGTGCAAACTTATATAAACCCGGGGTA
ACTTATA
>CL1Contig11451 (290-24.3-7046)
GTCTGGAAAACCAGCGTGAGAAAAACACACTCAATTTGAATTATTAGAGTTATCAAAATC
CTTTGAAAAACAAAGGTATCTCGTAAGACCGCGTCACACATAAACACGATGGGTTTTTCC
CTTACGATAACCAAAACATTTTATAGAAAATCCAGTGATATTATAATAGTGTCTAAGTAC
AAATACTTATTCAAATAGCTGAAATTGTTACATTAATTAAATTCCAGCATACTAGGCTCT
ACAATCAAAACCGTAAAGGCTCGTATTGGAGAATGGATTCCATACGATGA
>CL1Contig7330 (238-29.6-7039)
GCTCATTATTCGGTTTAACCGGAAAAGGACTTTATGTCATATAACCCATTCCGAATAATG
ATACGACGTTATGGATAGCATTTGAAGACCGGTGGTGAAGACCGGGTATTTTCGAGAACG
AAAGGATAACCCGTCGAATGTCTCTGCACTGAGTCGCTCCGGTATAGAGATCTCCATATG
TGATGGGGAGTCCGATCGGGATTGGGAATTCCCGGATTTGCAAGGGCTTCTTTGAAAG
>CL1Contig3426 (342-20.6-7032)
ATTATTACTTCCTAACAACCAGCAACCTTATATAACTATAATAGTTTACGGAAAATTATT
TCTTTTATATACAAAAATAATTTGGGTAAAATTATTTCATTTACCCTATTTTAAAACAAT
ACTGTGTCGGTTTATCTTGTTTAAGAGTTTAGAAACCCCTATCGATACAGTTGGCCAAAC
TGCACCGACCAGAATCTATAAACAATCAACCGATAAGTCAACACAATATAAAACAATTTT
TATATTCACTAACAAATACGCGCTCATATCTATTAATACACTCAAACTCATTCTAGAGTA
CTTAAGGACTCTATTTCTAACAAGTAATCCCCACCAGAGCCA
>CL1Contig804 (277-25.4-7025)
TTTAAATGTTTTTCAAGTTAAACAACCTTAAACCGTTTACTCATACCAGACCCATGTCTG
ACCCGGAGTTTATATTTTGTGTTTTCATAAACTCTTGGGTACTCAAATTTTTATGAGTAG
CCAAGTGATAGGTATTTGGAAGTGTTGATTTTCTGGAGGAGCTATTTTGGGAAGAAGACC
AGACGTATGTATCTATATATGTAGTTCCGCTGTGTAGTTAGTGTATGCTGTATTTTGGAT
GTATGTATGGACATATATGTATATGTCAGTCCTGTTA
>CL1Contig7398 (323-21.7-7019)
TTTCAAATGGTTGAAGTGTGAAATATATCTTGCGAAGATATTTTGAAAATAAATAATTGG
GGAAAATTATTTGAAATCCGGTGATTGTTGTGAATGTTGATTGATAGTTAAATAACCGAC
TATCAATATTGGCCTTTAAATGGCATTTGAATTTCGATGCGACCGGGGGTCGGATTCCAA
ATGGATATTCGAAAACCACATCGAACCTTTGTGATTGTGATGGATCTTTTGTTTAAAAGA
TCAAAGTGGAAATTTGTTGTGATTTGTTTGAAAACTGATCGAACACTTATTTTAAGAAAA
TAAGCGCTCATTATTCGGATTAG
>CL1Contig11629 (325-21.5-6990)
TGTATCTAGACCCTATTCTAATCTCCGAGGATTTCTATAAAAATTGTTTTAGCTATCGTA
AGGTAAAAACCCGACATGTTTATTTGTGGCGTGGTCTTACGAGATGCTTTTGTTTTTAAA
GGATTTTTGAAACTTTAATAATCAATTTGGATGCATATTTAGTATCAGCTGGTATTCCAG
ACTGACTCGGGTGTTATTTCATTATAATGCTCGGGTCAGACCGAGTATTATATGTTCAGG
ACAGGATGCTATGGAGCAGGAGAGGAGCTGGAGTCCGAGACGTATTATCTGTACCTATAT
ATCTTTCGCTGCTATGATTGTATGG
>CL1Contig12067 (347-20.1-6988)
TCAAAAGAGAATTTCTGTTTGAATTAAATTATTAAATCAATATTTCACATTTTAAAATAA
TTATTAATGAAATTATTAAATAATTATTGCCTAAATTTCCGGGACATCACATTCCTCCCC
CCTTAAAAGAATTTCGTCCCCGAAATTTAAAAGCAAAGGTAATTTAATAATCCCATACAG
ATTTTAAATTTAAAAATAGCAAACATATGCTATCAACCAAATACTAGCAACCATAGCAAC
CAATTCAAACAAACAATTCTAACTATCCAGACAAAATTCTGGATAGGATTCCCTAGAGTT
TCCCAGGTACAAACACCGGGACACTCGCTCTACAGAATCTAAACTGG
>CL1Contig5607 (390-17.9-6988)
CATCGTCAGGTGGACGGTGGGCATCCTAAGTGAAACGTTCTAAAAAGGTAACGCTTAGCC
TCAAGCCTCATCAACCGGGAATGACTGAAAATCAGGGGTTATGCAGCAAGGCTAAGTGGG
TAGCACCCATTAGGGTGAGGTCATCCCTGTCTAGATGTCCCTTTTTATTTCGGCTTAGTG
GTGCGGTTGCTGATCCCAACCGTGGGGTGATCTTACTCGGGATTATCCAGTAAGGGGTAG
TCCCGGTCTTGTGTTGCAGGGGAGTTAGGGTGGCTCCTCGGTACGCTGATCTAGACCAGG
TACTGTGACAGGTGGTACCCCAGTGCCTAGTCATTCGTTGGAAATCCATTCTCCCAACGA
ACCTTTTACGGGTTTGATTGTATTACCCGC
>CL1Contig3972 (445-15.7-6979)
TTGGATTATAAGTGGTATCATGGTATGGAGCCCAGATATTTACTTCGTGGTTGCTGCATA
TTTATTGATTTGTGGTTGTTGGTTGAGAGGATCCTCGGATAAAGGTCGCAAACGACCGGG
GGATGACATGCTCGTGTCAGTTGTTACCCAGTTAGGGGTAACCCGGCCTTGTGTAGCAGA
GATCCGGTTAGGATCCGGGGACGTCACTCCAGAGGCGTTCCATTTTACTTGGGAAGTTCC
TTTGCCCGACCATTTGTTGGAAATCCATTCATCCAATACGAGCTCTTTACGGTTTTAGTT
GTATAACCTGCCATTTACTTATGGTGGTCACCACTGTTTAGATGGTAGCTATAGTAGGAT
GGTACGAAATGTCTGTGCTGGCTAAGATTTATATTATACTTTCGAAATGTTTTCCACACT
GTGCGCTTATAATAATAGCAATGAA
>CL1Contig800 (397-17.6-6976)
CCGCACACATAAACATGGGTAAGTTTTTACCTTACGCTAACCAAAACATTTGAGGGAAAT
CCAGTGATATAATAGGTCTAGGGTTCTCAAGTAAATAAGAAATAGCTGAAATTGTTACAT
GATTAAATTCCAGCATACTAGCCACAAAGTGGGTAATACAATCAAATCCGAGGGCACTTA
TTGGATTTTGGATTCCATACAATGGCAGGGCTACCGGGGTACCGCCCGTCACAGTACGTG
GCCTAGATCACCGTACCGAGGATTACTCCCAATCCCCTGCAACACAAGGCCGGAACCATC
CCTTACTGGACAGTCCCGAACAAGACAACCCCGGCAGTTGGAGCTCAACAACTGCCCACA
CAGCCGAATAAAAGGGACCTCTAGACAGAGGAAAATC
>CL1Contig8266 (301-23.2-6970)
TTAATTAATTGTTAAATAATCCTGGTTAATGACCTTCATTAACCATCCTCTAATTATTTT
ATAAAGTAATTAACTTAAATTAATTACAATTTAAATTATCTTTAATCATTTATTAATTAA
AGTTAATTATTAAATTAATTAACCTTAATTTAAAACTTAATTACATAATTAATATTCATT
TATCATTAATTAATAATTTAATTAATGATCTTAATTCCAAATTGATTAATCATTAATCAA
TTATTAATTCCAAATTCAATTAATTAATTAAATTAATTAATTAATCTTAATTACCTTATT
A
>CL1Contig2781 (484-14.3-6945)
TTATTCAACTTCAGTTATTGATCATGTAACAGCCCGGAATTTTCGACTCTGAAAATTCCA
GATTGTTAGAGAAAAGAAGAAAGAGATAGAAGAAGAAACAGAAAACAAAACACAGAATCT
CACATTCGCAGCGGATCAAAATATAATAACAAATAATAACAGTTATACAAAGGAAAACTG
TACTTGTCAAATTTCACTTTAATACATCAGAGTTACAACATATATACATATACAATCAAC
ATGACTCAGATATATACAACAATATAATACAGAGGGAACTCTCCATACGTTCCTGCCATC
CAGCTCGTCTCCTGAGCTCCAGAACGTCCTTACCTGAAAATCTGTAATACTCGGTCTGAC
CCGAGCATTACATCAAAGTAACACCCGGGTCAGGCTGGAAACCAGCGTGAGTAAACCCAT
CTAACATGGAATACAAAAACAAACTTATATAAAACCCAGGGTAACTCAAAGTAAATCACA
AAGC
>CL1Contig9332 (420-16.5-6938)
TAAAATTTTAACCCTAAGCTCTGATACCAAATGTAGCGATCCTGACTCGACCTTCGAAAA
TCGGCACCGAATACGACACTCATATTCAAATGCCGCAGATCCAAACGTCGAACCTGGTGC
GCCGGAGCTTATAACACAATTAAGTAAACAACACAGCGGAAGAAAAAGAATAATACATTG
ATATACAGCATTGATACAATATCTGATACAACAGATGATACAATAGATATCAATATACAT
CAGAGATATGATACAATAAAATAGCAGCGGAAAAGAAAAATAGATAACACCAGCAGCGGA
ACACATAACTCTAAGATAGTCCTCCAAAGAGAACTCCAGCAGCAGCTCGATCCAACATCA
CGATGCACTAAGACAAGAAAGTCTCGTCCGCATCCAAAGATTTGAACTAGCTCCAGATAA
>CL1Contig2542 (375-18.5-6936)
AGGCCCGCAAATCCGTACCCCTTTGAGCTGACTAAACTCCACAACACATCAGCCCAAAGT
GGAACAAAAGTACGAGTCTTCGGGTAAAAGAAGAAAGAGGTAGAAGAAGAAGAACAAAAA
CAACATCAGAATCTCACATCGCAGCGGAATAAAATATAATATATAGAATACAGTTTTAAA
TACAAGAAATCTGTACTGTATACATATACATACATACCATCATCAGAGTACATCAATCAA
TCATACATGTCCATACACAGCGGAAATAATAGACAAATACGGAAATACGCTCTGTCACCA
GCTCGTCTCCTGAGCTCCAGCATATAACCTGAATCCTGTTTAACTCGGTCTGACCCGAGC
ATCATATAAAACAAC
>CL1Contig8017 (322-21.5-6920)
TTCAGATTAAATTACTTTATTAATCACATTAAGTGATTAATCTTTAATTAAACACAATTA
TTAATCACCTTTGATTAATATCAACCAGTAATTAACTACCCTTAATTACTCATATTAATA
AATTAATTATCCCATAATTAATTATCTCCATTAATTAATCCCTTGATTAATTACAAAAGT
AATTATCCAAATTACTTCATTAACACATCATCTTTCACTAATTACATTCAGTAATTAACA
TTAATTACTTCCTTAAGTAATTATGCTCCATTGAATACACTAAGTAATTACGCTTATCAA
TTTATCAAATGATTCCTTAAAT
>CL1Contig4950 (430-16.1-6905)
GAATTTGAAAATAGAACGGACAGAAAGGAAACAAAAAGAACAACAACAGAATCTCACAAT
TCGCAGCGGAACAACATATAATAATAAATGAATAATCTTTAAACAAAGAACTATATCAGT
TATTACATTACATTTCATTACATCATATCATCAGAGTGTACAACAACAACAAACAGTGCA
GCGGAAAAAGAAATACTATATAAGTAATACGCCATGCCATCCAGCTTGCCTCCAGCAACT
CCAGAATATCCTGATAAACCTTAACTCTTGACTGCCCGTGTGGAAATTGGTGGGCACCCA
GAGTTTAGGAAGGAAAACAATAAACTCCGAGTCAGTCATGTGACTGGTGTGAGAACTAAA
ACAGTTTATTTTTTTTAAAACAAAGTACAGGATAATTTTTAAAATAGATTCGCAATGCTT
TTTAGAAAAT
>CL1Contig6811 (384-18.0-6904)
AAAGTCGGGTCGCTACAGCTGGTATCAGAGCATTAGGCTGAGTGAATACCTAGGCTCTGA
AGTATGTCTTTCTTAGGGAGCGTTAGGTTGAGTGAATACCTAGGCTCTGGAGTGGTGTCT
ATCTTGAGAGAGCGTACTTGTAATTTTTATATAAATATATATTTATATAACTACCTAATC
TGTTGGGTTATCTGTTCGGATTTTCCAACATAGGTTATAAAGGTAGATAAGGTAGGAGTG
TGTGGAACACGACTACCACTAATGGAAGAGGCTCATATGTTGTGGTTGGAGGTGTGTCTG
TCGAGATTGTAGACCTAATACCGTCTCGAATAAGTTTTGTAGATTGGTGAAAGGATTTCT
TTGAGTCCAAAGGAAGTATTTTCA
>CL1Contig821 (224-30.6-6862)
CGTATCGAGGATTACTCTCCCAATCCCCTGCAACACAAGGCCGGAACCATTCCTTACTGA
ATAGTTCCGAACAAGACAACCCCGACGGTTGGAGCTCACAACCGTCCACACAGCCGAAAT
AAAAGGGACCTCTAGACAGGGGTAAATCTCACTCTCAAGTGGGGGCTACCCACGAAGCCT
TGCTGCACCTCCCCTGTTTTAGCCATTCCCGGTTGATGAGGCTT
>CL1Contig8968 (381-18.0-6848)
ATCGAAATAATAGAATTTTAAAAGGAGATCTATTAATGTTGAAAATAGGGTTATAAATGA
AATCTTATAAGTAATAAGATTTATAATTTGTGAAGTTTTAAAAGAACGATTTTGTAAATA
AATGGATTATAAGCATTTAACTTATAATATGGACTTTTGGTATATAATTGAGTTATATAA
ATTGAATTGGATTAATAAAGGAGATTTATAAATCGAAGTTTATAAATAGAAATGGAATTT
ATAGACATTGTTTATAAATTCGAAATCAATGGAATTTGATAAATTGAATATAGAAATTTA
TAAAAGGAAATATATTCGCAATTTTGGATAGCGAATAAATTCCTGAAATAAAACGTGTAG
TAGATATTGAAATTGGGTTAA
>CL1Contig7543 (470-14.6-6848)
ATTATTCGGAATGGATTTTATGACACAAAGTCCTCTCCCGGCTAATCCGAATAACGAGCG
CTTATTTTAAAAATAAGTGTTACATTCAGATTTCAAGTAAATCACAACAAATTTCCACTT
TGATCTTTTAAACAAAAGATCCATCACAAAGATTCGATGTGGTTTTCGGATAACCATTTG
GAATCCGACCCCCGGTCGCATCGAAATTCAAATGCCATTTAAAGGCCAATATTGATAGTC
GGTTATTTAACTATCAATCAACATTCACAACAATCACCAAGATTTAAATAATTTTCTCCC
AATTATTTATTTTCAAAAATATCTTCGCAAGATAAAATTTTAACACTTCAACCATTTGAA
AACAAATTTCAAATCACTTTTCACTCGCGGAATAAGATTCCCGATATTATTTATTTCCAC
TGAAAGTCTACCGAGTCCAAATAATTTAAAATAATTTAAATTACTTACCC
>CL1Contig656 (325-21.0-6824)
GGCAGGGCTACTGGGTACCGCCCGTCACAGTACGGGGCCTAGATCACCGTACCGAGGATT
ACTCCCTTCATCCCCTGCAACACAAGGCCGGAACCATTCCTTACTGAACAGTCCCGAACA
AGATAAACCCCGCGGTTGTAGCTAGCAACCGCCCACTAAGCCGAAATATAAAAAGGGACA
TCTAGACAGGGGAAATATCTTGTCCTGCTTGGGCATGACCCACCTAACCTTGCTGCACCT
CCCCTGTTTTAGCCATTCCCGGTTGATGAGGCTTGAGACTACGATTACCTTTAGAGAATA
CATTTCTCAGAATGCTCGTCGCCCA
>CL1Contig2502 (379-18.0-6806)
CATCAAATGTGTTACACTCTGTAGCTAAAGTTCTTACTCAACCTTTAGCTCTGATACCAG
ATTTGTATAGGTCTAGGCTTTTCAACCATCGACAGCGGCCAATCTCGACTGGTAGGCTTT
TCAACCATCCCAGACCCACCGTGGCTTACAATGGTACCCGAAACTTGCTTTTACGGCCAG
CCTTTCGACTGTCACGGCTTACGCCTAACCAACCCCGTAAAGAGGACGTGTAGGGGTAAG
AGTCTCCCGTTCGCCACCTAACCGCGAAGCGAGAACCCCCCATCACATTTCACTAAGACA
AGCAAGTCTCGTCCACAAAGCTACGCTTTATACAAAAGCCATGCTTCGATCAACAAATGA
TCAGCAGCACTTCGTATGC
>CL1Contig10156 (440-15.5-6800)
TCTGCCATTTAAAATGGTAGTTATAGCGGGCATAACATAATGGTACCTATGCTGGCTAAG
ATTTATATTCTACTTTCGAAATGTTTTCCACTGTGCACTTATAATAATAATATCAGAAAT
TTTCTCGTATCAAGCATGTTTGACTATCATAAGAAGAAATCTCCTCCAATTCTGCGTTTG
CATTGTGTGTGTGGCGGGAGGTCTTATGGTAGTTTCATTTTCTAAAAAGCATATCGGATT
TTCTTTTATAAATCTTGTTTTATTTAAAAGATAAACTGTTTTTGTTACTCACACCAGTCC
CATGACTGACCTGGAGTTTATTGTTCCTTTCCTAAACTCTGGGTGCCCACAATTTTCCAC
ACGGGCAGTCTAGAGTTTGGTTTTTTCAGATAGTCAGGTCTAGTTGATTATCTGGAGTTA
GTTCAGTCCTCGGATGACTG
>CL1Contig9089 (465-14.6-6795)
AACAAATTTCATCTTTCTATTCATTTTATTTTAAGGAATTATTCACTGTCTAAAACATGA
ATATAACTCTATAAATAAACTACAACAATTTTACTTATCAAAATAAGTCGTTTGCGAATT
TATAAAACAACGTTTATAAATTCCATTTCTATTTATTTTATAACAACTTCCTTTTATAAA
TCTCCTTTATTAACCTATTTCAATTTATAACTCAATTATATACCAAAAGTCCATATTATA
AGTTAAATGCTTATAATTTATTTGTTTACAAAATCGTTCTTTTAAACTTCCCAAATTATA
AATCTTATAACTTATAAGATTCATTTATTTACCCAAATCTATTCTTTTAATAACTTTACA
AATTTTATAAACCTACTGCTTATAAAATTTCATTTATAACTTCACAGTTTATAATTCTAT
AAATTTCATTCATTTATGAAATTCATTTTCACTTCATTTAAACAT
>CL1Contig2941 (423-16.1-6795)
CAGATTTTATTAAATCAAATTTCTAACTATAATTCATTTGTATAATTTATGCTCATACAA
ATTCCCATTTGATTATACAAGTCATTCCAATTTTTATAATCTTATTTGTTTAAAATATTA
TCATCCAAACATCCAAGTTATATAAAAATTTAAGGAAATATTTCCTTTATATCAAAATAT
ATTTTGGGTAAAATTATTTCATTCACCCACCTTTAAAACAATACTGTGTCAATTTATCGT
GTCAGGTGTTTATAAACTCTTCTCGAATAGCGGCCAACTTACTCGATCAGAATTCATATT
CCACTCAACCAATAAGTCAACACAATATTAAAACAATTTATATTCACTAACAAATACGCG
CTCATATCTATTAATACGCTCAAACTCATTCTAGAGTACTACAGACTCTATTTTCAATGA
GTA
>CL1Contig4972 (423-16.0-6778)
TAAACTCTGGGTGCTCAAAATTTTTCTACACGAGCAGTCTAGAGTTGGGTTTTTCAGATA
GTCAGATGTAGTAGATTATCTGGAGTTAGTTCAGTCTTTGGATCGCACCAGTCTTGCTTA
TCTTGGTGCATCGTTATTGGGAGTTCGAGCTATTGCTGGATTAGTTCTTGGAAATGGAGT
TGCAGTTATTTCTGGAGTTCTTCCTTGAAGACTATCTTAGAGTTATTTGTTCCGCTGCTA
GATGTTATCTATCGTTTTCTTTTCCGCTGCTATTTTATTGTATCATATCTCTGATGTATA
TTGATATCTATTGGATCATCTGTTGTATCAGATATTGTATCAAAGCTGTATATCAATGTA
TTATTCTTTTTCTTCCACTGTGTTGTTGTACTTAATTGTGTTATAAGCTCTAGCGACTCG
GAT
>CL1Contig6624 (331-20.4-6761)
TGTTGGTATCTCTGAGTTGTTTATCTGTATTGTATATTGACGTGTATAACTAGACAGGTG
TTTATAACTGTCTAGTATGTGATGTATTGTCTGTATAACTCTGATATATGTAAAATTATG
TAATAGTTATGTGATCTATTATATTTTGTTCCATTCCGCTGTGAGATTCTGATGTTGTTG
TTCTTTCTTCTCTATCTTTTCTATTTTCTCATCCCTTTCTTTCTTCAAGATGAAACGGAT
TTCTGGGGTCAGAAATTCGGGTCGTCACAGTTGGTATCAGAGCGCTAGGTTGAGTGAATA
CCTAGGCTCTTGAGTGATTTCTTTCTTGAGA
>CL1Contig5825 (236-28.6-6757)
CAGACCCAAGACAACTTGTATAGACGAATGCTATCAAAACATCGTCATTGGAGGACGATG
AGCATTCTAAGTAAAATTGTTCTTGAAAGGTAACGCTTAGCCTCGAGCCTCATCAACCGG
GAATGACTAAAACAGGGGAGATGCAGCAAGGCTAAGTGGGTCGCACCCAATTAGGGTATG
TTATCACTTTTCTAGATGTCCTCGGAAACCTATTTATTATGGATATGGTTGTGCAT
>CL1Contig9124 (472-14.3-6746)
TGGAAAGTCTTTAAAAGAACGATTTTGTAAAATAATCGTTTTATAAGCATTCAACTTATA
ATATGAACGTTTGATGTTTATAATTGAGTTATAAATCGAATAGGTTAATAAAGGAGATGT
ATAAAAAGGAAGTAGTTATAAAACAAATAGAAATGGAATTTATAAACGTTGTTTTATAAA
TTCGCAAACGACTTATTTTGATAAGTAAATTGTTATAATTTATTTATGGAGTTATATTCA
CGTTTTTAAACAGTGAATAATCCTTTGAAATAAAATGTATAGAATTGATGAAATTTGTTA
ACGTAGTATATTCACGTTTTTGAATAGTGAATAATATGTTAAAGAAAATGTTTAGATTTG
ATGTTTTAAATAGAATTAAAACGATCTAACGATGTTTTAAAATGTGTTGAGATTCGAAAC
CATAGATTTCAACATTTATTGTTGAAATAGACATTTTGAGAAATAGAAGGAA
>CL1Contig4650 (265-25.5-6745)
TTAAAGATTATTCATTTATTATTATATGTTGTTCCGCTGCGAATTGTGAGATTCTGATGT
TGTTCTGTTGTTTTCTGTTCCGTCCTATTTTCTTCTGTTTTTCTTTTTCCTCTATTCTCT
TTTTCTTCTATTTTAAAATTTTCTATCTTCTTTTCCCTATCTAAATTTTCTATCTTATGT
TTTCTCTTCCCTCTATTATCTATTTTCTTCTTCTTTCTTCTTTTTCTCTCTTCTTCTTTT
CTTAAATTTTTCTTAAAACCCCTAA
>CL1Contig9346 (301-22.4-6739)
CAAAGCTTCTTCCTAGTGCTGCCAGGAACCATCAAAGAATTGAAAAGACGAATCAAAGGA
GATTGATAGAGAAAGTTGTTTCCGCTATTGCAGGGTATTGACCATTTGTAGTGGTACTCC
CCTGTCCCCTATCTCGTCCTCTTCTTGCACTCATACTCACTATCAGTGGATAGTAAGAGA
ATTTACTGAGGCATACGGACAAGATATCTTAGGGATATACTCATTCTAGGGCATTTGTAA
CCCTATCTCTAATGAGTCACCTAATGTGTTATATTTCTATGCTAAAGTTCTCACTCAACC
T
>CL1Contig1764 (254-26.5-6723)
TAATCACAGCCTCAAGCCTCATCAACCGGGAATGGCTAAAACAGGGGAGGTGCAGCAAGG
TTAGGTGGGTCATGCCCAAGCAGGACAAGGATATTCCCCTGTCTAGATGTCCCTTTTTAT
TCGGCTGTGTGGGCAGTTGGTTGCAAACAACTGCGGGGTTTATCTTGTTCGGGACTGTTC
AGTAAGGAATGGTTCCGGCCTTGTGTTGCAGGGGATGAAGGGAGTAATCCTCGGTACGGT
GATCTAGGCCCCGT
>CL1Contig4085 (388-17.3-6720)
TGTAAAGCGTAGCTTTGTAGACAAGACCTCATCGGACCTCACACCCCGAAAATGGTCGAA
ACAGGAAAGATGCAGCAAGGTTATGAGGGTCGCTCCCTTTAGGGTGTGTCATTCCCTTCT
GGAAAAGGGTGGTATCATGGTATGGAGCCCAGATACTTAACTCATGTGGTCACTGCAAAT
CTATTACTTTGTGATTGCTTTGTGGTTGTTGGTTTAGAGGTACCTCGGATAAAGGTCGCA
AACGACCGGGGGATGGCATGCTCGAGTAGTAGTTACCTAGTTACAGAGGTAACCCGGCCT
TGTGTTGGCAGAGAGCCGGGTAGGTTCTCGGGACGTCCCTCCAAAGGCGTACCCATGTGG
CAGTAGGAATTTTCGTAGCCTAACCATT
>CL1Contig600 (294-22.8-6700)
ACTTTTCCATGTTTATGTACGGGAAGTCTTACGTGATACCTTTTCTTTCAAAAGTTTTTT
AAAGTTAAGCAACTTTAACCCGTTTACTCACACCAGACCCATGTCTGACCCGGAGTTTAT
TCTGTTTTTCTTAAACTCTTGGGTACTCAAATTTTTACGAGTAGCCAAGGGATTCAGGTT
AGGATTTTAAGTTGGCTTGACGAATTCTGGAGGAGCAATGGAGCAGGAGGCTTCTGCGTA
TAGCTATAGAGTATTCCGCTGTGTGTTCTCTGAGTTGTTGTATCTGAGTTGTAT
>CL1Contig8578 (278-24.1-6691)
CTTTATTAATTAATTACATTTTTAATTAATTACACTTAGTAATTAATCTTAAATTAATCA
CATTCATTAATTAATTAATCACATTAATTAATTAACTAAAATAATTAAGTAATTAACTCT
TAATTACTTACATAAGTAATTATCTCTAATTACTTCCATTAATAAATCTTAATTACTCTC
TTAATTAATTACTTAACAAATAATTAATTCCATCATTAAATAATTCTTAATTCATTAATT
AATTAATTACTCCATAATTAATTAACTTCAAAACAATT
>CL1Contig10741 (349-19.2-6687)
CAGATTTTCACATATATTCAAATGCTGGTCATATACAATCAATTTATCACAGAATTACAA
TAATATAATTACAGCGGAAATATTCTAAGCGATATTGCCATCCAGCTCGCCTCCTGAGCT
CCAGAACGTCCTTACCTGAAATCTGTAATACTCGGTCTGACCCGAGCATTACACCAAAGT
AACACCCGGGTCAGGCTGGAAACCAGCGTGAGTAAACCCATCTAACATGGAATACCAAAG
CAATCAACTTATATAAAAACCCGGGGTAACTCATTTCAATTCACAAAACCCCATTTATTA
TAGACATCACTTATTCCACACATCAATTTTGTTTAAGTACCATGGTTAA
>CL1Contig2027 (406-16.5-6686)
GCTTCTGGTGGGACTTCCCGAGAATCTAACCGGATCTCTGCCAACACAAGGCCGGGTTAC
CTCTGTAACTAGGTAACTACTACACGAATATGTCATCCCCCGGTCCTTTGGGACCTTTAT
CCGAGCGCGCGCACAACAACACCACACAGTAATAGGTATAGTGTATCAACATGAGTAAGT
ATCTGGGCTCCATACCATGATACCACCCTTTTCCAGAAGGAAATGACATACCCTCAGGGG
GCGCTACCTCCAAATAACCTTGCCGCATCCTTCCTGTTTCGACCATTTCCGGGTTGTGAG
GTCCGACGAGGTCTCGTACCACAAAGCTACGCTTTTCACAAAAGTCATGCTTCGATCAAC
AAATGATCAACAGCACTTCATATGCCATATAACCAAGTTGGAAATG
>CL1Contig7126 (346-19.3-6679)
TTTCCAAATTATTTATTTTCCAAAATAACTTTACTAGATATATAATTTCCACACTTCAAC
CATTTGAAAACAAATTTCAAATCATTTTTCACCTTTCAATCTTTGAAAACAAATTTCAAA
TCAATTTCCTTAAACGGAAACACTTCCAAATATTTATCCATTTTAAATTTAAAATGGTTC
ATTTAAATCAATCAAATAAATCCTTACCGATTTATTTTAAACTTACGTTCCAAATCCGTA
AATTTATTTCCACACTTCAAAAATAAATCAATGTTTATTTTTAAACAAATTTCCCTTTCC
TTTATAAATTCCATGGTGAATTCATATTTCCAAAATATCTATTAAT
>CL1Contig9479 (351-19.0-6678)
CTCCTCGAACGACAGACTTCCTTGCTTTAAATCCATGAATTCCTGATACATACGAGAAAT
CCCAGCTGATGGCATATAGCGCTTCTCAAATACTTCTTTGAATCTCTCCCAAGTAAACTC
GTCTTCTGGCTCATCTATAGTGACTGTCTCCCACCATGCTAAGGCTTCTTCTTGAAGTTG
CCAAGAAGCTATGAGTCGCATCTGATCGTCTTGCAGCTTTAGCCCTTTAAAGATTCTTTC
ACATGATCTGATCCATGCTTGGGCCTCAACAATCGACTCCTTGTCGGTGAACGGCTTACC
ACCAAGTCTCAAAAAACTCTTATATAGATCAGCCAGATTTGGCTGATGCGG
>CL1Contig1476 (264-25.3-6667)
CCTATGATATATTCTGGATATATCTGTGATGACTGTGTATGATTTATCTGTGATAAATGT
TATGTGAATTCAAAGTGTTGAATTAAATTGTTTAAACTATTAAACAACTTGACCTTTAAA
ATGGCGTTTGGATTTCGATGAGACCGGGATCGGGTGTCAGTTATGATTATCCGAAAACCA
CATCGATCCAAATTAAACGTTAGGTCGTGGCATCTCAAGTGAAGATCGAGATGGTGTTTC
AGAATGCAAGGGTTATCGTCGTTA
>CL1Contig1780 (282-23.6-6662)
CAAACCTCATCAACCGGGAATGGCTAAAACAGGGGAGGTGCAGCAAGGCTTCGTGGGTAG
CCCCCACTGGAGAGCGAGATTTACCCCTGTCTAGAAGTCCCTTTATATTCGGTTGTGTGG
GCGGTTGATTGCAACAACTGCCGGGGTTGTCTTGTTCGGAACTGTTCAGTAAGGAATGGT
TCCGGCCTTGTGTTGCAGGGGAGCGGGCGTACTCCTCGGTACGGTGATCTAGGCCACGTA
CTGTGACGGGCGGTACCCCAGTAGCCCTGCCATTGTATGGAA
>CL1Contig917 (325-20.3-6593)
AAGTTCCTTGGGTTCCGTTCAATCCCGGAACGGACTTGTATGGTTGTATGTCTGACACTA
CACCTTAAGATATAAAGCTGATTTCTTTCAAATACATATCTGTTGGTGGCGGAGAATTTA
TTCTCTTAGCATTAACACCCTTCTCTGAGACGTACGAGCTCAGAGGTTATGTAGTTGAAG
GTTATTAGTGATATACTCCCAATTTGGTAGTGTGATATGCTAAGTGCTGTTGAGCATTTG
TTGAATCAAAGCACAGCTTTTGTATAAAGCGTGGCTTTGTGGACGAGACTTCGTCGGACC
TCACACCCCGGAAATGGTCAAAACA
>CL1Contig2418 (322-20.4-6569)
TTCAATCTGGTTGTATTATATTGCTTATTAATTTTCATTTCAATAAATTTAGTAACCAAT
CGCCTTAATATTTATTAGAAAGAAATATTGCTTTATATATCAAAATATATTCTTATATAA
AATCATTTAAAATCTTTATATAAGAAAATAACAAGTACGCTCTCTCATATATATACACAC
TCAACTCATTCTAGGGTACCATTGACCCTATCCTTAATGAGTAATCCCACCAGAGCCAAG
GTTCTCGCTTAACCTTCAGCTCTGATACCAAATGTAACGACCCGGAATTTTCGATCCAGA
AAATTTCAAATAGCTAGAGAAA
>CL1Contig8979 (271-24.2-6548)
TTACAAATTCCTTTATTAACCTATTCCAGTTTATAACTCAATTATAAACTAAATGTTTAT
ATTATAAGTTAAATACTTATAAAACGATTATTTTATAAAATCGTTCTTTAAACTTCATAA
TTATAAATCTTATAACTTATAAGATTCATTTATTTAACCAAATCTATTCTTCAATTAACT
TCACAAATTTATAAATCTTACTATTTATAAATTTCATTTATAACTTCACAGTTTATAATT
CTATAAATTTCATTCATTTATGAAATCCATT
>CL1Contig8670 (470-13.9-6545)
AAACAATTCAATTATCTGTATGCACAGATAGATAAATCACAGATTCACATAAATAATCAA
CATTATCATCATATCAGATAAACCATATTATCATTATCCAAAAAGATAATCTATATCAAC
ATCACAATGCAACCAATGCATCCAAATCACTCAACATTATCTATCTCATATCTGAGATTC
TAACCATCCAAAGCAAACAACACTATCCAACCATATAAGCAATGATTAACCATACCAAAT
ATAATTAATTTAAAATGAATTAAATTAATTACATCATTCAAATTAATTTAAAGTAAATTA
AATTAATTACTTCACCAATATCAACTTGCTCATATCACTATTGATAATTTATCAATCAAT
TAATTAATCATCATCCAATTATTCATTTTAATTAATCATCCCTGATTAATTAACCCTTAA
TTACATTCAAGTAATTATCTACTAATTAATTTCTCAAATTAATTATATTT
>CL1Contig765 (347-18.8-6535)
GTGTGGGAGGTTGCTAATCCCAACCGCAGGGTGATCTTATTCGGACTATCCAGTAAGGGG
TAGCTCCGGTCTTGTGTTGCAGGGGATCAGGGTGGATCCTCGGTACGGTGATCTAGACCA
CGTACTGTGACGGGCGGTACCCCAGTAGCCCTGCCATTGTATGGAATCCAATCTCCAATA
AGTGCCTGTACGGTTTTGATTGTGCCCAACTATGTTGGAACGTGAGATGTAAGCATTCCA
GCTATTTCCTATTTTATATTGAAAACCCTAGACACTATTATAATATAACTGGATTTCCTA
TCAAATGTTTTGGTTATCGTAAGGGAAAAACTAGTCCGTGTTTATTT
>CL1Contig1899 (380-17.2-6530)
TACACCTCGAGTCTTCACTTGCTCCACTTGTTTTAACGCCAACGTTTAATTGGAATCGAT
GTGGTTTTCGGATATCCAAATATGGAAACCCGATCCCGGTCTCATCGAAACCAAACGCCA
TTTTAATGTCCAAGTTATACTTAAGGGATTTAAACAATAGATATTTCAGAAAATATCACT
TAACATAAATGGATGTATCATATTACACAGATAGATAAGCATCTATTATCACATGCATCT
ATACATATCACAAAGCAGCATATATATCACATTCAGATATAGCATATTCACATCATCACC
CATCAATCAATGTCATCCAACAACAACCAATATCATTACTCATCCAATGATATATCATCC
AATCATTAACCATTCATAAA
>CL1Contig10565 (533-12.2-6529)
GTAACACCCGGGTTAGGCTGGAAACCAGCGTGAGTAAACCCATCAAACATGAAATTCCAA
TGCATAGAACTATTTAAAACCCGGGGTAACTCGTATCAATTTACAAATTCACAATATGTT
ATAGACATCACTTATTTCACACATAAGTTTTCTAAGTACCAAAGATTTAGATTTAAAATA
GTCCAATTCCTTTAAATCACTTCACTCCAGCATATAGATTTCACATATCAATCTATAAAA
ATTCGAAGTGGTTTCGGGTATTTCCTAATACCCGACCCCGGTCTCTTCGAGTCTCATGTC
ATCCTAACCCAAGTTATCCAAATGAAATACACTTCAAACTTTAAATACAGGATGTCACTT
TACACAACAATTCATCATTGATAGATAACCACAATATCCTGTCCGCCCAAACATATGATA
CTACAAAACATTTCATATCAGAGATATCAACTCATTCAAGGCATCCAATACCATTCAATC
ATCCATAAGCAAACTTGATCGCTTCCAAAATAAATTTAATTAATTCTAATTGA
>CL1Contig11193 (401-16.3-6529)
ATTGTGGCTTTGTAATTTGTTACGAGTTACCCCGGGTTTTAAATAAGTTCTATGCATTGG
AATTTCATGTTAGATGAGTTTACTCACGCTGGTTTCCAGCCTGACCCGGGTGTTACTTTG
ATGTAATGCTCGGGTCAGACCGAGTATTACAGATTTTCAGGTAAGGACGTTCTGGAGCTC
AGGAGGCGAGCTGGATGGCAGGAACGTATGAGGTGTTTCGCTGTATTTATCTGGGACAAG
TTAGTTTTTAAACTGTCCGGTATTTGTGTAATGATGTAACTCTGATGTATAAAGATATAA
GTGTAATGATATAGTTCTTCTTGTAAAACTATTATTTATGTGATATTATATTTTATCCAC
TGCGAATGTGAGTTTTCTGTGACTTGTTTCTGTCTTCTTAT
>CL1Contig1079 (337-19.3-6516)
AAATTGTAACGTCAGACACACACCACACAAGTTCGTTCCGGGATCGAACAGAACCGAAGG
CACTTACAAAGAAGTCCTTGCAATCCGGATATTCACTAATCACGTCCGGACTTCCCATCA
CATATGGAATTTCTATACCGGGGCCATTCGGTGCAGAAACATTCGACGGTAATCCTTCCG
TTTTCAAAAATATCCGGTCTTCAACACCGGTCATCAATGCTATCCATTACGTCGTATCAC
TATTCGGAATGGGTAATCCGAATAACGAGCGCAATAATTTAAAAATAAGTGTAGCATTCA
AATTCAAACAAATCACAACAAATACCTATTCAAAGGT
>CL1Contig6787 (254-25.6-6513)
CTTGTAATTCTGAATATATACATATTTATTCTACCTATCTGTTGGGTTACCTGTTCGGGT
TTTCCAATATAGGTTATAAAGGTAGATAAGGTAGTGGTGTGTGTAACACGACTACTACCA
TTGGTTGGAGTTTGAATGTTGAGGTTGGAAGTGTATCTGTCGAGACTGTAGACCTAATAC
CGTCTCGAGTGAGTTGTGTAGTGGTGTAGAGATTTCATCGATCCCTAAAGGAAACCTGTT
AAGGTTCATAGTTT
>CL1Contig9865 (472-13.8-6505)
TTTAGTAGATTATCTGGAGCTAGTTCAGTCTTTGGATCAGGACTGCACTTGCTTATCTTT
GTGCATCGTTATTGGGAGTTCGAGCTATTTCTGGATTGGTGCCTTGGAGATGGAGATTAC
CGATGCTGGAGTTCTTTCTTGAAGACCATATTAGAGATTTTTGTTCCGCTGCTGTGTTAT
CTTTTCTTTTCCGCTGCTGTTATCTTGTATCATATCTCTGATGTATATTCATTGTATCAT
CTGTTGTATCATATTGTATCAGATATTGTATCAAATGTTGTATATTGATATATGCTATTC
TTTTTCTTCCGCTGTGTTGTACTTAATGTGTTATAAGCTCCGGCGAACCAGATTCGACGT
TTGGATCTGCGGCATTTGAATATGAGTGTCGTATTCAGTGCCGATTTTCGAAGGTCGAGT
CAGGATCGTTATAATTGGTATCAGAGCTAAGGTTGAACTTTAGCTCAGGAGT
>CL1Contig7362 (371-17.5-6493)
CAGTTTCCAAATAATTTTCCAAATTATTTATTTTCCAAAATATCTTTACAAGATATATAA
TTTCAATACTTCAAAAATAAATCAATATTTATTTTTCTAAACCAATCCCACTTTCTTTTA
TAAATTCCTTAGTGAATTTATAATCCAAAATATCTATGGATATTCGATTTCAATTATTCA
TTTCAATTTATCTTCAAAAAGATAAATTCTCAAAATATTCACTTTATATTGGAAAACATT
TCCATACTTATTTAATAAGTAATTCACAAATTTTATTTATTTTCAACACTTAGAAAATAT
TCAATATACTTAAATCGAAATTAAGTATATATTTCATTCTTTAAGGAAATCATTCTCTTA
AACATAGTTAT
>CL1Contig1871 (293-22.1-6472)
AAACCGAAGGCATTGCCCTATTACACTCATTTTGGAATCACCCTCAGAGTTAACGACGAT
AACCCTTGCATTCTGAATCTTCATCTTCACTTCAGATTCACGACCTATCGTTAATTTGGA
ATCGATGTGGTTTTCGGATGTTCCTAATGCGGAAAACCCGATCCCGGTCTCATCGAAATC
CAAAACGTGTCTTTTAAGGCCAAGTTGTCTATTTAGTCTTAACAGTTTAATTCAATATAA
TTAAATATACACACAGATAGATAATTCACAATATCATAATAGATAGTCAACAC
>CL1Contig10374 (282-22.9-6471)
TGCTTGATACGCATTTAAAATAACATTTGATATTATTACTAGTGCATAGTGTAGAGAAAA
ATTCATTTCGAAAGTAGAATATAAATCTTAGCCAACATACGACCATTATCGTATGCCTAC
TATAGCTACCATCCAAACAGTGGTGACCACCATAAGTAAATGGCAGGTTCTACAACTAAA
ACCGTACAGGGTTTCGTATTGTTTCTTTGGATTTCCAACAAATGGTCAGGCCAAGGAACT
TCCCATTGCCACATGAGAATGCCTCTGGATGGACATCCCCGA
>CL1Contig6573 (260-24.8-6452)
ATATATATATATATTTATTTCTACCTATTGTTGGGTTACCTGTTCGGGTTTTCCAATATA
AGTTATAAAGGTAGATGGGGTAGTGGTGTGTGTAACACGACTACCATTGGTTGGAGTTTG
AATGTTTGAGGTTGGAAGTGTATCTGTCGAGACTGTAGACCTAATACCGTCTCGAGTAAG
CTTTGCAGTGGTGTAAGGATTTCATCGATCTCTGAAGGAAACCCGTTAAGGTTCAGAGTC
CATCATTGAAGTATAAGTTT
>CL1Contig1799 (359-18.0-6448)
AATCCCGGTCTCATCGAAACCAAAACATATCTTTTAGGTCCAAGTTGTTTTAAGTTTAAA
ACAATTCAATTTAATTATCTATATACACACAGATAGATAATTCACATCATCACAATAGAT
AATCAACATTATCATCATAAACAGATAATCCATATTATCATCACAAATAGATAATTCATA
TTATCATCACAATTCAACCAAAGCATCCATATCACACAGCATCACTTATCTCATATCTGA
GATCTCAAACCATTCAAGGCAATCAATATCATCCATCCATACATAAGCAAGGATTAATTA
ATCACACTATAATTAATTTAAAATGAATTAATTAATTACTTCCATCTCTAATTAATTTA
>CL1Contig5995 (314-20.5-6430)
ACTCTGATAATGGTTGTAGACTATGTAATATTTATGTTATTAATATAATTTATTCATTCC
ACTGTTAAGATTTTGTGTTGTTTCTTCTTTCTCTTCTTTCTTTTCTCTTTTCTATCCCTT
TCTTTCTTCAAGATGATGCGATTTTCTGTGGTGAGAAAGTCGGGTCGTCACAGTTGGTAT
CAGAGCATTAGGTTGAGTGAATACCTAGGCTCTGGAGTGGTGTCTTTCTTGAGAGAGCGT
ACTTGTAATTTTTATATAACTATATATATATATATATATATATATATATATAATCATTTG
GGTTATCTGTTCGG
>CL1Contig1810 (377-17.0-6419)
GCATTATCTCGTTACACTCATTTTGGAATCACCCTCAGAGTCAACGACAATAACCCTTGC
ATTCTGAAAACACCATCTCGATCTTCACTTGAGAATTCACGACCTAACGTTTAATTTGGA
TCGATGTGGTTTTCGGATAATCATAAATGACACCCGATCCCGGTCTCATCGAAATCCAAA
CGCCATTTTAAAGGCCAAGTTGTTTAATTAATTTAAACAGTTTAATTCAACACTTTGAAT
TCACATAGCATTTATCACAGATAAATCATACACAATCATCATAGATATATCAAGGCATAT
CATAGAACATCACAGAATATCACCAAATAAATATCACAGATCACATATTCTACATACACA
ATCCATAAGCAATCACC
>CL1Contig452 (228-28.1-6417)
CATCTCACATTCCAAACATAGTTGGGCACAATCAAAACCGTACAGGCGCTTATTGGAGAT
TGGATTCCATACAATGGCAGGGCTACTGGGGTACCGCCCGTCACAGTACGTGGTCTAGAT
CACCGTACCGAGGATCCACCCTGATCCCCTGCATCACAAGACCGGAGCTACCCCTTACTG
GATAGTCCGAATAAGATAACCCCGCGGTTGTGGCCAACAACCGCCCAC
>CL1Contig2169 (272-23.6-6416)
ACCATACAAGGTGCATATTGGATTAATGGATTTCCAACAAATGGTCAGGCTAAGGAACTT
CCTATTGCCACATGGGAACGCCTCTGGAGGGACGCCCCGAGAACCTACCCGGCTCTCTGC
TAACACAAGGCCGGCTACCCCCTTCCCGGGGAATAAAACCTAAGATATGCCACCCCCGGT
CCTTTGGGACCTTTATCCGAGGGCCCTCCAACAACATCACACAGTAATAAATATACTACA
GTGTCCACATGAGTAAGTACCTGGGCACCATA
>CL1Contig12206 (369-17.4-6414)
CCTCAAAAGAATTTCGTCCCCGAAATTTAAAAGCAAAGGTAATTTAATAACCCAGCAAAG
ATTTTAATTTCAAACAGCAAAGCATTCCTAACAACCAGTTACTAACAACCATAGCAATCA
ATCAAACAAACAAACCTAACTAATTATCCTGACACAAATCAGAATAAATCTTCTAATACT
ATCTAGAGTTTCCCAAGTATAAATCACTGGGAGACTCGCTCTACAGAAGCTAAACTAACT
ACACCACCAAAATCCAGAGCTCCTCTCATCTCTAGATCCATCAATCTGAACAGAACATCA
GACTATACTCAAGTCTAGCACAACTTCCAAATCCAACTGAACTGTAGATTCAACAACCAA
CAATGAATC
>CL1Contig9082 (285-22.5-6401)
TAAAATCACTTTATTAACAAATTCTATCCATATCCCATTTAAATGCAAAAATCCAATTTA
TAAGTTAATTACTTATAAATCTTTTATTTTACAAAAATCTATTCATTTTATAACTTCACA
ATTTATAAATCTATAGATTTCATCCACTTATGAAATCCATTTATACTTCATTTTAACACT
TATAAAAACTCGTTTTATAATTCCAATATTTTAATTTATAAATATCAATTTTATAAATCT
TTTATATAAACCGTTTATAATAATTCAAAAATCCCAATTTAAACC
>CL1Contig365 (209-30.6-6394)
AGAGTGGGTAATACAAACAAAACTCGTAAAAGGCGCGTAGGGAGAATGGATTTCCAACTA
ATGACTAGGCACTGGGGTACCACCTGTCACGGTACGTGGCCTAGATCACAGTACCGAGGA
TCACTCCCGACCCCCTGCAACACAAGACCGGGACTATCCCTTACTGGATAATCCCGAGTA
AGATCACCCCACGGTTGAGATCATCAACC
>CL1Contig11721 (313-20.4-6387)
TAAAAACCCGGCATGTTTATTTGTTGCGTAGTTTTACGAGATACTTTGACTTTAAAGGAT
TTTGAAAACTTTAATAATCAAATTGAGTGTGTTTTCTCACGCTGGTTTTCCAGACTGACT
CGGGTGTTATTTTATTATAATGCTCGGGTCAGACCGAGTATTACAGATACAGGATAGGAT
GCTATGGAGCTCAGGAGACGAGCTGGATGACGAAGACGTATATCACGTATCTGACTTATA
TTCCGCTGTGTATGGTATGCTGTATATTTAGTTTTGTGAGGATAAATTAGTATAACTGTC
CAATATTGTGCTA
>CL1Contig11131 (308-20.7-6385)
AGTTTTGGCACTTAGAAATTGATGTGTGAAATGGTTGATGTATAATAACTTGTGAAGTGT
AGATTGATATAAGTTACCCCCGGGTTTATATAAGTTGTATGCTTTTGTATTCCATGTTAG
ATGGGTTTACTCACGCTGGTTTCCAGCCTGACCCGGGTGTTACTTTGGTGTAATGCTCGG
GTCAGACCGAGTATTACAGATTTTCAGGTAGGACGTTCTGGAGCTCAGGAGGCGAGCTGG
ATGGCAATATCGTATAGAGTATATCCGCTGTATTTATATTATTGTTAAGCTGAGACATGA
TAATAGAA
>CL1Contig436 (244-26.1-6361)
TCACCGTACCGAGGATCACTCCCGACCCCCTACAACACAAGGCCGGAACCATTCCTTACT
GAACAGTCCCGAACAAGATAACCCCGCAGTTGTGGCCAACAACTGCCCACACAGCCGAAA
TAAAGGGACATCTAGACAGGGGTATACCTCGTCCTGCTTGGGCATGACCCACCTAACCTT
GCTGCATCTCCCCTGTTTTAGCCATTCCCGGTTGATGAGGCTTGAGGCTGCGATTACCGT
TAAA
>CL1Contig543 (370-17.2-6357)
TACACAACATATACCACACAGATTTAGACAGTTATAAACATCTGTCTAACTATACAACTC
AAGAATAACAGATACAGATACAACATACACAGCGGAATCAATATATATATCTACACGTCG
AAGCCTCCTGCTCCATATCTCCTCCAGAATTCGTCAAGCTAACCTGAATCACTTGACTAC
TCATACATAATATGAGTACCCAAGAGTTTAATAAAACAGAAAATAAACACTCGGGTCAGA
CATGGGTCTGGTGTGAGTAAACGGGTTTAAAGTTGCTTAACTTTGAAAATCCTTTGAAAA
CAAAAGGTATCACGTAAGACTTCCCACAAATAAACATGGAAAAGTTTTTACCTTACGCTA
ACCAACGCAT
>CL1Contig10371 (348-18.3-6356)
AAAATAACATTTGATATTATTACTAGTGCATAGTGTAGGAAAATTCATTTCGAAAATAAA
GATATAAATCTTAGCCAACATACGACCATTATCGTATGCCTACTATAGCTACCATCTAAA
CAGTGGTGACCACCATAAGTAAATGGCAGGTTCTACAACTAAAACCGTACAAGGTGCGTA
TTGAAGATTGGATTTCCAACAAATGGTCAGGCTAAGGAACTTCCTGGGCCACATGGGTAC
GCCTCTGGAGGGATGCCCCGAGAACCTAACCGGATCTCTGTCAACACAAGGCCGGGTTAC
CACTAAACTAGGTAACTACTACTTGAGCATGCCATCACCCGGTCCTTG
>CL1Contig5902 (483-13.1-6351)
CGGTTCCGTTCGAACCCGGGACGGACTTGTATGGACGAATGCTTGCGAAAACATCGTCAG
GTGGACGATGGGCATTCTAAGGGATATTGTTCTAAAAGGTAACGCTTAGCCTCAAGCCTC
ATCAAATGGGAATGACTGAAAATCAGGGGTTATGCAGCAAGGCTAGGTGGGTAGCACCCA
AGCAGGGTGAGGTCATTCCAGTCTAGATGTCCCTTTTTATTATTTCGGCTTAGTGGGCGG
TTGCTGATCCCAACCGCGGGGTGATCTCACTCGGGACTGTCCAGTAAGGGATGGTTCCGG
CCTTGTGTTGCAGGGGAGCGGGCGTACTCCTCACGGTGATCTAGGCCCCGTACTGTGACA
GGTGGTACCCCAGTGCCTAGTCATTAGTTGGAAATCCATTCTCCCTACGAGCCTTGTACG
AGTTTTGTTTCCACTTTGTGGCTAGTAGCTGGAATTTAATCATGTAACAATTTCGGCTAT
TTG
>CL1Contig1062 (242-26.2-6329)
TTAAATTGAGTTTAACTTCGACACCAAAAACCAATATAAGTTGAGCTTTGAATTTTGGAT
AGTCGATTTGGATTGTATGTCTAACATTGTGAATTGATGACATAGCAATTGATCTCTATT
AAATATATATCTGTGGTGGCGGAGAATTTATTCTTTTAGCTTAACACCCTTCTCTGAGAC
GTACGAGCTTAGAGGTTATATATCGATAGACATCAATTATGTGTTGAGAATCGACGATGT
AA
>CL1Contig3220 (181-34.9-6322)
ATAGTAACAGTTTACAAAAGAATACTATATCTGTCGATTACATTTAATATACATCAGAGT
TTCACATATATACAGTCACTGAATATATACAATTATCATGTCTCAGATTAACAATAATAT
AAATACAGCGGAAATACTCTATACGCTATTGCCATCCAGCTCGCCTCCTGAGCTCCAGAA
C
>CL1Contig10391 (463-13.6-6316)
TATACTTTCGAAAAGGTTTTCTACACTATGCACTAATAATAATATCAAAGAGTTTTCTCG
TATAAAGCATATTAGACTATCATAAGGAGAAATCTCCCCCAAGTGTGCGATTGCATTGTG
TGTGTGCCGGGAGGCCTTATGGTAGTTTCATTTTCTAAAAAGCATTGCGGATTTATTTTA
AATTCCTTGTTGCTTGTTTAAAAAGACCAAATGTTTTTGTTTGCTCACACCAGTCCCATG
ACTGACCTGGAGTTTATTGTTCCCTTCCTAAACTCTGGGTGCCCACAATTTTCCACACGG
GCAGTCTAGAGTTGGGTTTTTCAGATAATCAAATAGTAGGTGTAGATTCGATAGCATCCA
GCCTTTGGATTTGGCGATAGCATTTGTTTCTCTAGAATTGGAGTTGCTTAAGTCAACGTG
ATGGTGGTTCAATCTTTCGATTTGGAGCTTGGAGTCTTTTGAG
>CL1Contig9364 (305-20.7-6314)
TGTATCTCTGATGTATATTGATATTCACTGTATCATTATTGTATCGGATATTGTATTCAT
TGTTGTATCAATGATATTATTCATTTTCTTCCGCTGTGTTGTTATACTTAATGTGTTATA
AGCTCCGGCGAACCAGATTCGACGTTTGAATCTGCGGCATTCGAATACGGGTGATGTATT
TGGTGCCGATTTTCGAAGGTCGAGTCAGGGTCGTTACAAGTGGTATCAGAGCTGAAGGTT
GAGTAAGAACTTTAGCTCAGGAGTATAACACATTAGGTGACTCATTAGAGATAGTGTTAT
AATTA
>CL1Contig3802 (416-15.1-6285)
ATTATTACACTCAACTCATTTTAGAGTACTACTGACTCTATCTCTAATGAGTAATCCCCA
CCAGAGCCAAGGTTGTCGCTTAACCAAATGCTCTGATACCACATTGTAACGGTCTAGGCT
TTTCAACCATCGACAGCGGCCACTCTCGACTGGTAGGCTTTTCAACCATCCCAGCCCCGC
CGTGGCATACAATGGTACCCTGCCCTTGCTTTTACGGCCAGCCTTTCGACTGTCACGGCT
TACGCCTAACCAACCCCTATTCACTAAGAGAGGACATGTAGGGGTAAGAGTCTCCCGTTC
GCCACCAAACCGCGAAGCGAGAACCCCCTATCACATTCACTAAGAGAGCAAGACTGGTGT
GAGCAAACAAAAAAATTTAGTCTTTTAAAACAAACAACAAAGAATTTAAAACAAAT
>CL1Contig4514 (350-17.9-6269)
CCTAAACTCTGGATGCCCGTCAATTTCCACACGGGCAGTCAAGAGTCAGGTTTATCAGGA
CATTCTGGAACGCGGGAGTTGCTGTAGAGATCTGGAGGCAAGCTGGAGGGCATGGCGTAT
CAAACTAGTATATAGTATTTCTTTTCCGCTGTTTGTTGTTGTACACTCTGATGATGTAAT
GTAATGTAATGTAATAACTGATATAGTTCTTTGTTTAAAGATTATTCATTTATCTATTAT
ATGTTGTTCCGCTGCGATTGTGAGATTCTGATATTGTTCTGTTGTTTTCTTTCTGTTCTG
TTCTATCTTTTCTCTCTTCTTCTATCTTTTTCTTTTTCTTAAACCATAAC
>CL1Contig778 (248-25.3-6264)
AAATCCTCTGATATTATAATAGGGTCTATTTACAAATACTTATTAAAATAGCCGAAATTG
TTACATCTATTAAATTCCAGCTACTAGCCACAGAGTGGGTAATACAAACAAAACTCGTAA
AAGGCGCGTAGGGAGAATGGATTTCCAACTAATGACTAGGCACTGGGGTACCACCTGTCA
CAGTACCTGGTCTAGATCAGCGTACCGAGGATCACTCCCGACCCCCGCAACACAAGACCC
GAACTATC
>CL1Contig3461 (492-12.7-6259)
CAAATCCGTACCCTTTTGAGCTGAAAAAATCCCACAACAATTCAGTCCAAAGTGGCACAA
AAGTACGAGTCTTCGGGTTTAAAGAAGAAAGAGGTAGAAGAAGAAGAAAAAAAAACAACA
TCAGAGTCTCACAATCGCAGCGGAACAAAATATAATATATAATAACAGCTTTTAAATACA
AAGAAATCTGTACTGTATACATATATACATACATACCATCATCAGAGTACATCAAACATC
CATACAGAGACAACTAATAATTGTCCATACACAGCGGAAATAATAGTCAAATACGGAAGT
ACGCTCTGTCATCAGCTCGTCTCCTGAACTCCTTAGCTTTTAACCTGATCCTGTTTAACT
CGGTCTGACCCGAGCATCATATAAAACAACACCCGAGTCAGTCTGGAAAACCAGCGTGAG
AAATCACACTCAATTGGATTATTATATTTTCAAAAATCCTTTGAAAAACAAAAGCATCTC
GTAAGACCACGC
>CL1Contig613 (359-17.4-6251)
ACATTTATTAAATTCCAGCTACTAGCCACAAAAGTGGGTAATACAATCAAATTCGAGGGC
ACTTATTGGATTTTGGATTCCATACAATGGCAGGGCTACCGGGTACCGCCCGTCACAGTA
CGTGGCCTAGATCAACGTACCGAGGATCACTCCCGACCCCCTACAACACAAGGCCGGAAC
CATTCCTTACTGAACAGTCCCGAACAAGATAACCCCGGCAGTTGTTGCAATCAACCGCCC
ACACAGCCGAAAATAAAGGGACATCTAGACAGGGGAATATCTCGTCCTGCTTGGGCATGA
CCCACCTAACCTTGCTGCACCTCCCCTGTTTTAGCCATTCCCGTTGACGAGGCTTGAGG
>CL1Contig8485 (288-21.7-6250)
AATTAATTTTAATAATTAATTAGCTTAATTAGATAATCTATTGTAAATTGTTAAATGTAA
TTACTTGATAAAAGTAATTAAGAGATTAATTACTTATTGTAATTAATTTTGATAAAATGA
TTAATTTAAGTTAATTAATTTAGTTTAATTAATTTAAGAAAATCATTTGATAAATTGATA
AGTGTAATTACTTAGTGTATTTAATGGAGCATAATTACTTAGGGAAGTAATTAGATGATA
ATTACTGAATGAAATTAATTCAAGATGATTTGCAAATGAATTAATTTG
>CL1Contig4862 (264-23.7-6245)
TTATCATTATTCCGGAGTAAAGTCAAAAAAGAGATGCTGTGGAGATCAGGAGCAAGCTGG
ATGGCGAAGCGTATCACTAGTATATGTTATATTCTTTTCCGCTGTTTGTTGTTGTAACAC
TCTGATAATGTAATGTGATGTAATGTAATAACTGATATAGTTCTTTGTTTTAAAGATATT
CATTTATCTATTATATTTGTTCCGCTGCGAAATGTGAGATTCTGTTATTGTTTCTTTTTC
TTCTTCTATCTTCTTCTTCTTAAA
>CL1Contig3929 (366-17.1-6241)
GTTATATGAGGATAGCGCCCTCTGAGGGTATGTCATTTCCTTCTGGATTATGAGTGGTAT
CATGGTATGGAGCCCAGATACTTACTTTGTGGTTGCTGCAAACTTATTACTTTGTGGTTG
TTGGTTGAGAGGATCCTCGGATAAAGGTCGCAAACGACCGGGGGATGGCATGCTCGTGTC
AGTAGTTACCTATTACAGAGGTAACCCGGCCTTGTCTAGCAGAGATCCGGTTAGGATCCG
GGGACGTCCCTCCAGAGGCGTTCCATTTTATTTGGGAAGTTCCTTTGCCCGACCATTTGT
TGGAAAATCCAAAGAAACAATACGAGCCTTGTACAGTTTTAGTTGTAGAACCTGTCATTT
AAAATG
>CL1Contig9023 (514-12.1-6226)
TTTATGAAATTTGATTATTTTATAAATTAAAATGATGAAATTATAAGGAGTTGAAAGACG
TTTTAAAAGAATAATATAAATTGATTTATATTAAAAGATTTATAAATTGATATTTATAAA
TTAAAAATATTGGAATTGTAAAACGAGCTTTTATAAGTGTTAGAATGAATTGTGAATGAA
TTTCATAAATGAATGAAATTTATAGAATTATAACGGTGAAGTTATAAATAGAATTTTATA
AATAAAATTTATAAAGTTATTTAGGAAATAGATGTGGATAAATAAATGAATCTTAGAAGT
TATAAGATTTATAGATTTGGGAAGTTTGAAGGAATGATTTTTGTAAATAAATAAATTATA
AGTATTTGACTTATAATATGAATTTTTAGTATATCATTGTGATATGAATTGAGATAGGTT
AATAAAGGAATTTGTAAAAGGAAGTTGATATAAAATAAATAGAAATAGAATTTATAAACG
TTGTTTTATAAATCCACAAACTACTTATTTTGAT
>CL1Contig1570 (300-20.7-6214)
GTGGACGATAAGAATTCTAAGTGATGTGTCCTCTAAAGGTAATCGTAGCCTCAAGCCTCA
TCAACCGGGAATGGCTAAAACAGGGGAGGTGCAGCAAGGCTTCGTGGGTAGCTCCCACTG
GAGAGCGAGATTGATCCCTGTCTAGAAGTCCCTTTATATTCGGCTGTGTGGGCAGTTGGT
TGCAAACAACTGCGGGGTTGTCTTGTTCGGAACTGTTCAGTAAGGAATGGGTCCGGCTTT
GTGTTGCAGGGGATGAAGGGAGTAATCCTCGGTACGGTGATCTAGGCCACGTACTGTGAC
>CL1Contig3735 (412-15.1-6209)
TGGTATCAGAGCTTAGATTTGCGATAAACCATGGCTCTGTTGGGGATTACTCATTAGAGA
TAGAGTCAGCAGTACTCTAGAATGAGTTGAGTGTAATAATAGATATGAGCGCGTATTTGT
TAGTGAATATGAAATTGTTTTGTATTGTGTTGACTTATCGGTTGATTGTTTATAGATTCT
GGTCGGTGCAGTCTAGCTAACTGTATCGATAGGGGTTTCTAAACTCTTAAACGAGATAAA
CCGACATAGTATCATTTTAAATTGGGTAAATGAAATAATTTTACCTTGATTATATTTTAT
ATATAAAGGAATAATTTTTCAGAATTATTAAAGTGCATATAAGTTGATTGTTTAGTTGTT
TGAATAATCTAAATTAAAGAATTAATTGTATAAGTAAAAGAATTATAAGAAT
>CL1Contig7123 (257-24.2-6208)
CGATACGACGAAATGGGATTGCATTTGAAGATGGTGTTGAAGACCGGGTATTTTCGAAAG
CGAAAGGATACCTGTCGAATGTCTCTGCACCGGGTTGCTCCGGTATAGAGATTTTATCAC
CCTTTGTGATGGGGATTCCGGACGTGATTAGTGAATATCCGGATTTGCAAGGGCTTCTTT
GGAAGTGCCTTCGGTTCCGTTCGATCCCGGAACGGACTTGTATGGATGTGTGTCTGAGTT
ACAATTTGAGATGTAAA
>CL1Contig3224 (388-16.0-6208)
AATATTATTCATCCTAACATCCAAACAACCTTATTAGCTAAAATAGTTAAAAAAACTTTT
ATTTATATCAAAATACATTTTGGGTAAAATTATTTCATTCACCCACATTTAAAACAATAC
CGTGTCAAACTGTTCTATTCAAGTGTTTAGAAACCCCTTCGATACAGTTGTCCAGACTGT
GCCGACGAAGGTTCATATGCCACTCAATAAACCAATCAACACAATATAAAACAATTTTAT
ATTCACTAACAAATACGCGCTCATATCTATTAATACGCTCAAACTCATTCTAGAGTACTA
CGGACTCTAATTGAGTAATTTCCCACTAGAACCAAGGTTATCTCCAACCTATGCTCTGAT
ACCAAATGTAACAGCCCGCAAATCCGTA
>CL1Contig12358 (389-15.9-6204)
TTGAAGTTTTCTTTATGGATATATGGAACCATATTTCTGTGCTGGGTTGTCTAGTCTGTG
CTTGTGTTCTTCAGCATTTTCTTCTGTTTCGGATCAGAGTTGTGCAGCGGAAGCAGTTTG
GGGGTGTTTCTGTTTTGTCTTTTCCGGATAAGAAGAAGTTTGTTCTGTCTTCTGTTGTTG
AGAAGCAGGGTTTGTGTTCTTGGTTTTTGAGTGATCTTGAGGAGATCATTGGATTGTTTT
GATTCAGTCTGTTTCTGATGGAATCAGCAAGAGTTGAGCTGATCAGGATGGATGTTGGTA
GCCCAGGATTGTCTGAAGAATTTTTATGGATAAGAGGCAGAGAAATTTGGATTCTGGAAT
CGGAGATTTATTTTGGGATAAGTTTTCTC
>CL1Contig3927 (398-15.6-6201)
CACACGAAGTGCTGCTGATCATTTGTTGATCAAAGCATGACTTTGTGAAAAGTTAGCTTT
GTGGACGAGACCTCATCGGACCTCACAAACCGGAAATGGTCGAAACAGGAAAGATGCGGC
AAGGTTTCAGGGGTCGCGCCCCTAGGGTATGTCCATTCCTTCTGGAAAAGGGTGGTATCA
TGGTATGGAGCCCAGATATTTAACCTATGTGGTTACTGCAAATACATTGCTTTGTGGTTG
TTGGTGTTGAGGGCCCTCGGATAAAGGTCGCAAACGACCGGGGATGGCATATCTTAGGTG
TTACTCCCGAGAAGGGAGTAAACCGGCCTTGTGTTGGCAGAGATCCGGGTAGGTTCTCGG
AGCGTCCCCCCAACGGCGTTCCCATGTGGCAATAGGAA
>CL1Contig3958 (225-27.5-6190)
AACTACTACACGAGCATGCCATCCCCCGGTCCTTTGGGACCTTTATCCGAGGCGCCTCTC
AACCACAAAGCAATCACAAAGTAATAGATTTGCAGTGACCACATGAGTTAAGTATCTGGG
CTCCATACCATGATACCACCCTTTTCCAGAAGGGAATGACACACCCTAAAGGGAGCGACC
CTCATAACCTTGCCGCATCTTTCCTGTTTCGACCATTTCCGGGGT
>CL1Contig7813 (442-14.0-6188)
TGGAATTAATTAATGGGTTAATTAATGATTAATTTAATTATGATTAATAATGATTAAAAT
AAGTTAATTATTTTAGAAAAATAATTAATGAATTGTTAATAGTTAATGAAGGTCATTAAC
TAAGGATTATTTAATAATTAATTAATGTAATTAATTTTGATAATTAATTGGATTAATTAA
TTTAAATAATCAATTATGAAACTTAATTAAGTATGATTACTTTATGGAAATAATTAAAGA
TATTAATTACTCTTTGTAATTAATTTATTAATTGGATTAGTTTAAATTAATTAATTAAGT
TTAATTAATTTAGAATAATCATTTGATGGGTTGATAAGTAATTAATGAAGAATAATTACT
TAGAGAAGTAATTAAGATGAGTAATTACTGAATGTAACTTAATGAAGTATGGAAAATTTT
TGGGATTAATTACTTGTGTAAT
>CL1Contig1882 (281-22.0-6183)
TTATTTGGAATCGATGTGGTTTTCGGATATCCAAATATGGAAACCCGATCCCGGTCTCAT
CGAAATCCAAAGCGTGTCTTTTAAGGTCCAAGTTGTTTTAAAGGTTTAAAACAATTCAAT
TACAGTATCTATATACACACAGATAGATAACTATAAATCATAACTGATAATCAACATTAT
CACATAACAGGTAATTCACATCATCAATATCAAATAGATATTCCATATATCATCACAATA
GATAACCTATGTTATCATCACAATACCATCAAACATCCATA
>CL1Contig9696 (345-17.9-6171)
TTTCTGCTGTTATTCCTTGCATCTATGATAGCATTGATATCTATTGTACCATTCTATTGT
ATTCTGTTGTATCAGACATTGTATTAAATGTTGTATATCAAATGTATCATGCATATTTCT
TCCGCTGTGTTGTACTTATTGTGTTATAAGCTCCGGCGAACCAGATTCGACGTTTGGATC
TGCGGCATTTGAATACGAGTGTCGTATTCGGTGCCGATTTTCGAAGGTCGAGTCAGGATC
GTTACATTTGGTATCAGAGCTAAGGTTGAACTTTAGCTCAGGAGTATAACACATTAAGTA
GCTCATTAGAGATAGGGTGAAGTAAACCCTAGAATGAGTAATCCC
>CL1Contig3837 (298-20.7-6160)
TAACCAACAACCACTAAGGAAATAATCTGGGCTCCATACTAGAATACCACTTTTAATAAT
CCACACAAGTTAAATATCTGGACTCCATACCAGATACCACTTTTTATCCAGAAGGAAATG
TACATACCCTAAGGGGCGCGACCCCCATAACCTTGCTGCATCCTTCCTGTTTCGACCATT
TCCGGGTTGTGAGGTTCGACGAAGTCTCGTCCACAAAGCTACGCTTTTCACAAAAGCCAT
GCTTCGATCAACAAATGATCAACAACACTTCATATGCCACATTACCAAATTGAGAATG
>CL1Contig1600 (226-27.3-6160)
CATCAACCGGGAATGGCTAAAACAGGGGAGGTGCAGCAAGGCTAAGTGGGTCATGCCCAA
GTAGGACGAGATTTTCCCCTGTCTAGAAGTCCCTTATTATTTCGGCTGTGTGGGCAGTTG
TTGGCCACAACTGCGGGGTTGTCTTGTTCGGGACTGTCCAGTAAGGGATGGTTCCGGCCT
TGTGTTGCAGGGGATCGGGAGTGGTCCTCGGTACGGTGATCTAGGT
>CL1Contig5017 (302-20.4-6158)
ACAAATTTCCACACGGGCAGTCAAGAGTTAAGGTTTATCAGGATATTCTGGAATTCAGGA
GTTGCTGGAGGCAAGCTGGATGGCATGGCGTATTACTAGTATATAGTACTTCTTTTTCCG
CTGTTTGTTTTGTTGTTGTACACTCTGATGATATGATGTAATGAAATGTAATGTAATAAC
TGATATAGTTCTTTGTTTAAAGATTATTCATTTATCTATTATATGTTGTTCCGCTGCGAA
TTGTGAGATTCTGATATTGTTCTGTTTTCTGTTTTCTGTTCCGTTCTGTTTTCTTTTCTC
TC
>CL1Contig2918 (257-24.0-6156)
CTTTACTCAAAAAGCAAATATATCGGTTACATATTACATCATCAGAGTACATCAATCACA
ACTCAACATCAATAACATACAACTGGATACACAGCTACTCAACACAGCGGAATATATATA
AAACAAGTACGAAAGTACGTATCGTCATCCAGCTCGTCTCCTGAGCTCCACAGCATCATA
TCCTGTATCCTATAATACTCGGTCTGACCCGAGCATTACAGTTAAATAACACCCGAGTCA
GTCTGGATTCCCAGCGT
>CL1Contig10517 (318-19.4-6155)
GAGAACTAATATGTGTGATAAATGATCGACTACAATAAAGTAAGAACTCGTAAAAGGTAC
GAGTTACCCTGGTATTCACATATGTTATAGCTTGGTATTTCATATTATATGGGTTTACTC
ACGCTGGTTTCCAGCCTGACCCGGGTGTTACTTTGATGTAATGCTCGGGTCAGACCGAGT
ATTACAGATTTTCAGGTAAGGACGTTCTGGAGCTCAGGAGGCGAGCTGGATGGCAGGAAC
GTATGGAGTGTATTCCGCTGTGATATATTGTAGTTTATCTGGGACATGTTGATTGTATAT
GTCCAATGTTTTATGTAT
>CL1Contig5219 (556-11.1-6150)
GAACCAAGGACTGAACTAACTCCACATAATCCACTATATCTAACTATCTGAAAAAAACCC
AACTCTAGACTGCTCGTGTAGAAAATAATGAGCACCCAGAGTTTAGGAAAGAAAACAATA
AACTCCGGATCAGTCGTGGGACTGGTGTGAGCAACAAAAACAGTTTATCTTTTAAAACAT
ACAAAGAAATATTTTAAAGTTAATTCGCAATGCTTTTTGAAATGAGACTACCATAAGACC
TCCCGCCACACACACAATGCAAACGCAGACTTGGAGGAGATTTCTTCTTATGATAGTCAA
AGATGCTTACTACGCAAAATCAAATCATTTGATATTATTATTAGTGCATAGTGTAGAAAA
CAATTTCGAAAGTAGAATATAAATCTTAGCCAGCATAGGTACCATTATATTATGCCCGCT
ATAGCTACCTCCTGAGGAGGCAGGTTCTACAATTTGCAATCGTAAAGGTTCGTATTGTTT
CTTTGGATTTCCAACAAATGTCAGGCCAAGGAACTTCCCATTGCCACATGGAAATGCCTC
TGGAAGGACGTCCCGA
>CL1Contig1593 (335-18.3-6146)
TTCGAACCAGCGACGGACTAGTATGGATAAATGCTTTCAGAACATCGTCAGGTGGACGAT
GAGCATTCTAAGTGATATGTTCTAAAAGGTAACGCTTAGCCTCGAGCCTCATCAACCGGG
AATGACTGAAAATCAGGGGTTATGCAGCAAGGCTAAGTGGGTAGCACCCATTAGGGTGAG
GTCATCCCTGTCTAGATGTCCCTTTTTTCGGCTTAGTGGTGCGGTTGCTGATCCCAACCG
TGGGGTGATCTTACTCGGGATTATCCAGTAAGGAGTAGTCCCGATCTTGTGTTGCAGGGG
ATTTAGGGTGGATCCTCGGTATGTTGATCTAGTCC
>CL1Contig10678 (506-12.1-6139)
TTAGATAACTTGAAATATGATGATAAATGATGATATGAGATTCAAAGAGACCGGGGTCGG
GTATTGGGAAATACCCGAAACCACTTCGAATTTTTATAAATTGATTTGTGAAATCAATAG
GCTGGAATGAAATGATTTAAGTGAATTGGATTATTTTATCTAAGTTTGGTACTTAGAAAA
TTGTTGATGGAATAAGTATTGTTTATAGCTAATTGCGAATTTGTTAAATTGATATATGTC
ACCCTGGGTTTATATAAGTTGATTTCTTTAGTATTCCATGTTAGTTGGGATTACTCATGC
TGGTTTCCAGCCTGACCCGGGTGTTACTTTGGTGTAATGCTCGGGTCAGACCGAGTATTA
CAGATTTTCAGGTAGGTACGTTCTGGAGCTCAGGAGGCGAGCTGGATGGCTAACGTATGG
GGTATTTCCGCTGTAATATATTATTGTGTATCTGAGACATGATTTGTATATGTCCAGTGT
CTGTATATATATGAGTAACTCTGATG
>CL1Contig749 (270-22.7-6135)
CCGGAGTTTATCTTTTGTTTTCATAAACTCTTGGGTACTCAAATTTTTACGAGTAGCCAA
GGGATTCAGGTTAGCTTTGACGAATATTGGAGGAGCAATGGAGCAGGAGGCTTCTGCGTT
AGATATATAGTATTCCGCTGTGTGTTCTGTGTTGTCTCTGAATTGTATTATGTTGTAAAT
ACTAGACAGGTGTTTATAACTGTCTAGTATATGTTGTATATCTATGTACTCTGATAGTGG
TTGTAAACTATGTAATATTTGATGTTATTA
>CL1Contig1785 (242-25.4-6135)
GGGTTTCCAAATTTGGAATTCCGAAAACCACATCGATCCAAATTAAACGTTAGGTCGTGA
ATCTCAAGTGAAGAGTGAAGACTCGAGGTGTAAGGACTATTCGTGTTAATACTCTGAGGG
TGATTCCAATACGAGTTTAACGGGGGTAGTACTTTCAGGTTCGAGATGAAGATTCAGAGT
GCAAGGGCTATTGTCGTTAACTCTGAGGGTGATTCCAAAATGAGTGTAGCGAAATAGTGC
CT
>CL1Contig7349 (296-20.7-6128)
TTGTGAAACTGGGTGAACTTTGTGAATTGAATCTTTTGGTTTAAAAGATTGAAAATGGTA
ATTTGTTTAAACCATTTGAAAGTTTGGATAATAAGTTGTGACTTAACTGAAATCCCATAT
CCATATGTTTTTAATATTACGCTCATTATTCGGTTTAGCCGGGAGAGGACCTTGTGTCAT
ATAACCCATTCCGAATAATGATACGACGTTATGGATAGCATTTGAAGACCGGTGGTGAAG
ACCGGGTATTTGCGAGAATGATAGGATGACCTATCGATTGACTTTGCACTGAGTAG
>CL1Contig936 (420-14.6-6113)
CTGTTTAGTGGCGGAGAATTTATTCTCTTAGCTTAACAACCTTCTCCGAGACGTACGAGA
TCAGAGGTTATAGTTGATGGTTACTAGTGATATATTCCCAATTTGGTAATGTGGCATGCT
AAGTGCTGATCATTTGTTGATCGAAGCATGGCTTTTGTGAAAAGCGTAGCTTTGTGGACG
AGACTTCGTCGAACCTCACAACCCGAAAATGGTCGAAACAGGAAGGATGCAGCAAGGTTA
TTGGGAGTAGCGCCCCTTAGGGTATGTGCATTTCCTTCTGGATAGAAGTGGTATCATGGT
ATGGAGCCCAGATACTTACTTATGTGAATGTCGCAAATATATATGACTTTGTGATTGATG
TTGGTTGAGGATCCTCGGATAAAGGTTGTTTACAACCGGGGGATGGCATACTCGTGTCAG
>CL1Contig6323 (253-24.2-6111)
CATATATAGTATCAGATACATCAGAGTACACAACTATACATCTCAATTTAGACAGTTATA
ACATTTCTGTCTAATATACAATACAAGAACAACTATACAGAATAACACACAGCGGAAACT
CTAACTATATATCTACACGCTGAAGCCTCCTGCTCCAAAGCTCCTCCAGAATTCGTCAAG
GATAACCTGAATCACTTGACTACTCATACATAATATGAGTACCCAAGATTTAATAAAACG
GAAAATAAACACT
>CL1Contig11026 (223-27.3-6094)
GGGTGTTAGTTTGATGTAATGCTCGGGTCAGACCGAGTATTACAGATTTTCAGGTAGGTA
CGTTCTGGAGCTCAGGAGGCGAGCTGGATGGCAGGAGCGTATAGAGTATTTCCGCTGTAT
TTATATTATTGTTAATCTGAGACATGATAATTGTATATATTCAGTGACTGTATATATGTG
AAACTCTGATGTATATTAAATGTAATCGACAAATATAATATTC
>CL1Contig5597 (342-17.8-6085)
AAGTGGTTTTTGGAAAATAAATCCCGATCCCGGTCACTTCGAAACGATCAACGCATTTGG
CCAATATTGATAGTCGGTGATTTAACTATCAATTAATATTCACAAACAACCATCAAACAA
TAAATAATTTCCCAAATTATTTATTTATCTCAAAATATCTTCACAAGATATATTTCCATT
TTCAACCCTTTTGAAAACAGTTTTCAAACCACACTCTTCTCATGGAATAAATTCCCAAAT
ATTTATTTCCACTGAAAACACCAAGCACAAAAACTTTAGATTTTTAAAATAATTTAAAAC
AACTTTATTATAAATATACTGTAATAACCCGGATTTCTGGTC
>CL1Contig10562 (328-18.6-6085)
AGTGGTTTCGGGTATCTCCCAATACCCGATCCCGGTCTCTTCGAGACTCATGTCATCCTA
ACCCAAGTTATCCAAATGAAATACACAACATTTCATATCAGAGATATCAACTCATTCAAA
GCATCCAATACCATTCAATCATCCATAAGCAAAGCTTAATCACATACAAATTAATTCAAT
TGATTTTAATGGAACGTTCTAACCACATTCACTTAGATTATTAATTAATTCCAAATCAAT
TAATTAATCAACCCCTCTATATCCATTCATCTTAATTAACAACCCTGGATTAATTATCTT
CCAATTCCATTCAAGTAATTCTCTTTAA
>CL1Contig699 (226-26.9-6080)
GTACCGAGGATTACTCCCTTCATCCCCTGCAACACAAAGCCGGACCCATTCCTTACTGAA
TAGTTCCGAACAAGACAACCCCGCAGTTGGCGTACGTTCCAACCGCCCACACAGCCGAAA
TAAAAGGGACCTCTAGACAGGGGAAAATCTTGCTCTCCAGTGGGGGCTACCCACGAAGCC
TTGCTGCACCTCCCCTGTTTTAGCCATTCCCGGTTGATGAGGCTAA
>CL1Contig9919 (215-28.3-6078)
GACGACCACACCTACCTTGACCGGTCCCTACCCTATGTAACGATCCTGACTCGACCTTCG
AAAATCGGCACCGAATACGACACTCATATTCAAATGCCGCAGATCCAAACGTCGAATCTG
GTTCGCCGGAGCTTATAACACCATTAAGTACAACACAGCGGAAGAAAAGAATATCAATAT
ATATAAAATTGATACAAGGACAGATACAATATCCG
>CL1Contig10376 (268-22.7-6075)
AGTCAAATATGCTTGATACGGAAAAATTCTTTGATATTATTACTAGTGCATAGTGTAGAA
AACCATTTCGAAAGTATAATATTAATCTTAGCCAGCATACCACATTTCGTCGTATGCCTA
CTATAGCTACCATGTTTTGTGGCAGGTTACCGCCACGCTGCATGGCAGGTTATACAACTA
AAACCGTACAGGGCTCGTATTGTTTCTTTGGATTTCCAACAAATGGTCAGGCTAAGGAAC
TTCATACACCAAATGGATACGCCTCTAG
>CL1Contig9898 (543-11.2-6074)
TCGTCTACCATGACTATTTCCCACCAGGCCGAGGCTTCATCTTGAAGTTGCCAAGAAGCA
ATAAGACGCATCTGATCATCTTGCAGCTTAAGCCCTTTAAAGATCTTTACACATGATCTG
ATCCAAGCCTGGGCCTCAATAATTGACTCTTTGCCGGTGAACGGCCTACCACCAAGCCTT
GAGAAACTCTTATACAAATCAGCCAGATTCGGCTGATACTGAGTAGGCATAGCTGCTTCT
GCTGTAGGGGAAACTTGACTAGCTGTTGTAGCATTCCCTTGACCCCTAGCTCTTCCTCTG
CGCCCACTCATTCTTACTATCTGTAATTAGTAAGAAACTTGATTTAGATATTCGGACGAG
ATATCTTAAGGAATATCAGCAGTTAAAGGAAATAGACTAAGAAAATTTGGGGTTTCGGTC
TCGGTTATACTCATTCTAGGGTATACTTCACCCTATCTCTAATGAGCCATCTAATGTGTT
ATACTCCGTAGCTAAAGTTCTTACTCAACCTTCAGCTTTGATACTACTTTGTCATGATCC
AAA
>CL1Contig5131 (388-15.7-6073)
TCCCATGACTGACTCGGAGTTTATTGTTTTCCTTCCTAAACTCTGGGTGCCCACCAATTT
CCACACGGGCAGTCTAGAGTTAGGTTATCAGGTTATTCTGGATTTAGGAGTGCTATGGAG
CTCAGGAGGCGAGCTGCATATCGAGACGTACCACTTGTATATGATATTATACTATGTATT
ATTCCGCTGTGTATTCTGTATGAGGACAAGTTTATATAACTGTCCATTGATGTATTGACT
CTGTTGTCTATTGTTGTTGTAAACTCTGATAATGATGTAATGTATAAAATGTACAGTTCT
TTGTTTTAATGATATTCATTTATCTATTATATGTTGTTCCGCTGCGATTGTGAGATTCTG
GTGTTGTTCTGTTGTTTCTTTTCTGTTC
>CL1Contig794 (243-24.9-6062)
AGTAGCCAAGAGATTCAGGTTTAGCTTTGACGAATTCTTGAGGAGCAATGGAGCAGGAGG
CTTCAGCGTTGTAGATATATATATAGTTCCGCTGTGTTGGTATCTCTGAGTCATATTGTT
TGAGTTGTATTGTATTGAGTTGTATTAACTAGACAGGTGTTTATAACTGTCTAGTATGTG
ATGTATTATCTGTATAACTCTGATTGATGTTATATATTATGTAAATATTTATGTGATTAA
TAT
>CL1Contig1277 (402-15.1-6058)
AATTCAATATTATCTATATACACAAAGATAGATAAATAACAACATCACAACAGATAATCC
ATATTATCATCCCAAACAGATAATTCATATCATCAACTCAATGCAACCATAGCATCCAAA
TCACACAACATCACTTATCTCATATCTGAGATCTCAACCATTCAGGGTAATCAGTATCAA
TCAACATTCATAAGCAATGACTTATCAATCCAATCTATAATTAATTTAAAATGAATTAAA
TTAATTACTTCTTCCTTAAATTAATTTAAAATAAATTAAATTAATTACTCATCCATATAA
ATCTTGCTTACACATCAATTAATTATTCTTAACAAATTACCCTAATTAATCATCTTGATT
AATTACCCTTTAATTACATTCAAGTAATTAACCTCTGATTAA
>CL1Contig8277 (338-17.9-6056)
TAATAATGAATAAAGGATTAATGTAATTAATTTTAGTTAATTAATTAATTAAGCAATTAC
AAGTTAATTATTTGCAAAGGGTTTAATATAATTAACTTGTGTAATTAATATTAAATGCTA
ATTACTTATTGTAATTAGAGATAGTTAATCAATAATGATTAAGTGAAATGAATATTGAGA
TGATGATTTATAAATTGATTTGAAATCAATTGATGGTTAAGTTAAGCAGAATTTTAATGA
TGAAGTAATTAATTTAATTCATTTTAAATTAATTAGAGATTGAGTAATTAATTTAATTCA
TTTTAAATTAATTATAGAAAGTGAGATCAGTAGATCAT
>CL1Contig8705 (507-11.9-6050)
GCAAACAACATCACCCATCCATATAAGAAATGAATAACCACACCAAATATAATTAATTTA
AAATGAATTAAATTAAGTACATCATCTCTAATTAATTTAAAGTAAATTAAATTAATTACT
TCATCATTACCAAACTTGCTTATATCACTATTAATTAATTATCAATCAATTAATTAATCA
TCAACCAATTATTCATTTTAATTAATCATCCCTGATTAATTAACCTTTAATTACATTCAA
GTAATTATCCACTAATTAATTTCTCAAATTAATTATACTTAACCAAATACAGTAATTAAT
CTTTAATTACTTCCTTAATTAATTAACTATAATTAATTACATTAATCCTTAATTAATTAC
ATTAATTAATTCCTTCATTTATTAATTATTTCTAAATAAATCCATTCTTAATTACTTCAT
TAATTATAATAATTAATGATTTCTAATTACATTTTCTATTTAAATTAATTACATTAAGTA
ATTAATCTTTATTTAACCACAATTGTT
>CL1Contig6313 (354-17.1-6045)
AACTAGACAGGTGTTTATAACTGTCTAGTATGGGATGTGATATATGTATCACTCTGATTG
ATGTTATATAAATACTTATGTGATTAATATAATTTATTCGTTCCGCTGTGAGATTCTGAT
GTTGTTGTTCTTTCTTCTCTATCTTTTCTATTTTCTCATCCCTTTCTTTCTTCAAGACGA
AACGTCTTTCTGGGCGTAGAAGGGCGGGTCGTCACAGTTGGTATCAGAGCGCTAGGTTGA
GTGAATACCTAGGCTCTTGAGTGATTTCTTTCTTGAGAGAGCGTATTTGTAATTTTAATA
TATATATATATATATATATATATATATATATATATATATATTTATATTTATTTG
>CL1Contig9854 (342-17.6-6031)
CATTAAGTAAACAACACTGCGGAAAAAAATAATGAATATCAATATACAACATCTGATGCA
ACATCCTGATACAACAGATGATACAATAGATATCGATATACATCAGAGATATGATACAAT
AAAATAGCAGCGGAAAGAAAAATAGATAACACCAGCAGCGGAACAAATAACTCTAAGATA
GTCTTCAAGAGAGAACTCCAGCAGCAGCTCGAACCAACATCACGATACACTAAGACAAGC
AAGTCTCGTCCACATCCAAAGACTGAACTAGCTCCAGATAATCCACTGAACCTAACTATC
TGAAAAACCCAACTCTAGACTGCTCGTGTGGAAAATAGTTGA
>CL1Contig8221 (448-13.4-6022)
TCATCAAATTAATTATACCAAGTAATTAATTCATTAATTACTTTCAATTAAGTAATTAAA
CCTAAACAATTGATTATTATTAATTAATTAATCTAATTAATTATCAAAAATTAATCACAT
TAATTAATTGTTAAATAATCTTAAGTTAATGACCTTCATTAACATTTCTTAATTACTTAA
TTAAGAAATTAACTTATATTAATCATTATTAATTATCAATTAATTAATATTTAATTATAA
TTTAATTAATCTCTAATTATTAATTAATTAAGTGTTAATTAAAATCTTAATTATCATTAA
TCACTTGATTAAATAAATCTTAATCATTAATTAAAATTTAATTAATCATCCTTAATTATA
GATTAATTAACCTTAATTAATTAATCTCAAATCTTAATTAATCAAATATCATTAATTATT
TAATTAATCATCCACATTATTAATTAAT
>CL1Contig4821 (351-17.1-5996)
TCAAACCAAAAGCTTCCAAAATATGACAGCTACCAAAAGACTTCTAAATCCAAGCTAGCT
CCAAAACACGGATAACCTGCTTCTAGGCTGCCCGTGTGGAAATTATGGGCACCCAGAGTT
TAGGAAGGGAACAATAAACTCCGGGTCAGTCATGGGACTGGTATGAGTAAACAAAAACAG
TTGTTTGAAACAAAAACATTTTATAAAAGAAATCCGATATGCTTTTGGAAAATGAAACTA
CCATAAGACCTCCCGCCACACACACAATGCAATCGCAGAATTGGAGGAGATTTCTTCTTA
TGATAGTCAAACATGCTTAATACAAGAAAACCACTTAATATTATTATTATA
>CL1Contig11741 (228-26.3-5996)
TCTCATAGGACCACGCTACAAATAAACATGTAGGGTTTTTACCTTACGATAACCAAAACA
TTTTTATCAAATTCGTCTGATATTATAATAGTGTCTATAGAAAGTAAAATAGAATCTAGC
TGAAATGCTTGCATCTCACGTTTCAGCATAGTTGGGCACAATCAAAACCGTACAGGCGCT
TATTGGAGATTGGATTCCATACAATGGCAGGATACTGGGGTACCGCCC
>CL1Contig8941 (356-16.8-5994)
TCACATTCAAAACATTTTCTTTAACATATTATTCACTATTCAAAAACGTGAATATACTAT
GTTCACAAATTCCATTATTTCTATTCTTTTTAACTTAAAGGATTATTCACTGTTTACAAC
GTGAATATAACTCCATTAATAGGTTATAACAATTAACTTATCAAAATAAGTCGTTTGCGA
ATTTATAAAACAACGTTTATAAATTCCATTTCTATTTATTTTATAACAACTTCTTTTATA
AATTCCTTTATTAACCTATTCAATTTATAACTCAATTATAAACCAAAAGTTCACATTATA
AGTTAAATACTTATAAAACGAATTATTTACAAAATCGTTCTTTTAAACTTCATAAT
>CL1Contig9267 (393-15.3-5994)
AACAACAATGTTATAGTCCACTATTTCCTTTTATTTCTCGAAACATCTATTTCAACAATA
AATGTTGAAATCTATGGTTTCGAATCTCAACACCTTTTAAAACATCGTTAGATCGTTTTA
ATTCTATTTAAAACATCAAATCTAAACATTTTCTTTAACATATTATTCACTATTCAAAAA
CGTGAATATACTACGTTAACAAATTTCATCCTTTTATTCATTTTATTTCAAAGGATTATT
CACAGTCAAAACGTGAATATAACTCCATTAATAGGTTTTAACAATTTACTTATCAAAATA
AGTCGTTTGCGAATTTATAAAACAACGTTTATAAATTCCATTTCTATTTATTTATAACAA
CTTCCGTTTATAAATCTCTTTTATTAACCTATT
>CL1Contig6357 (490-12.2-5994)
GAACTGCCAAAGAACAGGCCACTCACTACTGCTACTGCTGCCAAAACTTCCTTATCCAAA
AACTCATCGAACCTCAAAGCTACACCAGCCTCTTCACAATAGAGCCTTCCAGATAGACAG
ATATCTCTCAGGAAACTCGCTCCCAAACCAAGCTCAAAACACTCTGCCAAACTGAGTCTC
AAACTCAAATATAGACAGAACTCCTTCCTAAGGTTACCAAAATACCAATGCTGGCTTCAG
AACTCCCAACTAATCCAAACTCAAGAAAAACCACTCACACGAGTGCAATCCAGCTTACAA
TCCAAAGATAAACTCCGAATCTTGAAAAGATTTCCTTCAGAGATTGGTGAAATCCTTCAC
CAACTGCAGAACTACTCAAGATGCCCAATACTGCCCTAGCAGATCCACTACCAATCTCAA
ACACTAGAATTCCAACTATTGGTAGTTGTGTGACACACACCACTACCCTATCTACCACTA
GAAATTATAT
>CL1Contig10208 (348-17.2-5994)
TGCTTGATACGCAAAATTCTTTTGATATTATTATTAGTGCATAGTGCAGAAAACATTTCG
AAAGTATAATATTAATCTTAGCCAGCATACAACATTTCGTCGTATGCCTACTATAGCTAC
CATGTTCAATAGCAGGTTACCACCACATTCCATGGCAGGTTATACAACTAAAACCGTACA
GGGCTCGTATTGTTTTGTTTGGATTTCCAACAAATGGTCAGGCTAAGGAACTTCCTACAC
CGAATGGGAACGCCTTTGGAGGGACGCCCCGAGAACTTAACCAGCTCTCTGCCAACACAA
GGCCGGGTTACCTCTGTAACTAGGTAACTACTGACATGAGTATTCCAT
>CL1Contig7529 (251-23.8-5984)
GAGAGGACCTTTGTGTCATATAACCCATTCCGAATAATGATACGACGATATGGATAGCAT
TTGAAGACCGGTGGTGAAGACCGGATATTTTCGAAAGCGAAAGGATAACTCGTCGAATGT
CTCTGCACCGGCTGATCCCCGGTATAGAGATTTGATCACCCTTTGTGATGGGGAGTCCGG
ACGTGATTAGGGATTATCCGGATTTGCAAGGGCTCTTTGTGAAGTGCCTTCGGTTCTGTT
CAAATTCGGAA
>CL1Contig12422 (421-14.2-5967)
TCATAGCAACCAATTCAAACAAACAATTTTAACTATCCAGACAAAATTCTGGATAGAACT
TCCTAATATTATCTAGAGTTTTCCAGGTACCTATACTGGAATACTCGCTCTACAAATCTT
AAGTAACTACACTACTAAAACCAAGAACTCCCTCATCTGATTCTACAAATCTGAACAAGA
TATCAGACTAAACTCAAAACCAGCTCAACTACCAGATTCCTTCTGAACTGCTGATTCTAT
CACTCAAAGAATCATACACATATTCCTCAGAGATATGTGAAATACAATGAATTCCAGCTA
TCCGAACTGGCAATTCAATCCTGTAGATCAAAATCTAATCTCTAGAGAACACAGATAAAA
CTCCAAATACCTCCAGAGCGAACTCTCCAGTTTTACCCAGTCCTATATCTCCTTTGATCG
G
>CL1Contig8410 (350-17.0-5963)
TTTAAATTAATTAAAGGATGGTGATTTAATAAGCCTTTGCTTATGAATGATGATTGATAT
TTACCTGAATGGTTGAGATCTCAGTTATGAGATAAATGTTGTTGTGTGATTTGGATGTTA
TGGTTGCATTGAGTTGATAATATGAATTATCTGTTTGAGTTGATAATATAGATTATCTGT
TGTGATGATAATATTGATTATCTATTATGATGTTGTGAATTATCTATCTGTGTGTATATA
GATAATATTGAATTGAATTGTTTTAAAACTTTAAAACAACTTGGACCTAAAAGACACGCT
TTGGATTTCGATGAGACCAGGATCGGATTTCCATATTTGGATATCCGAAA
>CL1Contig8423 (296-20.1-5943)
CTTAATCAAATATAAGTAAAGAGATTAATTAAGATTAATGTTTTTCTTAATTAATTAAGG
ATTTTTAAATATAAGAAGTTAATTAATTAATTATTTAATTAATTTTAAATAATTAGTTAA
TTGTTTATTTAATTTTAAATAATCACTTAATTATGGATTAATTAAGTGTAATTACTTAAT
GAAGTAATCAATGGTTAATTTTTGAATGTAATTAGAATGGTAATTACTTATGGAAGTAAT
TAGAGAAGTTACTCATGGGAGTAATTAATTGAAGTGATTAATGGAATCACTTAATG
>CL1Contig5865 (195-30.4-5933)
GCACCATTAAGCCGAAATAATAGGGACATCTAGACAGGGATGACCTTACCCGGAAATGGG
TGCTGCCCACCAAGCCTTGCTGCATAACCCCTGATTTTCAGTCATTCCCGGTTGATGAGG
CTTGAGGCTAAGCGTTACCTTTTAGAACATATCCCTTAGAATGCCCATCGTCCACCTGAC
GATGTTCCGAAAGCA
>CL1Contig9822 (257-23.1-5928)
ATTTCATTATAGATACGGCTGACTATTAAAACCCTGCCCCCTAAAACTGTAACGATCCTG
ACTCGACCTTCGAAAATCGGCACCCGTACTTCACTTGTACTCGAATGCCGCAGATTCAAA
CGTCGAATCTGGCTCGCCGGAGCTTATAACACATTAAGTATAACAACACAGCGGAAGAAA
AAAAATAATATCATTGATATACAATAGTCGATACAACAATGATACAAAATTATTTAACAT
CAGAGCTAATATGCAAC
>CL1Contig8935 (421-14.1-5927)
ATAATGTATTCACTGTCCAAAATCGTGAATAAATTTCCTTTAATAAACTTCAATATTCAA
TTTATCAAATTCAATTGATTTCGAATTTATAAACAATGTTTATAAATTCCATTTCTATTT
ATAAGCTTCGATTTATAAATCTCATTATTAACAAATTCCATTTATATCTCATTTAAATGC
CAAAATCCGATTTATAAGATAATTACTTATAAATCTTCTATTTTACAAAATCTATTCATT
TTATAACTTCACAATTTATAAATCTATAAATTCCGTTCACTTATGAAATCCATTTTTATT
TCATTTTTAACACTTATAAAAACTCGTTTTAATATTCCAATATTTTTAATTTATAAAATA
TCAATTTTATAATATACACATCGTTTTTTTTATAATTCAAAAATCCCAATTTAAACCAAT
T
>CL1Contig7612 (276-21.4-5907)
GGACTCCTCATCACATATGGAGATCTCCATACCGTAGCTACTCAGTGCAGAGTCATTCGA
TAGGTAATCCTATCGTTCTCGAAGATACCCGGTCTTCACCACCGTCTTCAAATGCTATCC
ATTTCGTCGTATCACTATTCGGAATGGGTTATATGACACAAAGTCCTCTCCCGGCTAAAC
CGAATAGTGAGCGCTTAATTTAAAAACACGTGGATATATCAATCACAAAGATTCATCATT
AAGATTTGATGTGGGTTTCGGATAACCATCTAGATC
>CL1Contig6951 (375-15.7-5897)
TAGCAGCAGTGAGTGGCCTGTTTCTTCGTTGGTTCAGAAGTCTCTGTGCTTCTTCTGTCA
GTAGTCCGGGTAGATGGTGGAGCTTGTCCATTTCTTCTGGAAGCTCAGTTGGGTGTGATG
TTTGTGGTTGGAGGTTGACCACTAGTTCTTCTTTTGGATAGAAGGCTTTAGCTGTTTTGA
TTTTTGAAGTGAGAACGATTTCTTGGAATCTGAACTGAGTGGAATCGCAAAAGTGACTTG
CGATGGTTCGGAAGTTCTCTGAGTAATCTTTGTTTGGATTGAAGCATCTCTAGAGGATGT
TTGAGTTATCGAAGTGGTTTGAGATTTTCTGGATATCTTCGAAGGAATCAAGATTTGCAT
CCACATCAGAAGATT
>CL1Contig2604 (293-20.1-5895)
TTTGTTAATGAATTTATTCCTTAACCTTTGGTTAAAATTTTAATCCTTTATTCAACTTTC
ACTTAACAATGATAATAATTTAATATTATCATCTCCTAACAACCAAGCAACCATATATAA
CTATAATAATTTACGAAAAATTATTTCTTTTATATACAAAAATAATTTTGGGTAAAATTA
TTTCATTTACCCTATTTAAAACAATACTGTGTCGGTTTATCTTGTTTAAGAGTTTAGAAA
TTCCTATCGATAACATGGCGTCCCACACATCGACCAGAATCCATAAACACTCA
>CL1Contig7476 (408-14.4-5894)
TTGTTTAAACCGTTAAAGGTTGTGAAAATGAATCTTTTTGTTTAAAGATTGAAAATGGTA
ATTTGTTAAGCCATTTGAAGAAAAGTTTTGGGTAATAAGTTGTGACTTAATTGAAATCCC
ATTATCCATTTGTTTTTGAAATATCGTGCTCACTATTCGGTTTAGCCGGGAAAGGACCTT
TGTGTCGTATAACCCATTCCGAATATGTGATACGTCGTATATGGATAGCATTTGAAGACC
GGTGTTGAAGACCGGATATTTTTGAAAACGGAAGGATTACCGTCGAATGTCTCTGCATCG
GCTGATCTCCGATATAGAGATTTATTACCCTTTGTGATGGGAATCCGGACGTGATTAGTG
AATATCCGGATTGCAAGGGCTTCTTTGGAAGTGCCTTCGGTTCCGTTC
>CL1Contig1202 (323-18.1-5848)
TCTGACATTACACTTTGGGATGTAAAACCAGTTTCTATCAAAATATTTCTATGTTGGTGC
CAGAGATTTATTCTCTTAGCTTAACACCCTTCTCTGAGACGTACAAGCTCAGAGGTTATG
TAGTTGATGGTTATCAGTGATATACTCCCAATTTGGTAGTGTGGCATGCTGAGTGCTGCT
GTGTGTTGCTGATCATTTGTTGATCAAAGCATGGCTTTTGTGTAAAGCGTAGCTTTGTGG
ACGAGACTGCATCAGGACCTCACACCCCGGAAATGGTCGAAACAGGAAAGATGCGGCAAG
GTTATGAGGGTCGCGCCCTTTAG
>CL1Contig1555 (262-22.3-5846)
AAAACCACATCGATCCAAATTAACGATAGGTCGTGAATCTCAAGTGAAGAGTGAAGACTC
GAGGTGTAAGGACTATTCGTCGTTAAAACTCTGAGGGTGATTCCAATACGAGTTTAACGG
GGTAGTACTTTCAGATTCGAGATGAAGATTCAGAGTGCAAGGGTTATCGTCGTTAACTCT
GAGGGTGATTCCAAAATGAGTGTAACGAGATAATGCCTTCGGTTTCGTTCGAACCCGGAA
CGAACTTGTATGGATGGAATGC
>CL1Contig2854 (354-16.4-5821)
AGAAGAAGAAGAACAGAAACATCAACATCTCACATTCGCAGCGGATAAAATATAATAATA
AATAATAACAGTTTACAAAAGCATTCTATATCTGTCAATTACATTTATAATACATCAGAG
TTACACATTTATACAGACACTGGAATATACACAATTACTATGTCATAGATATACAATAAT
ATAATATAGCGGAAGCACTCCATACGTTCTTGCCATCCAGCTCGCCTCCTGAGCTCCAGA
ACGTCCTTACCTGAAAATCTGTAATACTCGGTCTGACCCGAGCATTACACCAAAGTAACA
CCCGGGACAGGCTAGAAATGAGCGTGAGTAAACCCACATAATTAGAAATACTAA
>CL1Contig9675 (483-12.0-5814)
ATATAGATATCGATTCGGTAGCTTTCGACTTTCTCTTTGGTATTCTTTGAAGACTTTGGA
TATTGAAGTATTTGGTTAGGACGACGGACCAGACTTGCTTAGCTTGGTGCAACTTGATGG
TGGTTCGAGCTATCTATGGAGATTGCTGATATTAGTGTTTCTTCTGGAGTTTCAAGTTCT
AGTTGTTTCCGCTGCTAGTTCATTGGGTTTTCTGCTGTAGCATTTCTTTGTATCTCTGAT
ATTGATCATTGTTGTATATTTGGATATTGTATCATTGGAGTTGTATATGATATTCATTTC
TTTTTCTTCCGCTGTGTTGTTTACTTAATTGTGTTATAAGCTCCGGCGAACCAGATTCGA
CGTTTGGATCTGCGGCATTTGAATATGAGTGTCGTATTCGGTGCCGATTTTCGAAGGTCG
TGTCAGGGTCGTCACAATTGGTATCAGAGCTTTGGTTAAACTTTAACTATGGAGTATAAC
ACA
>CL1Contig3202 (336-17.3-5799)
GATTGTAGTAGATACCGAACATACAACAGTGCCACTTTACACATTCTTTAATGACCCAGA
AATTTCGATTCCGAAAATTTCCAGATAGTTAGGAAAAGAAGAAAAGAGAAAGAAGAAGAA
ACAGAAACAAGTCACAGAAACCTCACATTCGCAGCGGATCAAAATATAATATCACATAAA
TAACAGTTTTACAAAGAAGAACTGTATCAGTACACTTATATTTTTATACATCAGAGTTAC
AACCATTACACAACACTGGACAGTTTAAAACAACATGTCCTAGATATACAACAATATATC
ACAGCAGAAACACTCCATACGTTCCTGCCATCCAGC
>CL1Contig5599 (251-23.1-5795)
TTTGAACGTTTTCATGTGGAAAACAAGAGTTTGGATTCGAAGGTGGAGCAGTGAAGTGCA
AGGGCTAGTCGCTACTAATCCTGAGGATGATTCCAAAATGGATGTAGTAGGAATAGTGCC
TTCGGTTCCGTTCGGACCCAGAACGGACTTGTATGGATGAATGCTATCAGTACATTGTCA
TTGGAGGACAATGAGCATTCTAAGTGAAAATTTCTAAAAAAGTAAATCGTAGCCTCTAAC
CTCACCAACCG
>CL1Contig9045 (470-12.3-5780)
TTAGTAAATTGTTCATCAATTTAGCTCCATTAAATTCATATTTCCACATTAACCATTTTA
GACAATAGTTTAAACTTGAAATATAAACTTCACATCAAAATTAGTTTGATTCATACAGTT
AAATCAACAATTAAATTTCATTTCATAATATCACTTCCCTAAAACATATCTGTTTTATTT
AATAATATATTCACTGTCCAAAATCGTGAATATACTTCCCAACCAAACTCTTATTATTAC
AACATTTAACTTAAAGGATAATTCGCTGTCCAAAATCACGAATATATCTCCTTTAATAAA
CTTCTATGTTTAATTTATCAAATTCAATTGATTTCGGATTTATAAAACAATGTTTATAAA
TTCCATTTCTATTTATAAAAACTTCGATTTATAAATCTCCTTTATTAACCAATTCAATTT
ATAACTCAATTTTATACCCAAAATCTAATTTACAAGTTAATTACTTATAA
>CL1Contig1668 (291-19.9-5779)
GTCTTTTAAGGCCAAGTTGTCTATTTAGTCTTAACAGTTTAATTCAATATAATCAATATA
CACACAGATGGATAATTCATAATATCACAATAGATAATCACATCATCATCATAAACAGAT
AATCAATATTATCATCCAAACAGATAATTAAATATTATCATACTTAAACCAAGCATCCAT
ATCACATAGATATTATTCATGTCATATCTGAGTTCACAATCATCAAATGAAATATCAATA
TCATTCATCCATAAGCAATGATTTATAATCATATCATTTACAATTAATTTA
>CL1Contig7003 (296-19.5-5779)
GCTACTACTCCTTGAAGTATCAAGGTACCATTACTCGCTTCCGCCCAGCTAACAGATCCA
AACTCTACTCATCCAACCTCAAAAATAAACTCCGAACCTTAACAGGTTTCCTTCAGAGAT
CAATGAAGTCCTTCATCACTACAGAACTCACTCGAGACGGTATTAGGTCTACAGTCTCGA
CAAATACACTTCCAACCTCATCCATCAAACTCCAACCAATGGTAGTCGTGTTACACACAC
TTCTACCTCATCTACCTTTATAACTTACATTGGAAAAACCGAACAGGTAAACCAAC
>CL1Contig7013 (411-14.0-5774)
CATATAATTATATATATATATTTCTACCTATCTGTTGGGTTACCTGTTCGGGTTTCCCAA
TATTAGTTATAAAGGTAGAGATGAGGTAGTAGTGTGTGTAACACGATTACTACCATTGGT
TGGAGTTTGAATGTTTGAGGTTGGAAGTGTATTTGTCGAGACTGTAGACCTAATACCGTC
TCGAGTGAGTTGTGCAGAGTGTAGAGATTTCATCGATCTCTGAAGGTAACCTGTTAAGGT
TCGGAGTCTATCTTTGAGTTGGATGAGTAGAGTTTGGATCTGTCGGTTGGGCAGAAGAAA
ATAATGGTATCTTGATACCTCAGGAATTAGTAGCTGTGTGATGAGACGCAGTGACTATGG
ATGTCTCCGAAGATTTTTCTTTGGAACAAGTTTAGGAAGTATGTTTGCTTC
>CL1Contig12495 (324-17.8-5771)
TTGTCCAGATTTGTTCTGTGAAGCATCTGCGAAGATTGGATTGATCTAGAAGGTTGAAGG
CAGCCCAGGATCGACAGGAGAGATTTGTGGATAAGAGTATTGGATCTTTCTGTTTTCTCT
TAAGGGTTAAGTGTTTGGTCTACAGGATTGAATTTCCAGTTCGGATGGCTGGAATTTGTT
ATGTTTTTCACGTATCTCTGAGGGAGTACGTGTATGGTTTATCACTGGTTTTAGAATCAG
TAGTTCTGGGAGATTTGGAAGTTGATCAGGACTTGTCTGTGGTCCAGTATCCTATTTAGA
TTTGTAGATCTAGTTATATAGAAG
>CL1Contig1893 (248-23.2-5762)
CAACTGGGAATGGCTAAAACAGGGGAGATGCAGCAAGGCTAAGTGGGTCATGCCCAAGTA
GGATGAGATGAACCCCTGTCTAGAGTCCCTTTTTATTCGGCTGTGTGGGCGGTTGCTAGC
TACAACCGCGGGGTTATCTTATTCGGAACTGTTCAGTAAGGAATGGTTCCGGCCTTGTGT
TGCAGGGGATTGGGAGTGATCCTCGGTACGGTGATCTAGGCCACGTACTGTGACGGGCGG
TACCCCGG
>CL1Contig4556 (263-21.8-5745)
AGAACTGCACATTTTATACATTACATCACATCACATTACATTTCATTATCAGAGTGTACA
ACAACAAACAGCGGAAAAGAAATACTATATACAATAGATAATATGCTACGCCATCCAGCT
CGCCTCCAGATATCTGTAGCAACACCTGAATCCAGAATGACCTGATAACCTAACTCTAGA
CTGCCCGTGTGGAAATTGGTGGGCACCCAGAGTTTAGGAAGGGAACAATAAACTCCAGGT
CAGTCATGTGACTGGTGTGAGAA
>CL1Contig905 (240-23.9-5742)
GTTGATGGTTATCAGTGATATACTCCCAATTTTGGTAGTGTGGCATGCTGAGTGCTGCTG
ATCATTTGTTGATCAAAGCATGGCTTTTGTGAAAAGCGTAGCTTTGTGGACGAGACTTCG
TCGAACCTCACAACCCGGTAATGGTCGAAACAGGAAAGATGCAGCAAGGTTATTGGGGGT
AGCGCCCCTTAGGGTATGTGCATTTCCTTCTGGATAAAAGGTGGTATCATGGTATGGAAC
>CL1Contig383 (326-17.6-5737)
CTAGTGTCTAAGTGCAAGTACTTATTCAAATAGTCGAAATTGTTACATTCATTAAATTCC
AGCATAATAGGTATACAAACAAGTCCGAAGGCACTTATTGGAGATTGGGTTTCCATACAA
TGGCAGGGCTACTGGGGTACCGCCCGTCACAGTACCTGGTCTAGATCAGAGTACCGAGGA
CCACTCCCGATCCCCTGCAACACAAGACCGGAGCTACCCCTTACTGGATAGTCCGAATAA
GATCACCCCGCGGTTGGGATCAGCAACCGCCCACACAGCCGAAATAAAAAAACATCTAAC
AGGGGTGACCTTACCCTAATTGGTTG
>CL1Contig12485 (230-24.9-5733)
GATCTTTTCTGTGTTTTGTGAGGATTGGTGTTTGATTTTCAAGGTTGAATTGTCAGTTTG
GATAACTGGGATTCGATGTGTTTCACGTATCTCTGAGGGAGTACGTGTATGGTTTATCTC
TGGTTGTGGAACCAGCAGTTCAGGAGGATGTGATTGTTGAGTCAGACTTGTCTGTAGTCT
GATATCCTGTTTAGTTTTGTAGATCTAGTTGGATAGGGGCTTTATAGCTT
>CL1Contig8576 (349-16.4-5731)
ATTAATTATCCAATTTAAATTAATTACATTAAGTAATTAATCTTCAATTAAACCATAATT
TGTTAATCACCCTTGATTAACCCCATTCAGTAATTAACTACCCTTAATTACTTCACCAAA
TAAATTAATTACTCCTTAATTAATTATCTCTAATTAATCCCTTGATTAATTCACAAAGTA
ATTATACTCAAATTACTTTCATCAACAAATCACCTTCAATTAATTACATATAGTAATTAC
CCATTAATTACTTCTCTAAGTAATTCCTCTTCATTAAATTACATTAAGTAATTATCCTTC
ACAACTCATCAAATGATTAATTTTAAATTAATTAAAATGAATTAATTAA
>CL1Contig4843 (307-18.7-5730)
GGAAGGGAACGATAAAATACGGGTCAGTCATGGGACTGGTATGAGTAAACAAAAACAGTT
ATATGTACAAAAACAATTTATAAAAAGAAATCCGTTATGCTTTTTGGAAAATGAAACTAC
CATAAGGCCTCCCGCCACACACACAATGCAATCGCACAATTGGAGGAGATTTCTCCTTAT
GATAGTCAAACATGCTTGATACGCAAAATCCTTTTTAATATTATTATTAGTGCATAGTGT
AGAAAACATTTCGAAAGTATAATAATAATCTTAGCCAGCATACGTACCATTATATTATGC
CTGCTAT
>CL1Contig7503 (290-19.7-5720)
GTTTAAAATTAAGCGCTCATTATTCGGTTTAGCCGGGAGAGGACCTTGTGTCATATAACC
CATTCCGAATAATGATACGACGATATGGATAGCATTTGAAGACCGGTGGTGAAGACCGGA
TATTTTCGAAAGCGAAAGGATGACCTGTCGAATGTCTCTGCACCGAATGGCCCCGGTATA
GAGATTTGATCACCCTTTGTGATGGGGAGTCCGGACGTGATTAGAGATTATCTGGATTGC
AAGGACTTCTTTTGAAGTGCCTTTGGTTCTATTCGAACCCAGAACAGACT
>CL1Contig2181 (332-17.2-5719)
CCTACTATATCTACCACCTGAGGTGGAAGGTAATACAACTGCAATCGTAAAGGGCTCGTA
TTGGATGATTGGATTTCCAACAAATGGTCAGGCCAAGGAACTTCCCATTGCCACATGGGT
ACGCCTCTGGAGGGACGCCCCGAGAACCTACCCGGCTCTCTGCCAACACAAGGCCGGTCT
ACCCCCTTCCCGGGGGTAAAACCTAAGATATGCCACCCCCGGTCGTTTGCGACCTTTATC
CGAGGATCCTCTACACCAACAACATCACACAGTAATAAATATACTACAGTGTCCACATGA
GTAAGTATCTGGGCTTCATACCGTGATACTAC
>CL1Contig8433 (342-16.6-5692)
AATTGATTGATAATTAATTAATGATGATATAAGCAAGTTTGATATTGATGAGGTAATTAA
TTTAATTTACTTTAAATTAATTAGAATGATGTAATTAATTTAATTCATTTTAAATTAATT
ATATTTGGTGTGATTATTAATCATTGCTTATATGAATGGATGATATTGTTTGCCTTGAAT
GGTTTGAATCTCAGATATGAGATAAGTAATGTTGAGTGATATGGATGCATTGGTTGCATT
GTGATGATGATTTGGATTATCTTTTGATAATGATAATATGGATTATCTGTTGTGATGATA
ATGTTGATTATCTATTGTGAATCTGTGATTTATCTATTTGTG
>CL1Contig7610 (347-16.4-5680)
AACCGAATAATGAGCGCAATATTTTAAAACATATGGATATGGGATTTTAGTTAAGTCACA
ACTTATAAAATCCAAAACTTTTCTTTCAAATGGTTAAACAAATTACCATTTTAAATCTTT
AAACAAAAAGATTTATTTCACAAAGTTTCACCTAGTTTCACAAAGATCTATTCATAGATT
TCAAAACAATTTCCATTTCAATTGGATTAACTCATTAAATCTTTAAATTAAAGATTTAAT
TTATAGCTTTCAAACCGTTTCCAAAAATTGGAAATCATTTCCATTTCAAACTAGAAATCC
CTTTTTACACAAATTGGAAGTTCTTCTTATGTGAAAGCTTTTATTAT
>CL1Contig8508 (285-19.9-5674)
ATAATTAATAATAATAAGTGATTATAGAATAATTAATTAATGTAATTAATTAAGGGTTAA
TGTAATTAATTATAGTTAATTAATTAATGAAGTAATTAAAGGTTAATTACTGTAAATGGT
TAAGGATAATTAATTTGTGTAATTAATTAAAGGCTAATTACTTAATGTAATTAAAGAATA
ATTAATCAAGGATGATTAATTAAGATGGATAATTAAAGGATGATTAATTAATTGGTTTGT
AATTAATTAATGGTTAAGTAAGCAAGATTTATAGTGTGAAAGTAA
>CL1Contig6445 (292-19.4-5665)
CTCTGTATTGGTATTCTTTTGTTGAGTTGTATTGAGTTGTATAACTAGACAGGTGTTTAT
AACTGTCTAGTATGTGTTGTATATCTGTGTACTCTGATAGTGGTTGTAAACTATGTAATA
TTTTATGTTATTAATATAATTTATTCGTTCCGCTGTTTAGATTCTGATGTGTTGTTTCTT
CTTTCTTCTCTTTCTTTCTCTTTTCTATCCCTTTCTTTCTTATTAATGATGCGTCATTCT
GTGGAGATGAATGGCGGGTCGTTACAGTCCTGAGGAGTAGCACTGCATTGAC
>CL1Contig3333 (207-27.4-5665)
ATATAATAGATAATAAATAATCTTTACTCAAAATCAAATATATCAGTTTACATATATTAC
ATCATCAGAGTACATCAGTCACAGCTCACATCAATAACATACAATGGGTACACAACAACT
CAACACAGCGGAAATATATATATACAAGTACGAGAATACGTATCGTCATCCAGCTCGTCT
CCTGAGCTCCATAGCATCAATCCTGTA
>CL1Contig7080 (326-17.3-5646)
ATACGCTCTCTCAAGGAAGAAATCACTCAAGAGCCTAGGTATTCACTCAACCTAGCGCTC
TGATACCAGCTGTGACGACCCGGCTTCCTACGCCCAGAAAGACGTGTCATCAATAAGAAA
GAAAGGGATAGAAATAGAAAAGAAAAGAAAGAAAGAATAACAACATCAGAATCTCACAGC
GGAATGGAATAAAATATAATATATCAACATAACTATTACATAGTTATATACATCAGAGTT
ATACAATATCATACAACATGACTATCATATACATATCTGTCAGAACATACATCTCAAATA
TCATAAACCAACAAACACAGCGGAAC
>CL1Contig9309 (423-13.3-5645)
TAACAACAGTGTTATAGTCCACCATTTCCTTCTATTTCTCGAAAACGTCTATTTCAACAA
TAAATGTTGAAATCTATGGTTTCGATACTTAACACATTTTAAAACGTTTTTGAATCGTTT
TAATTCTATTTAAAATATCACTTTTCCAAAATATTTCTTTAATATATTATTCACCGTCTA
AAATCGTGAATATACTTCATTTACCAAATTCAACATTTCTATATATTTTATTTAAAGGAT
TATCCACTGTCCAAAATCGTGGATATATTTCCTTTAATAAGCTATAATAATTAAACTTAT
TAAAATAAGTCGATTTCGGATTTATAAAACAACGTTTATAAATTCCATTTATATTTTATA
ACAACTTCAACTTATAAAATCACTTTATTAACAAATTCTATCCATATCCCACTTACACGC
CAA
>CL1Contig9994 (244-23.1-5629)
CGGATAGTAAGAGAATTTAATGAGGCCTGTAGACGGATATCTTAAGGATTACTCATTCTA
GGATTTACTTCACCCTATCTCTAATGAGTTACTTAATGTGTTATACTCCTGAGCTAAAGT
TCAACCCTTAGCTCTGATACCAAATGTAACGACTCGGATTTTGCCCGCTCAAAAATCGAC
ATCCATACTTCAAATCGTATTCGAATGCCATAGATTCGACCGTTCAAATCCGATTCGCCA
GAGC
>CL1Contig779 (280-20.1-5628)
CATGTCTGACCCGGAGTTTATGTTCTGTTTTTCTTAAACTCTTGGGTACTCAAATTTTTA
CGAGTAGCCAAGGGATTCAGGTTAGCTTTGACGAATTATGGAGGAGCAATGGAGCAGGAG
GCTTCTGCGTGTAGATATATAGTTTTCCGCTGTGTTGGTTTCTCTGAGTAGTTTTCTTGT
ATTGTATTGAGTTGTATAACTAGACAGGTGTTTATAACTGTCTAGTATGTGATGTATAAT
TTGTGTAACTCTGATAATGGTTATAAACTATGTAATATGG
>CL1Contig8143 (409-13.7-5620)
TTAATTTAATTAAGTAGTAATTAATTAATAATAAGATAATTAAGAGGTGATTAATTAATT
AAATGATTGTGATTAATTAATTAATGTTTGGTTAAGCAAGATTAAGTGATAAATTCTTAA
GTAATTAATTTAATTTAAATTAATTAAATTAATTATGATATGAATTAAGTAGTGCTTGCT
TGTGGATGATAGTTTGTATTGATATCTGAATATGGTTGATATCTGTTGAATGATAGTTGA
GTTATATTCTGTGATGAGATGTTGTATATCTGTGATAGATATTGGTTATTATCTGTTGAT
AATGTTGTGTGATGCTATGTTTAAAATCTGAATTGAATTGTTTAAACCTTTAAAACAACT
TGGACCTAAAAGACACGCTTTGGATTTCGATGAGACCGGGATCGGGTTT
>CL1Contig286 (269-20.9-5616)
AGAAGGACGGAACCATTCCTTACTGAACAGTTCCGAACAAGATAACCCCGCGGTTGTAGC
TAGCAACCGCCCACACAGCCGAAATAAAAAGGGACATCTAGACAGGGGTATATCTCGTCC
TGCTTGGGTGCTACCCACCTAACCTTGCTGCACCTCCCCTGTTTTAGCCATTCCCGGTTG
ATGAGGCTTGAGGCTGCGATTACCTTTATAGAACATATCTCTTAGAATGCTCATCGTCCA
CCTGACGATGTTCTGAAAGCATTCAATCC
>CL1Contig10393 (477-11.8-5607)
GTTTGGATGGTAGCTATAGTAGGCATACAATAATGGTTGTATGCTAGCTAGGATTAATAT
TATACTTTCAAAAGGTTTTCTACACTATGCACTAATAATATCAAATGGTTTTCGCGTATC
AAGCATTTTTGACTGTCATAAGGAGAAATCTCCTCCAAGTTTGCGCTTGCATTGTGTGTG
TGGCGGGAGGCCTTATGGCAGTTTCATTTTCAAAAAGCATTGCGGATTTCTTTCAAATTC
TTTTGTTTGCTTTTGATAAGAATAAACTGCTTTTATTTCAAACAACTGTTTTTGTTTACT
CATACCAGTCCCATGACTGACCCGGAGTTTATTGTTCCTTTCCTAAACTCTGGGTGCCCA
TAATTTTCCACACGGGCAGCCTAGAAGCAGGTTATCCGTGTTTCTGGAGCTAGCTCGGAC
TTAGAAATCTTTTGGAAGCTGTCGAATTTTGGAAAGCTTTTGGTTTGATGTCTTGAA
>CL1Contig10382 (324-17.3-5605)
TCTCCTCTGATTCTGCGTTTGCATTGTGTGTGTGTGCGGGAGGCCTTATGGTAGTCTCAT
TTTCTAAAAAGCATTGCGAATCTATTTTAAAATTATCCTGTTCTTTGTTTTAAAGATAAA
CTGTTTTGAGTTCTCACACCAGTCACATGACTGACTCGGAGTTTATTGTTTTCCTTCCTA
AACTCTGGGTGCCCACCAATTTCCACACGGGCAGTCAAGAGTTAGGTTTATCAGGATATT
CTGGAGTTGCTGGAGGCAAGCTGGATGGCAAGGCGTATTATTTATATAGTATTTCTTTTC
CGCTGCACTGTTGTTGTTGTATGC
>CL1Contig9829 (386-14.5-5581)
TGTCGATTTTCGAACGCTAAATTTCGGGTCGTGACAGTTGGTATCAGAGCTAAAGGTTGA
GTAAGAACTTTAGCTACGGAGTATAACACATTAGATGGCTCATTAGAGATAGGGTGAAGT
ATACCCTAGAATGAGTATAATCGATTAACACCTCAAATTTTTCTTAGTCTATTTCCTTTA
ATTGCCGATATTTCTTAAGATATCTCGTCCAAATATCTAAACCAATTTTCTTACTAATTA
CAGATAGTAAGGATGAGCGGACGAAGAGGAAGAGTTGGGGGGCGAGGAAATGCCACAGCA
CCTAGCCAAGTTCCCCCAACAGCAGAAGCAGCTTTACCTATTCAGAATCAGCCGAATCTG
GCTGACTTATATAAGAACTTCTCAAG
>CL1Contig7594 (302-18.5-5578)
TATCAATAAATATTCACAACATCACCCGATTTCAAATAATTTCCCAAATTATTTATTTTC
AAAAAATATCTTTACAAGATATATTTTCCACACTTCAACCATTTGAAAACCAATTTCAAA
TCAATTTACACCCTTACAACTTTCATTTCAAAATGGTTCATTTAAACCAATTAAATAAAT
CCTTACCGATTTATTAAATTTACGTTCCAAATCCGTAAATTTATTTCCACACTTCAAAAT
AAATCAACGTTTATTTTTAACTAATTTCCCTTTCTTTTATAAATTCCATAGTGAATTTAC
CA
>CL1Contig3489 (219-25.5-5574)
GTTAGATTCTGTTGTTGTTTTCTATTTTTCTTCTTCTACCTCTTCTTCTTTAACCCAAAT
GGTTCGTATTTCTGTACAACTTGAGTTGATTTAGGTAGAATAGTGTTGACTCAAGGGGTA
CGGATTTGCGGGTCGTTACACTTGGTATCAGAGCGGAATGGTTAAGCGAGAACCTTGGCT
CTGGTGGGTGTTACTCATTTAAATTAGAGTCTATAGTAC
>CL1Contig479 (389-14.3-5570)
TTGGGTACTCAAATTTTTATGAGTAGTCAAGAGAATTCAGGTTAGGATTCTGGATTAGCT
TTGACGACTTGTGGAGGAGCAATGGAGCAGGAGGCTTCTGCGTGTAGATATATATCTAGT
ATTCCGCTGTGTGTTCTCTGAGTTGTTGTATTGAGTTGTATAACTAGACAGGTGTTTATA
ACTGTCTAGTATGTGTTGTATATCTGTGTACTCTGATATGGTTGTAAACTATGTAATATT
TATGTTATTAATATAATTTATTCGTTCCGCTGTTAGATTCTGATGTGTTGTTTCTTTCTT
CTCTTCTTTCTATTCTCTTTTCTATCCCTTTCTTTCTTAAAGATGATGCGATTTTCTGTG
GTAAGAAAGTCGGGTCATTTCACTTGGTG
>CL1Contig9271 (317-17.6-5566)
AATTCTATTTCTATTTGTTTTATAAGAACTTCCTTTTTAAAAAATTCTTTTATTAACCTA
TTCCAGTTTATAACTCAATTATAAACTAAAAGTTCATATTATAAGTTAAATACTTATAAA
ACGATTATTTTACAAAATCGTTCTTTTTAACTTCCCAAATTATAAATCTTATAACTTATA
AGATTCATTCATTTATCCAAAATCATTATTTTAATAACTTAATAAATTTTATAAACCTAC
TGCTTATAAAATTCCATTTATAACTTCACCGTATAAAATTCTATAAATTTCATTCAATTT
ATGAAATTCATTTACAA
>CL1Contig9013 (312-17.8-5546)
TAAAACATCTTTAAAACCATTAACTTTTTCAATTTCAACTTCAACTTAATTCATAGTTTG
AATTCCTCATACTTTTCACAATATTAGTTTTAAACCGATTTCAAACTTTTCAATATTAAG
TTTTTCACTTAATTTAATTTTCCGCACGTTTAAATTCAAATTCATCACTGAATTTATTAA
ACCTATAATGGATTATCATGTTGACAACTTCAAATTTGAAATTTAAATCTCATTTGAACT
TTGCATTTGCTTTCTATTTCAAAAATAATCAACTAGTTCTTTAGTAAATCATTCATCAAC
TTAGTCCCATTA
>CL1Contig9310 (220-25.2-5544)
CGGAAATCATTTACTATAACAACAGTGTTATAGTCTACCATTTCCTTCTATTTCTCGAAA
ACGTCTATTTCAACAATAAATGTTGAAATCTATGGTTTCGAATCTCAACACATTTTAAAA
CATCGTTAGATCGTTTTAATTCTATTTAAAACATCCAAATCCAAAACAATTTCTTTAACG
TGTTATTCACTATTCAAAAACGTGAATAAACCTTGTTCAC
>CL1Contig10250 (418-13.3-5543)
AGTCAAATATGCTTGATACGCAAACTTTCTTTGATATTATTACTATAAGTGCAAAGTGTA
GGAAAACATTTCGAAAGTAAAGATATAAATCTTAGCCAGCATAGACATTTCGAACTATGC
CTACTATAGCTACCATCTAAACAGTGGTGACCACCATAAGTAAATGGCAGGTTCTACAAC
TAAAACCGTACAGGGTTTCGTATTGGATGAATGGATTTCCAACAAATGGTCAGGCTAAGG
AACTTCCTACTGCCACATGGGAACGCCTCTGGAGGGACGTCCCGAGAACCTACCCGGCTC
TCTGCCAACACAAGGCCGGTTACCCCCTTCCCGGGAAGTAAAACCTAAGATATGCCAACC
TCCGGTCGTTTGCGAACTTTATCCAAGGATTCTCTACATCAACAACATCACAAAGCGA
>CL1Contig952 (258-21.5-5536)
TGATGGTTATCAGTGATATACTCCCAATTTGGTAGTGTGACATGCTGAGTGCTGCTGATC
ATTTGTTGATCGAAGCATGGCTTTGTGAAAAGCGTAGCTTTGTGGACGAGACTTCGTCGA
ACCTCACAACCCGGTAATGGTCGAAACAGGAATCGTTGCAGCAAGGTTATTTGGGGGTAG
CGCCCCCTGAGGGTATGTCATTTCCTTCTAGATAAAAGGTGATATCATGGCATGGAGCCC
AGGTATTTACCTATGTGG
>CL1Contig2166 (280-19.8-5536)
GTCAGGCCAAGGAACTTCCCATTGCCACATGAGAACGCCTCTGGAAGGACGTCCCCGAGA
ACCTAACCGGATCTCTGCCAACACAAGGCCGGGTTACCTTTCAAACTAGGTAACAACTGA
CACGAGTATGCCATCCCCCGGTCCTTTGGGACCTTTATCCGAGCGCTCGTAATCAACATC
ACACCATAATAATAAGTGTTTCAACATGAGTAAGTATCTGGGCTCCATACCATGATACCA
CCCTTTCCAGAAGGAAATGCACATACCCTAAAGGGAGCAA
>CL1Contig8129 (246-22.5-5530)
TCTCTTCATTTATTACATTAAGTAATTATACTTCACAAATCATCAAATGATTATTTTAAA
TTAATTAAACTGAATTAATTAACTTAATCTAATCAAATTAAACTCAATTAATTACAATAA
GTAATTAATTCCTTAATTACTTCCATAAGTAATTATACTTAACAATTTACACAAATGATT
ATCTTTAAATTAATTAATCTAATTAATTATTAAAAATTAATCACATTAATTAAGTATTAA
ATAATC
>CL1Contig9075 (405-13.6-5528)
ATTAAAATAAAAAAACGTTATAATTTTTATTATTATAAAAGTGATGATTTTTGAAAAATA
ATACTTAAGTATGATTTTGGAGTTATATAAGCTTTAATAACGATTTGTAAATTATTAAAA
GGATTGGTTTATTTAAAATTGGGATTTTTGAATTATTATAAACGATTTATATAAAAGATT
TATAAAATTGATATTTTATAAATTAAAAATATTGGAATTATAAAACGAGTTTTTATAAGT
GTTAAAATGAAGTATAAATGGATTTCATAAGTGAATGAAATTTATAGATTTATAAATTGT
GAAGTTATAAAATGAATAGATTTTGTAAAATAAAAGATTTATAAGTAATTAACTTATAAA
TCGAATTATGCCAATTTAACAGAGATTTTCGAATAAGTATAAATG
>CL1Contig10400 (307-17.9-5509)
ATGCAAACGCAGACTTGGAGGAGATTTCTCCTTATGATAGTCAAAGATGCTTGATACGCA
TTAAAAAAAAACATTTGATATTATTATTAGTGCATAGTGTAGAAAACAATTTCGAAAGTA
GAATATAAATCTTAGCCAGCATAGGTACCATTATAGTATGCTTACTATAGCTACCATATT
AAATGGCAGGTTCTACAACTAAAACCGTACAGGGCTCATATTGGGTGATTGGATTTCCAA
CAAATGGTCAAGGCTAAAGAACTTCCTTTCCGAAATGGGTATGCCTCTAGAGGGACGCCC
CGAGAAC
>CL1Contig5126 (340-16.2-5508)
ATCAGGTTATTCTGGATTCGGGAGTTGCTGTGCAGATCTGGAGGCGAGCCAGATAGCGTA
GTCTATTATCTATTGTATATAGTATTCTTTCCGCTGTTTTATTGTTGTACACTCTGATGA
TATGATGTATTGTGATGTATGTATAAAATGTATAGTTCTTTTGTTTTAATGATATTCATT
TATCTATTATATGTTGTTCCGCTGCGACTGTGAGATTCTGTTATTGTTTCTCGTTCTGTT
ACTTGTTTTTCTGTTTTCTCTTCTCTTTCTTTTCTTTCTTCTTCTACCTCTTTCTTCTTC
TAAAACCCTAACGGTTCGATTTTTCGGCAACGAAAAATCG
>CL1Contig5051 (258-21.3-5505)
ACTGCGGATTTCAAAACTTAAAACCTTTTGTTTATTTTAAAGACCAAATGTTTTTGTTTG
CTCATACCAGTCCCATGACTGACCTGGAGTTTATTGTTCCCTTTCTAAACTCTGGGTGCC
CACAATTTTCCACACGGGCAGCCTAGAGTCAGGTTTTCAGATAATCAACTAGTAGGTGTA
GCTTTGGGCAATCTTTGAAGTCTTTGGTTTGGCAATCACAATTGTGCACCGGATTTGCTA
CAAGTTCAGCATGATGGT
>CL1Contig6701 (318-17.3-5495)
AGCTCCTTGAGAAACTCGGACCTCCAACTAAACACATACATCCTGCTGAACTCAGCTACA
ACTCCGAAGCAGACACACTTCCTTAAACTTGCTCCAAAAGAAAACATCTTCGGAGACATC
CATAGTCACTGCATCTCATCACGCAGCTACTACTTCCTGAGGTTGCCAAGATACCATCAC
TTGCTTCTGCCTAACCGACAGATCCAAACTCTCAAAAATCCGCTCACACGAGCGCAATCA
AACTTACACTTCAAAGATGAACTCCGAACCTTAACAGGTTTCCTTCAGAGATCAAATGAA
ATCCTTACACCAAACTAC
>CL1Contig11857 (201-27.3-5483)
AACTTTAATAATCAATTGGGTGTGATTTTCTCACGCTGGTATTCCAGACTGACTCGGGTG
TTATTTAACTGTAATGCTCGGGTCAGACCGAGTATTATAGGATACAGGAAATGCTGTGGA
GCTCAGGAGACGAGCTGGATGACGATACGTACTCCCGTACTTGTTTATGTATATATTCCG
TTGTGTTGAGTAGTTCTGCAT
>CL1Contig5566 (256-21.4-5480)
AAAAGGGTTGAAAATAGAAATATATCTTGTGAAGATATTTTGAGATTAATAAATAATTTG
GTGAAATTATTTATGTTTGATGGTTGTTTGTGAATGTTAATTGATAGTTAAATAACCGAC
TATCAATATTGGCCAATGCGCTGATCGTTTCGAAGAGACCGGGATCAGGATTAATTTCTC
GAAAACCACTTCGATCCGGTTTGTACGATTCGTGAAAACGATTTTTGGATTCGAAGATGG
AGCGGTGAAGTACAAG
>CL1Contig6808 (310-17.7-5478)
CAGAGACTAGGTATTCACTCAACCTAATGCTCTGATACCAAGTGAGACGACCCGACTTTC
CACTCCCGGAAAATCGCATCATCTTTAAGAAAGAAAGGGATAGAAAAGAGAAAAGAAAGA
AGAGAAAGAAGAAACAACACAAGAATCTCAACAGCGGAACGAATAAATTATATTAATAAC
ATAAGTATTACATAGTATACAACAAATATCAGAGTTACACAGACAATACAACACATACTA
GATAGTTATAAACACCTGTCTAGTTATTACAACTCAATACATATCAGACAAACACTTAGA
GATACCAACA
>CL1Contig10290 (246-22.2-5466)
AGTTTATCTTGAACAAAAACAACAAAAGAAATAAAAAAAAATCCGCTATGCTTTTTGGAA
AATGAAACTACCATAAGGCCTCCCGGCACACACACAATGCAATCGCACACTTGGGGGAGA
TTTCTCCTTATGATAGTCAAATATGCTTGATACGAGAAAACTTTTTGATATTATTATTAG
TGCATAGTGTAGAAAACATTTCGAAAGTATAATATTAATCTTACCCAGCATAGGACCATT
ATATTA
>CL1Contig4526 (234-23.3-5461)
CGAGCAATCGAAGGCCGAAAAAACCGAATTGTTAGGGTTAAAGAAGAAGAGGTAGAAGAA
GAAAGAAAGAAGAAGCAACAGAAACAATATCAGAATCTCACAATCGCAGCGGAACAACAT
ATAATAGATAAATGAATAATCTTTAAATCAAAAGAACTGTACATTTTATACATTACATCA
TCAGAGTCAATATACAACACAACACAATAATGGACAGTTGTACAAACTTGTCCT
>CL1Contig9158 (448-12.2-5448)
CAGTAGGTTTATAAAATTTGTAAAGTTATTTAAAAGAATAGATTTTGGATAAATAAATGA
ATCTTATAAGTTATAAGATTTATAATTATGAAGTTTAAAGGAATGATTTTGTAAACAAAT
AAATTATAAGTATTTAACTTATAATATGAAATTTCGGTATATAATTGAGTTATAAATCGA
ATAGGTTAATAAAGGAAATTTATAAAAGGAAGTTGTTATAAAATAAATAGAAATAGAATT
TATAAACGTTGTTTTATAAATCCGCAACGACTTATTTTGATAAGGAATTGTTGTAATTTA
TTTATGGAATTATATTCATGTTTTAGACAGTGAATAATTCTTTAAAATAAAATGAATAGA
AGTGATGAAATTTATTAACAAGGTATATTCACGTTTTTGAATAGTGAATAATATGTTAAA
GAAATGTTTAGAATGTGAATGTTTTAAA
>CL1Contig469 (373-14.6-5442)
TAGGATTCAGGATTAGCTTTGACGAATTGTGGAGGAGCATATGGAGCAGGAGGCTTCTGC
GTATAGTTATATAGTTCCGCTGTGTTTGGTCTCTGAGTGTTCTGTTTGTATTGAGTTGTA
ATAACTAGACAGGTGTTTATAACTGTCTAGTATGTGTTGTATATGTCTGTGTACTCTGAT
ATTTGATGTATACTATGTAATACTTTGTTATTAATATAATTTATTCGTTTCCGCTGTTGA
GATTCTTGTGTTGTTTCTTTCTTCTCTTCTTTCTTTTCTTCTTCTATCCCTTTCTTTCTT
AATTCATGACGCGATTTTCTGGGAGTGAAAGTCGGGTCGTGACATGTTGGCTCTGATACC
AACATGTCACAAC
>CL1Contig5133 (382-14.2-5424)
TAGACTGCTCGTGTAGAAATTAGTGAGCACCCAGAGTTAAGAAAGGAACAATAAACTCCG
GATCAGTCATGGGACTGGTGTGAGCAACGAAAACAGTTTATCTTTTAAATAAAACAAGAA
GATAATTTTAAAGTAAATTCGCAATGCTTTTTAGAAAATGAAACTACCATAAGACCTCCC
GCCACACACACAATGCAAACGCAGAATTGGAGGAGATTTCTTCTTATGATAGTCAAACAT
GCTTAATACGTAGAAAATTTCTTTGATATTATTATTATAAGTGCAAAGTGCAGAAAACAT
TTCGAAAGTAGAATATAAATCTTAGCCAGCATAGACATTCCGAACTATGCCTACTATAGC
TACCATCCAAACAGTGGGGCGC
>CL1Contig10274 (338-16.0-5421)
GCACACACACAATGCAATCGCACACTTAGGGGGAGATTTCCCCTTATGATAGTCAAATAT
GCTTAATACGAGAAAAATTCTTTGATATTATTACTAGTGCATAGTGTGAAAACATTTCGA
AAATATAATATTAATCTTAGCCAGCATAGGTACCATTATACTATGCCTACTATAGCTGCC
ACCTGAGGTGGCAGGTTATACAAATTGCAATCGTAAAGGGCTCGTATTGTTTCTTTGGAT
TTCCAACAAATGGTCAGGCTAAGGAACTTCCTATGCCACATGGGTACGCCTCTGGAGGGA
CGTCTCGAGAACTAAACTAGCTCTCTTCCAACACAAGG
>CL1Contig7459 (234-23.2-5420)
AACCCATTCTGAATATGTGATACTCGTAATGGATTGCATTCGATGACCGGTGTTGAAGAC
CGGATATTTTTGAAAACGGAAGGATTACCGTTGAGTTACTCTGCATCGGCTGATCTCCGA
TATAGAGGTTTTATCACCCTTAGTGACGGGAAGTCCGGACGTGATTAGAAATTATCCGGA
ATGCAAGGACTTCTTTGTAAGTGCCTTCGGTTCTGTTCGAGCCCGGAACAGACT
>CL1Contig1779 (312-17.4-5415)
TAAGAGATGTGTCATAAAAAGGTAATCGTAGCCTCAAGCCTCATCAACCGGGAATGGCTA
AAACAGGGGAGGTGCAGCAAGGCTAAGTGGGTCATGCCCAAGTAGGACGAGATTTTCCCC
TGTCTAGAAGTCCCTTTATATTCGGCTGTGTGGGGCAGTTGATTCGCGACAACTGCCGGG
GTTGTCTTGTTCGGGACTGTCCAGTAAGGGATGGTTCCGGCCTTGTGTTGCAGGGGATTT
AGGGTGGATCCTTGGTACGGTGATCTAGGCCCCGTACTGTGACGGGCGGTACCCAAGTAG
CCATGCAATTGA
>CL1Contig496 (356-15.2-5408)
TTCTCAAGTAAATAAGAAATAGTTGAAATTGTTACATTCATTAAATTCCAGCATACTAGC
CACAAAGTGGGTTATACAATCAAAACCGTAAAGGCACGTAGGGAGAATGGATTTCCATCA
ATGGCAGGGCTACTGGGGTACCGCCCGTCACAGTACGTGGTCTAGATCACCGTACCGAGG
ATCCACCCTAAATCCCCTGCAACACAAGACCAGAGCTACCCCTTACTGGATAGTCCGAAT
AAGATCACCCTACGGTTGGGATCAGCAACCGCCCACACAGCCGAAAAAGGGACTCTAGAC
GTGGAAAATCTTACCCTACATGGTGCTACCCACGTAGCCTTGCTATAGATCCCCTA
>CL1Contig1200 (250-21.6-5406)
TTTATTCTCTTAGCTTAACACCCTTATCTAAGACGCACGAGCGCAGAGGTATGTAGTTGA
AGGTTATCAGCGATATATTCCCAATTTGGTAGTGTGGCATGCTGAGTGCTGCTGTGTGTT
GATGATCATTTGTGATCAAAGCATGGCTTTTGTATAAAGCGTAGCTTTGTGGACGAGACT
GCATCAGGACCTCACACCCCGGAAATGGTCGAAACAGGAAAGATGCGGCAAGGTTATGAG
GGTCGCACCC
>CL1Contig7544 (322-16.8-5405)
TAAGTTGTGGCTTAATTGAAATCCCATATCCATATGTTTTAAATATTACGCTCATTTATT
CGGTTTAGCCGGGAGAGGACCTTGTGTCATATAACCCATTCCGAATAATGATACGACGTT
ATGGATAGCATTTGAAGACCGGTGGTGAAGACCGGATATTTTCGAAAACGAAAGGATAAC
TCGTCGAATGACTCTGCATCGATTAGCGCCCGGTATAGAGATCTCCATATGTGATGGGGA
GTCCGATCGGGATTGGGAATTCCCAAAGTGTAAGGGTGTCTTTGGAAGTGCCTTCGATTT
TGTTCAAACCCGAAACAAACTT
>CL1Contig2788 (330-16.4-5402)
CAAAATATTTCCAAAATCTCCGGGGTTTTAATGTTTCAAATTTTTATTTTAATTCCAGTT
TTAACTATAATGCATTTGTACAATTTATGCTTATACAAATTCCCATTTGATTGTAATTCA
ATTTATAAATTACATTTATAATTCATATTTATAAATTTCATTTTATAATTGAATTTATTT
CCTTAATCTTTGGTTATATTTTCAATTTCTAGTTAAATTTTCACACAACAATGATAATAA
TTTAATATTATCATTCCTAACATCCAAGCAACCATATATTAGCTAAAATAGTTTACAAAA
ACTTTTATTTATATCAAAATATATTTTCGG
>CL1Contig1107 (202-26.7-5395)
GCATTTGAAGACCGGTGGTGAAGACCGGGTATTTTCGAAAGCGAAAGGATTACCTGTCGA
ATGTCTCTGCACCGAATGGCCCCGGTATAGAGATTTGATCACCCTTTGTGATGGGGAGTC
CGGACGTGATTAGGGATTATCCGGATTGCAAGGGCTTCTTTGGAAGTGCCTTCGGTTCTG
TTCAAACCCGAAACGGACTTGT
>CL1Contig4873 (375-14.4-5390)
TGGGTGCTCATTATATTTCTACACGAGCAGTCTAGAGTTGGGTTTTTCAGATAGTCAGGT
TTAGTAGATTATCTGGAGTTAGTTCAGTCTTTGGACCACACCAGTCTTGCTGAGCTTGGT
GATATGTTATTGGGGGTTCGAGCTTCTGCTGGATTGATTCTTGGAAATGGAGTTGCAGTT
CTCGGAGTTCTCTTTTGAAGACTATCTCAGAGTTATATTGTTCCGCTGCTAGATGTTATC
ATCTATTTTCTTTTCCGCTGCTATTTATTGTATCATATCTCTGATGTATATTGATATCTA
TTGGATCATCTGTTGTATCAGATATTGTATCAAAGCTGTATATCAATGTATTATTTTTAT
TTCGCTGTGTTGTTT
>CL1Contig9667 (281-19.2-5388)
AAAGGACTGAAGTTAGAAGATGATCAGATGCGATTGATAGCTTCCTGGCAACTCCAGGAA
GAGGCTTTAGCTTGGTGGGAAACAGTTACATTGGATGAGCCGGCGGATGAGTTTACTTGG
AGTCGTTTCAAGGAAGTGTTCGAGCAGCGATATATGCCGTCTGCTGGTATCTCTAGAATG
TACCAGGAGTTTATGGATTTGAAGCAAGGAAGTTTATCATTTGAGGAATACTTGAACAAA
TTCAGCGAATTATCTCGATTTGGCCTGGAGTTGGTGAATAC
>CL1Contig11736 (217-24.8-5385)
TTTGTGGCGTGGTCTTACGAGATACCTTTGTTTTCAAAGGATTTTGATAACTTTAATAAT
TCAAATTGAGTGTGTTTTCTCACGCTGGTTTTCCAGACTGACTCGGGTGTTATTTTATTA
TAATGCTCGGGTCAGACCGAGTATTACAGATTTAGGTTAGGATGCTATGGAGCTCAGGAG
ACGAGCTGGAGACCGAGACGCATTCTCGTACTTGTTT
>CL1Contig285 (273-19.7-5384)
AGCTGGAATGCTTACATCTCACGTACAACATAGTTGGGCACAACCAAAACGTACGACACT
TATTGGAGATTGGATTCCATACAATGGCAGGGCTACTGGGGTACCGCCCGTCACAGTACG
TGGCCTAGATCACCGTACCGAGGATCCACCCTAAATCCCCTGCAACACAAGGCCGGAACC
ATCCCTTACTGGACAGTCCCGAACAAGACAACCCCGGCAGTTGTCATGATCAACCGCCCA
CACAACCGAAATAAAAAAGGGACCTCTAGACAG
>CL1Contig4924 (338-15.9-5381)
GGGTGCCCACCAATTTCCACACGGGCAGTCAAGAGTTAAGGTTTATCAGGATATTCTGGA
TATTCTGGAGTTGCTGGAGGCAAGCTGGATGGCATGGCGTATTACTAGTTTATATAGTAT
TTCTTTTTCCGCTGCATTGTTGTTGTTGTATGTTGTTGTACACTCTGATGATATGATGTA
ATGAAATATGATGAAATGTAATAACTGTAGTTCTTTGTTTAAAGATTATTCATTTATTAT
TATATGTTGTTCCGCTGCGAATTGTGAGATTCTGATGTTGTTCTGTTGTTTTCTGTTCCG
TTCTATGTTCTTTTCTCTATTTTCCTTTTCCCTATCTT
>CL1Contig9956 (285-18.8-5370)
TGTTCAAAAATTGACTCTAAATACCTCACTTGTATTCGACTGTCAATGATTCAAACATCG
AACTCCAGTCGGATGGAGCTTATAACAACATTAGATGAATATATAACAGCGGAAATAAAA
TGAATATCATGCATCATATCACAGATACAACATCATAATAATATCTGTTACAACATCAGA
GTACATAATACATGAATAACATCTCCAAATAGAATGACATAATAGAACAACTAGATATCA
TATGCCAAAGTCTTTCAAAAGATAGAGAATGATAGTGAACGCCAA
>CL1Contig5184 (259-20.7-5363)
TTTCTGTTCTATTCTATATCTTTTCCTCTCTTCTTCCACCTTTTTCTTCTTCTTTAACCA
TAACGGTACGGTTTTCCGGCCTTCGATTGCTCGGCAGTTGATACAGTGGACGTATTGATG
TCGGCATTCGTGGACGAAAAATCGCAATCGTTACATTTGGTATCAGAGCATATGGTTAAG
CGACAACCATGGCTCTGTTGGGTATTACTCATTAGAGATAGAGTCAGTAGTACTCTAGAA
TGAGTATGAGTGTGATAAT
>CL1Contig3568 (454-11.8-5359)
AACTCATTCTAGGGTACCGTTGACCCTTTCCTAAATGAGTAACCCCACCAGAGCCAAGGT
TCTCGCTTAACCTTCTGCTCTGATACCAAATGTAACGACCCGAAATTTTCGATCCCGAAA
ATTCCAGATAGTTATGAAAAGAAGAAAGAGATAGAAGAAGAAGAAGAAGAAGATCAGAAA
CATCAACATCTCACATTCGCAGCGGATAAAATATAATAATAAATAATAACAGTTTACAAA
AGAATACTATATCTGTCGATTACATTTTAATTTACATCAGAGTTTCACATATATATACAG
TCACTGAACATATACAAACAAGCATGTCTCAGAATATATAAATACAGCGGAAATATCTAT
ACGCTCTTGCCATCCAGCTCGCCTCCTGGGCTCCAGAACATACCTACCTGAAAATCTGTA
ATACTCGGTTTGACCCGAGCATTACACCAAAGTA
>CL1Contig2142 (206-26.0-5352)
GTAGGTACCTAGTCACAGAGGTAACCCGACCTTGTGTTGGCAGAGAGCTGGTTAAGTTCT
CGGGACGTCCCGCCAGAGGCGTACCCATGGACAGTAGGAAGTTCCTTAGCCTGACCATTT
GTTGGAAATCCAAACAAAACAATACGCGCCCTGTACGGTTTTAGTTGTATAACCTGCCAT
GGAATGTGGTGGTAACCTGCTATTGA
>CL1Contig944 (428-12.5-5348)
GAAACCGAAGGCACTTCCAAAGAAGCCCTTGCAATCCGGATATTCACTAATCACGTCCGG
ACTTCCATCACAAAGGGTGATAAAATCTCTATATCGGAGATCAGCCGATGCAGAGACATT
CGATGGTAATCCTTCCGTTTTCAAAAATATCCGGTCTTCAACACCGGTCATCAATGCTAT
CCATTACGACGTATCACATATTCGGAATGGGTTATACGACCCCAAGGTCCTTTCCCGGCT
AACCCGAATAGTGAGCGCTTATTTAAAAAAATAAGTGTGGCATTCAATTTCAAGCAAATC
ACAACAAATACCATTCAAAGGTAAATATTGATAGTCGGTTATTGAACTATCAATGGATAT
GCACAACATCACCAGATTTCAAATTATTTATTTTCCAAAAATATCTTTACAAGATATATA
ATTTTCAC
>CL1Contig7897 (240-22.3-5344)
TTAATAACTCAAATTAATTATCTTATAATCACTTACATTGATTAATTATCCTTTAATTAA
TCACACTCATTAATTAACTAACCCTTAATTAATTTCCTTAATTAATCAATCCTTTAATTA
ATTACACTAAGTAATTAATCCTTAATTACTTCCATTAAGTAATTTCCCTTTAATTACTTT
CATCAAGTAATTATCCCATTAGTTAATTATCCTCAATTAATTAACCTTTGATCATTAATT
>CL1Contig11216 (356-15.0-5337)
CCCAGGTTTTATATAAGTCGCATGCTTTGTATTCCATATTAGAAGGGTTTTACTCACGCT
GGTCTCCAGCCGGACCCGGGTGTTACTTTGATGTAATGCTCGGGTCAGACCGAGTATTAC
AGATTTTCAGGTAAGGACGTTCTGGAGCTCAGGAGGCGAGCTGGAGAGCAGGAACGTATG
GAGAGTTTCTGCTGTGATATATTATAGTATCTGAAACAGATTGATTTATCTGTCCTGTGT
TTGTAAATATGTTGTAACTCTGATATATTAAAGTGTAATTTGACAAGTACAGTTTTCCTT
TGTATAACTATTATTTATGTGATATTATATTTTGATCCGCTGCGAATGTGAGGTTT
>CL1Contig1900 (241-22.1-5336)
ATAAGCATTTAAAGCGAGATGTGTTCTAAAAAGGTAACGATAGCCTCGAGCCTCATCAAC
CGGGAATGGCTAAAACAGGGGAGGTGCAGCAAGGCTAAGTGGCTAGCAACCAATTAGGGT
AAGGTCATCCCTGTCTAGATGTCCCTTTTTATTCGGCTGTGTGGGCGGTTGCTGATCCCA
ACCGCGGGGTGATCTTATTCGGACTATCCAGTAAAGTGTAGATCCGGTCTTGTGTAGCAG
G
>CL1Contig12479 (298-17.9-5336)
AGTTTTGGTAAATTTGTGAATCTAGCTCCGAGGTGTTTTGGGTTTCTTCTGTGTTTTGGT
AAGATAAGTGTTTGGTTTTCCAGAGTTGAATTGCCAGTTTGGAAGACTGGGATTCAATGT
GTTTCACGTATCTCTGAGGGAGTACGTGTATGATCCATCTCTGGTTGTGGAACCAGCAGT
TCAGGAGGATTTGGTTGTTGAGTCAGACTTGTCTGTGGTCTGATATCCTGTTTAGTTTTG
TAGATTTAGATGAGTGGGAGCTTTATAGCTTAGTAGTTTTGAATGTTTGGATCCCGTA
>CL1Contig10921 (237-22.5-5329)
CATTCGCAGCGGATAATATAATATAAATAATAATAGTTATACCAAAGAAAACTGTATCTA
TCAATTTACATCGATATATCAGAGTTACAACAATTTTATACAACATTGGACAGATACAAT
TTAACATGTCTCAGATATATACAATATCATAGTGGAAACTCTCCATACGTCCCTGCCATC
CAGCTCGCCTCCTGAGCTCCAGAACGTCCTTACCAGAAAATCTATAATACTTGGTCT
>CL1Contig454 (254-20.9-5319)
CTTGCATCTCACGTTTCCAACATAGTTGGGCACAATCAAAACCGTACAGGCACTTATTGG
AGTTTGGATTCCATACAATGGCAGGGCTACTGGGGTACCGCCCGTCACAGTACGTGGCCT
AGATCAACGTACCGAGGATCACTCCCGACCCCCTACAACACAAGGCCGGAACCATTCCTT
ACTGAACAGTCCCGAACAAGACAACCCCGACAGTTGGAGCTCACAACTGTCCACACAGCC
GAATAAAAAGGGAC
>CL1Contig1807 (219-24.3-5312)
TGTAGCAAGGCTTCATGGGTAGCCCCCACTGGAGAGCAAGATTTACCCCTGTCTAGAGGT
CCCTTTATATTTCGGCTGTGTGGCAGTTGGCGACGGCCAATCTGCGGGGTGGTCTTGTTC
GGAACTGTTCAGTAAGGAATGGTTCCGGCTTTGTGTTGCAGGGGAGCGGGCGTACTCCTC
GGTACGGTGATCTAGGCCACGTACTGTGACGGGCGGTAC
>CL1Contig288 (238-22.3-5300)
AATCCCACATTCCAACATAGTTGGGCACAATCAAAACGTACGGCACTTATTGGAGATTGG
ATTCCATACAATGGCAGGGCTACTGGGGTACCGCCCGTCACAGTACGTGGCCTAGATCAC
CGTACCGAGGATCACTCCCAATCCCCTGCAACACAAGGCCGGAACCATCCCTTACTGGAT
AGTCCCGAACAAGACAATCCCAGCAGTTGTCGCGAATCAAATGCCCCAAACAGCCGAA
>CL1Contig9040 (322-16.4-5296)
CATAGATTTCAACATTTATTGTTGAAATAGACGTTTTCGAGAAATAGAAGGAAATGAATA
CGTAGATTTCAACATTCATTGTTGAAATAGGCGTTTTCGAGGAAATAAGGAAATGGTGGA
CTATAACACTGTTGTTATAGTAAATGGTTTCCAAAAGGAAATGTTTTTTATAGTATTGGG
ATTTATATATCTATCTTAAATTCGAATCCCTATACTAGTGATTTTGAGTTGTCGTAACGA
TGTTTTACGCAACATTCGTTTTGACTCAAATAAATGTGTTTAAAAGAACGATTTCCTTAA
AGAATGGAATATATACTTAATT
>CL1Contig3679 (240-22.0-5283)
TCTGAAAAATTATTTCTTTATATATATAAAATATAATCAAGGTAAAATTATTTCATTTAC
CCAATTTAAAACAATATTGTGTCGAATTGTTCTATTCAAGTGTTTAGAAACCCCTTCGGC
ATAGTTGTCCAGACCGTGCTGACGAAGGTTCATATGCCACTCAACAAACCAATCATCACA
ATATAAAACAATTTCATATTCACTAACAAATACGCTCTCATAGCTATTATTACACTCAAA
>CL1Contig343 (238-22.2-5282)
GGGTACCGCCCGTCACAGTACGTGGCCTAGATCACCGTACCGAGGAGCCACCCTAACTCC
CCTGCAACACAAAGCCGGACCCGTTCCTTACTGAACAGTTCCGAATAAGACAACCCCGAC
GGTTGTAGCTACTCAACCGTCCCACACAGCCGAAATAAAAGGGACCTCTAGACAGGGGTA
AATCTTACTCTCAAGTGGGGGCTACCCACGAAGCTTTGCTGCACCTCCCCTGTTTTAG
>CL1Contig12449 (385-13.7-5281)
GTATCTCTGAGGGAGTATGTGTATGGTCTATCTCTGGTTTTAGAACCAGCAGTTATGGAG
TTTGGTTGTTGAGTCAGACTCGTCTGTAGTCTGATATGCTGTCTAGTTCTGTAGATATAG
ATGAATAGGAGCTCTATAGCTTAATAGTATTGATTGTTTGGAATCTATAGAGCGAGTATC
CCGATATTTTTACCGGGGAAACTCGTGAAAGTTTTATCCAGAATTTTTTCTGGATAATTA
GATTTGTTTGATTGGGTGAATTGATTGCTATGGTTGTTAGCATATCATTGGTATATGCTT
GTGTTTTAAAATTAAATCTTTAAATAGATTATTAAATTACCTTTGTTTTAAATTTCGGGG
ACGAAATTCTTTTAAGGGGGGAGGA
>CL1Contig8110 (391-13.5-5273)
CATCTCTAATTAATTTAAAATAATTAAATTAATTACTCATTTAAATCCTGCTTAACATCC
ATTAATTAACCCAGTTAATTAATTCACTTCCTAAGTATTCAACTTGATTAAACAACTTTG
ATTAATCATTCACTAATTACAATAAGTAATTAGTCTTTAATTAATTTCATAAATTAATTA
ACCTTAATCATAAGTAATTAACATTTAATTACTTTATTAATTAACTATAATTAATTACAT
TTATCCTTAATTAATTACAATTAATTAATCACTTAATTAATTAATTATTACTTAATTAAA
CAATTCTTAATTACATCATTAATTATAATAATTAATGATCTCTAATTAATATTTAAATTA
CTTAATTAAAATTAATTACGTTTTGTAATTA
>CL1Contig4048 (264-20.0-5272)
CTCACAACCTAGGTATGGTCGAAACAGGAATCGTTGCAGCAAGGTTATTTGGGGGTAGCG
CCCCCTGAGGGTATGTCCATTTCCTTCTGGATTATAAGTGGTATCATGGTATGGAGCCCA
GATACTTAACTTTGTGGTTGCTGCAAACTTATTGCTTTGTGGTTGTTGGTGTAGAGGTAC
CTCGGATAAAGGTCGGTAACGACCGGGGATGGCTTACTTGAGGTGTTACTTCCGAGCAGG
GGTAACCCGGCCTTGTGTTGGTAG
>CL1Contig2782 (254-20.7-5264)
CCCCTAACAATGTAGTTGTACGGACTATGTCCACCAGAGTTCATAAGCCACTCAATAAAT
CAACCAACACAATATAAAACATTTTATATTCACTAACAAATACGCGCTCATATCTATTAA
TACACTCAAACTCATTCTAGAGTACTACTGACTCTATTTCTAATGAGTAATCCCCACCAG
AGCCAAGGTTCTCGCTTAACCTTCAGCTCTGATACCACTGTAACAGCCCGCAAACCCGTA
CCCCTTGAGTTGAC
>CL1Contig10350 (247-21.3-5264)
TGTGCGGGAGGCCTTATGGTAGTCTCATTTTCTAAAAAGCATTGCGAATTTATTTTAAAA
TTATCCTGTTCTTTGTTTTAAAGATAAATAACTGTTTTAAGTTCTCACACCAGTCACATG
ACTGACCTGGAGTTTATTGTTTCCCTTCCTAAACTCTGGGTGCCCACCAATTTCCACACG
GGCAGTCTAGAGTTAAGGTTATCAGGTCATTCTGGATTCGGGAGTTGCTACAGAAATCTG
GAGGCGA
>CL1Contig11703 (279-18.9-5262)
TTTGAAACTTTAATAATCAAATTGAGTGTGTTTTCTCACGCTGGTTTTCCAGACTGACTC
GGGTGTTATTTAACTATAATGCTCGGGTCAGACCGAGTATTATAGAGTACAGATTCTGGA
TGGACTGCTATGGAGCTCAGGAGATGAGCTGGATGGCGAGACGTATCACACGTATTTGAT
GAATATTCCGCTGTGTATGATTAACTGCATAGTCAGTTTTGTGAGGACAGGTTATGATAA
CTGTCCAGTTGTGTGCTATGAAATTTATTAAACTCTGAT
>CL1Contig777 (244-21.5-5254)
CCGAGGATTACTCCCAATTCCATGCAACACAAGGCCGGGACCATTCCTTACTGAACAGTC
CCGAACAAGATAACCCCGCAGTTGGCTGCAGACCAACTGCCCACACAGCCGAATAAAAAG
GGACATCTAGACAGGGGTATACCTCGTCCTGCTTGGGCATGACCCACCTAACCTTGCTGC
ACATCCCCTGTTTTAGCCATTCCCGGTTGATGAGGCTTGAGGCTGCGTTTACATTTATCG
AACA
>CL1Contig8086 (430-12.2-5248)
CATTCCAAACAGACAATTCACATCATCAACTCAATGCAATCATAGCATCCAAATCACACA
ACAACATTTATCTCATAACTGAGATTTCAACCATTCAGGGTAATAAATATCAATCATCAT
TCATAAGCAATGACTTATTAAATCACCATCCTATAATTAATTTAAAATGAATTAAATTAA
TTACTTCTTCCTTAATTAATTTAAAATAAATTAAATTAATTACTCATCCATATAAATCTT
GCTTACACATCAATTAATTATAAATCAATTAATTAATTACTCTTAACAAGTTACCCTAAT
TAATCATCTTGATTAACTATCCTTTAATTACATTCAAGTAATTAACCTCTAATTAATTTC
ATAAATTAATTAATCCAAACCAATCCCTGTAATTAACCTGTAATTACTTAATTAATTAAT
TAATTATAAT
>CL1Contig440 (339-15.5-5247)
GTTTTCAAAAGTTAAACAATTTAAACCGTTTACTCATACCAGACCCATGTCTGACCCGGA
GTTTATTTTTGTTTTCATAAACTCTCGGGTACCCAAATTTTTACGGGTAGCCAAGGGATT
CAGGTTAGCTTTGACGAATTCTGGAGGAGCAATGGAGCAGGAGGCTTCAGCGTTGTAGAT
ATATATATATAGTTCTGCTGTGTTAGTATCTCTGAGTCATATTGTTTGAGTTGTATTAAC
TAGACGGGTGTTTATAACTGTCTAGTATGTGATGTATGTATGATTGTCACATGTATTGAT
ATTGTATAACTCTGATATATGTACAAACTATGTATTATT
>CL1Contig8976 (485-10.8-5242)
CCATATACTTAAATCAGGATTAAGAAATAATTATTCTTTAAGGAAAGCATACACTTAAAC
ACATTTAGGTTCAAAACGAATGTTGCGTAAAACATCGTTACGACAACCCAAAAACACTAG
TATATGGATTTGAAATTAAAAATAGATATATAAATCCAATACTATACAAATTATCCCCTT
CTGTTTCTCGAAAACGTCTATTTCAACAATCAATGTTGAAATCTATGTTTTCAATACTCA
ATACATTTTAAAACACCTTTAATTCGTTTTAAATTCCATTTAAAACATTCCTTTCCCAAA
AACAAACCCATTTTATTTAATAATCTATTCAATATTCAAAATAGTGAATATAGCCCACTT
AACAAATTCCCATATTTCAATTTATCAAATTCGATGGATTTCAAATTTATAAACATAGTT
TATAAATTCCATTTCTATTATAAACCCCAATTTTATAAATCCCTTTATTAATCCGATGCA
ATTTA
>CL1Contig5891 (207-25.2-5212)
AGATCACCCCGCGGTTGGGATCAGCAACCGCCCACACAGCCGAATAAAAAGGGACCTCTA
GACAGGGATGACCTTACCCTAATTGGGTGCTACCCACTTAGCCTTGCTGCATATCCCCTG
ATTTTCAGTCATTCCCGGTTGATGAGGTTCGAGGCTAAGCGTTACCTTTTTAGAACATTT
CACTTAGAATGCTCACCGTCCTCCTAA
>CL1Contig772 (244-21.3-5198)
TTACCCCTGTCTAGAGGTCCCTTTTATTTCGGCTGTGTGGGCGGTTGAATAGCTACATCC
GCCGGGGTTGTCTTATTCGGAACTGTTCAGTAAGGAATGGTTCCGGCTTTGTGTTGCAGG
GGAGCGGGCGTACTCCTCGGTACGGTGATCTAGGCCACGTACTGTGACGGGCGGTACCCC
AGTAGCCCTGCCATTGTATGGAATCCAAAATCCAATAAGTGCCATACATTTTGATTGTGC
CCAA
>CL1Contig4931 (424-12.2-5193)
TCCTGTTGATTGTTTTTAAAGATGAACTGTTTTTGTTGCTCACACCAGTCTCCATGACTG
ATCCGGAGTTTATTGTTTCTTTCCTAAACTCTGGGTGCTCAAAATTTTTCTACACGAGCA
GTCTAGAGTTTGGTTTTTCAGATAGTTAGGTTCAGTAGATTATCTGGAGCTAGTTCAGTC
TTTGGATATGGACGAGACTTGCTTATCTTGGTGAAACCTTGATGGTGGATCGAGCTAGGA
GTTTTGGAGCTTTTGGATCAGAGTTGCAGTATTGGATTCTGTGAAGACTTATTCATATTG
TATCGTGTTCCGCTGTATTTTGTTTGTATTCTCTGATGTTGATGATTATCATTGTATCAA
ATTGATGTATTGGATATTGTATTCATGTTGTATCAGTGATATCATCTTTTTTTCCTCTGT
GTTA
>CL1Contig9720 (301-17.2-5179)
GCGTCAATAATTGACTCTTTGCCAATAAATGGTTTGCCACCAAGCTTTTCAAATTTCTTA
TATAATTCAGCCAAGTCCGGCTGCTGCTGAATTTCTATTACTGCTTCTGCGGCTGCGGGA
ATTTGATTTGGTGCTGCAGCATTGCCTTGACCCCTAACTCTTCCTCTGCGTCCACTCATT
TTCACTATCTGAGATTAGTAAGAAAATTGATTTAGATATACAGACGAAATATCTTAAGGA
ATATCAGCAGTAAAAAGAAATAGACTAAGAAAATTTAAAGTTTCAATTTTGATTATACTC
A
>CL1Contig11203 (294-17.6-5168)
TCCTGCCATCCATCTTGCTTTCTGAGCTCCAGAACGTCCTACCTGAAAATCTGTAATACT
CGGTCTGACCCGAGCATTACACCAAAGTAACACCCGGGTCAGGCTGGAAACCAGCGTGAG
TAAACCCATCTAACATGGAATACCAAAGCAAACAACTTATATAAAACCCGGGGTAACTTA
TATCAATTTAACCAATTCACATTTCGCTATAGACAACACTTATTTCACCTATCAATTTCT
AAGTACCAAACTTAGATAAATATTCCAGTCTACTTAAATCATTTCAATCCAGCC
>CL1Contig11181 (255-20.3-5167)
GTAATGCTCAGGTCAGACCGAGTATTACAGATTTTCAGGTAAGGACGTTCTGGAACTCAG
GAGGCGAGCTAGAGGGCAGGAACGTATGGAGTGTTTTCCGCTGTGATATGTTATTGTATA
ACTAGGACATGTTGTTTTAAACTGTCCAGTGATTGGTAATGGTTGTAACTCTGATGTATA
AAAATATAAGTGTACTGATACAGTTCTTCTTTGTAAAACTGTTATTTATGTGATATTATA
TTTTGATCCGCTGCG
>CL1Contig2218 (202-25.6-5165)
AAGGCCGGGTTACCCCTAACTGGGTAACTACTGACACGAGTATGCCATCCCCCGGTCCTT
TGGGACCTTTATCCGAGAGCTCTCTAACCAACATCACACAATGATAAATAAAGTGTTTCA
ACATGAGTAAGTATCTGGGCTCCATACCATGATACCACCCTTTTCCAGAAGGAAATGCAC
ATACCCTAAAGGGAGCCTACCC
>CL1Contig10145 (371-13.9-5157)
CTCCCGGCACACACACAATGCAATCGCACACTTGGGGGAGATTTCTCCTTATGATAGTTA
AATATGCTTAATACGAAAAGAATTTCTTTGATATTATTACTAGTGCATAGTGTGAAAACA
TTTCAAAAGTAGAATATTAATCTTAGCCAGCATAGGTACCATTATATTATGCCTACTATA
GCTGCCACCTGAGGAGACAGGTTATACAACTAAAACCGTACAAGGCTCGTATTGTTTCTT
TGGATTTCCAACAAATGGTCAGGCCAAGGAACTTCCCATTGCCACATGGGAACGCCTCTG
GAAAGATACCCCAAGAATCATAACCGGATCTCTGCCAACACAAGGTCGGCTACCTCCTTC
CCGAGGAATAA
>CL1Contig8294 (442-11.7-5155)
AAGATCAATCATTCATTCATAACAGAATTGATTAACTCTTAATCACTTGGATTACTTAAA
TCTTTCTCATTTATTTATTCCAAATAAATAAATTAATCATCTCTAATGATCTTCCTTAAT
TAATCTTCCTTGATTAATTATATTTAATTACATTCAAGTAATTATCCTTAACCATATTCA
GTAATTAACCTTTAATTACTATCATTAATTACAATAATTAATGATCATTCATTTACTTCT
ATTAATTAACTATAATTAATTGCATTATACCTCAATTAATTACAATAATTAATCATCCTT
AAATTAATTACTTATATTAATCAACCTTGATTAATATCATAAATCACATTAATTAATGAT
CCTTATTAATTAATAATACTTTAATTAATTAACTTATAATTAATCAACTCATAAATCATA
ATCAGTAATTAACAATTTGTAA
>CL1Contig2390 (230-22.4-5150)
CTTAGCTTGACCATTTTTTGGAAAATACAATCGAAACAATACGCGCCTTGTACGGTTTTA
GTTGTATAACCTGCCATGGAATGTGGCGGTAACCTGCTATTGAACATGGTAGCTATAGTA
GGCATACGATAATGGTCGTATGTTGGCTAAGATTTATATTATACTTTCGAAATGTTTTCT
GCACTTTGCACTTATAATAATAATATCAAAGAAATTCACGTATCAAGCAT
>CL1Contig1637 (257-20.0-5149)
AGACAACCCCGCAGTTGGCACGACCAACCGCCCACACAGCCGGATAAAAAGGGACCTCTA
GACAGGGGAAAATCTTATCCTACTTGGGTGCTACCCACTTAGCCTTGCTGCACCTCCCCT
GTTTTAGCCATTCCCGGTTGATGAGGCTTGAGGCTACGATTACCTTTTTAGAACACATAT
CTTAGAATGCTCATCGTCCTCCAATGACGATGTTCTGAAAGCATTCAATCCATACAAGTT
CATTCCGAGTTCGAACG
>CL1Contig6952 (249-20.7-5147)
TCCTTGGATATTTTCCGGAGGTGTTTTCTCTTGAAGCAGTTTTAGAAATGGTTGAGGAGC
AGTCTTTACCTGTCTCAGGGAAGACTCGTCTGTGTAGAAGTTATCTGGATCTTTAGCATG
GAGGTTGGCTGTTCTGGAATATGAGACTAAGGTCTATGAGTTGCTTCGCTTCGGCATGGT
CTCATTGTCATTCCTTAAGGAGAGCGAGATGTTGATGCTTGGTTTGGAGCCCGAATTTCT
TGAGAGGTT
>CL1Contig7049 (496-10.4-5142)
TACTTCCAGGACATATCGTCCTCCGTGACATTCGCTTTCATTGCATCCCACCAAGCTGCA
GCACCTCCTTGTAATTGCCACGAAGCCATTACCCTCTTCTGCTCATCCGATAATTTCATG
CTCTTAAAGATTTTCTCACACGAGCGAAGCCATGCTTGGACCTCTATTATAGTTTCTGAC
CCTTGAAATGGTCTTCCTCCAAGATTAACGAAGTCCTTGCATAATGCAGCAAAACTGACT
GGAGACGGTACTGGATTAACAGCCTCATTATCAGTCTGCTCTCTCCTATTACTGGTTGAT
GCACTTCCTACAACCCTTCCCCTTCTGCCTCTTGAACTCATTCTGGCTACCTGAACAGGT
AACCCAACCAATTTAGATAGGGATATAGTTATATAAGAAAATTACAAATACGCACTCTCA
AGATAGATACTACTCTAGAGCCTAGGTGTTTCTCAACCATTGCTCTGATACAAACTACGA
CGACCCTTCTTTCATT
>CL1Contig10928 (260-19.7-5133)
TGGTATTTAGAAACTTATATGTGGACTAAGTGTTGTCTATAATAATTTGAGCTTGTGAAT
TGATATAAGTTACCCCGGGTTTATATAAGTTGTTTGCTTGGTATTCCATGTTAGTTGGGT
TTACTCACGCTGGTTTCCAGCCTGACCCGGGTGTTACTTTGGTGTAATGCTCGGGTCAGA
CCGAGTATTACAGATTTTCAGGTAAGGACGTTCTGGAGATTAGGAGGCGAGCTGGAAGGC
AGGAACGTATGGAGGGTTTA
>CL1Contig8711 (334-15.4-5129)
TTAACTCATTTTAAATTAATTATAAATGATGGATAATATATCATTGCTTATGGATGATAT
TGATATACCTTTGGATGGTTGTGATCTCAGAAATGAGATGAGTAGTATCTATAGGATATG
GATGCTTAGTTATAGTATGATGGATTATTTGGTTGTGATGATTGTTGTTGTGATGTTTGA
CTGTTGTGATGATTATCTGTTGTGATAATGTTATGGGTTATCTGTTATGATGAGAATATG
TAGTTTATCTATCTGTGTGAAATAGATAAAAATAAAATGAGTTAATTGTTTAAAACCCTT
AAGTATAACTTGGACATTAAGATGGCGTTTGCTT
>CL1Contig10363 (340-15.1-5120)
TCCCCAATTGTGCGATTGCATTGTGTGTGCGGGGAGGCCTTATGGTAGTTTCATTTTCCA
AAAGCATAGCGGATTTCTTTTTATTTTCTTTTGTGCAAATAACTGTTTTAAGATCTCACA
CCAGTCCCATGACTGACCTGGAGTTTATTGTTCCCTTTCTAAACTCTGGGTGCCCATAAT
TTTCCACACGGGCAGCCTAGAGTCAGGTTATCAGTTATTCTGGAGCGAAGTCAGAAAAGA
GATGCTGTGGAGATCAGGAGCAAGCTGGATGGCGAAGCGTACCACTTATACTATGTAGTG
TCTGTTGCGTTTGGGTTAGTGCAAGTCAAATTTTCTTGTA
>CL1Contig3541 (391-13.1-5116)
CAATTTCCTTAATATTTATTACAAAGAAATATTGCTTTATATATCAAAATATAATCTTAT
ATAAAATCATTTAAAATCTTTATATAAGAAAATAACAAGTACGCTCTCATACACACACAC
ACACACACACACACACACACACACACTCAACTCATTCTAGGGTACCATTGACCCTATCCT
TAATGAGTAAACCCACCAGAGCCAAGGTTCTCGCTTAACCTTCAGCTCTGATACCAAATG
TAACGACCCGGAATTTTTGATCCCGAAAATTCCAGATAGTTAGAGAAAAGAAGAAAAGAG
ATAGAAGAAGAAGAACAGAAAAGAAACACACAATCTCACATTCGCAGCGGATAAAATATA
ATAACAAATAAAAATAACAGTTTACAATGGA
>CL1Contig663 (225-22.7-5111)
GTCTAGAGGTCCCTTTTTATTCGGCTTAGTGGGCAGTTGGATACGCATCACAACTGCGGG
GTGGTCTTGTTCGGGACTGTTCAGTAAGGAATGGTTCCGGCTTTGTGTTGCAGGGGATTG
GGAGTGATCCTCGGTACGGTGATCTAGGCCACGTACTGTGACGGGCGGTACCCCGGTAGC
CCTGCTATTGATGGAATCCAAAATCCAATAAGTGCCTGTACGGTT
>CL1Contig7816 (349-14.6-5097)
ATAAATAAATTCCATCATTAAATAATCCTTAATTCTTTAATTAATTAATTACTCCATAAT
TAATTAACTTTAAAACAATTAAATTAATCAATTTCCTTAATTGATAACATTAAGTGATCA
TCCATTAATCACTTCAATTAATTACTCCCATGAGTAATTTCCACTAATTACTTCCATAAG
TAATTACCATTCTTAATTACATTCAATAATTAACCATTAATTACTTCATTAAGTAATTAC
ACTTAATTAATTCATAATTAAGTGATTATTTAAAATTAAATAAACAATTAACTAATTATT
TAAAATTAATTAAATAATTAATTAACTTCTTATATTAAAGAAAATCTTA
>CL1Contig7168 (479-10.6-5082)
GTTAATCCAAATGAAATGGAAATTGTTTAAGAAATCTATGAATGGATCTTTGTGAACTTT
GTGAAATAAATCTTTTTGTTTAAAGATTTTAAAATGGTAATTTGTTTAACCATTTGAAAG
AAAGGTTTGGATTTTTAAGTTGTGACTTAACTGAAATCCCATATCCATATGTTTTTAAAT
ATGGCGCTCATTATTCGGTTTAGCCGGGAGAGGACCTTGTGTCATATAGCCCATTCCGAA
TAGTGATACGACGTTATGGATTGCATTTGAAGACCGGGTGTCTTCGAGAACGATAGGATA
ACCTATCGATTGTCTCTGCACCGAGTAGCTACGGTATAGAGATTCCCTAAGTGATGGGAA
GTCCGATCGGGATTGTGGATACCCGGATTGCAAGGGCTTCTTCCTTTATTGGACGAAGTG
CCTTCGGTTCTGTTCGAACCCAGAACAGACTTGTATGGTTGTACGTCTGACACTACACT
>CL1Contig8186 (295-17.2-5078)
ATAAATTAATTATCCTTAATCACTTATAGTAATTAACCTTTAATTACTTTATTAATTAAT
TAATTATAATTAATTACATTAATCCTTAATTAATTACATTAATTAATTACCTTTAATCAC
TTATTATTGATTAATTAATCTTAATTAATCAATCTTAATTACATCATTAATTATATTAAT
TAATGATCTCTAATTACATTTTAATTAATTACCTTATTTAAATTAATTACATTAAGTAAT
TAATCTTAATTTAAACCATAATTGTTAATCACCCTTGATTAACTCCATTCAGTAA
>CL1Contig5713 (200-25.3-5060)
TCAAAGTACCGAGGATCCCCCTTGATCCCCTGCAACACAAGACCGGAGCTACCCCTTACT
GGATAGTCCGAATAAGATCACCCCACGGTTGGGATCAGCAACCGCCCACACAGCCGAATA
AAAAGGGACATCTAGACAGGGATGACCTTACCCTAATTGGTTGCTAGCCACTTAGCCTTG
TGTGCACCTCCCATATTTTA
>CL1Contig635 (215-23.5-5054)
GATCACAGTACCGAGGATTACTCCCACAATCCCCTGCAACACAAGGCCGGACCCATTCCT
TACTGAATAGTTCCGAACAAGACAACCCCGCAGTTGGCGCGCGATTCCAACTGCCCACAC
AGCCGAATAAAAAGGGACCTCTAGACAGGGGAAAATCTTGCTCTCCAGTGGGTGCTACCC
ACGAAGCCTTGCTGCACCTCCCCTGTTTTAGCCAT
>CL1Contig544 (231-21.9-5053)
GACCAGGTACTGTGATAGGCGGTACCTCAGTAGCCCGTCATTTATATGGAATCCATTCTC
CAATAAGCGTCGTACGGTTTTGATTGTGCCCAACTATGCTGGAACGTGAGATGCAAGCAT
TTCAGCTATTTGAATAAGTATTTGTACTTAGACACTATTATAATATCAGATGATTTTGAT
ATGAAATGTTTTGGTTATCATAAGGTAAAAACCCATCGTATTTATTTGTGG
>CL1Contig9148 (343-14.7-5038)
TATTTCAAAATATCATGCATATACAATTTCAACTATCCATTTCAATTTATCTTCAAAAGA
TAAATTCTAAATATTCACTTCATATTGGAAAACATTTCCATACTTATTTATAAATAAGTA
ATTCACAATCTTTTATTTTCAACACTTAGAAAATATTCAATATACTTAAACCGAATTAAG
TATATATTTCATTCTTTAAGGAAATCATTCACTTAACATATTTATTTGGGCCAAAACGAA
TGTTGCGTAAAACATCGTTACGACAACCCAAAATCACTAGTATAGGGATTCGAAATTAAA
ATAGATATATAAATCCCAATACTAAACCAAAACATTTCCATTC
>CL1Contig8489 (304-16.6-5037)
TAAGTAATTAATCTGCATACTAATTACATATTAATTACACAAAGTAATTAATTCCAAAAC
TCCTCCATTATCCAAGTATCCTTCAATTAAATTACATCTAGTAATTTATTTTCTTAATTA
CTTCACTAAGTAATTTTCCATTTTTAATTACATTTGTAATTACTTCTCAAATCAACCAGT
GATTAAATTAAATTAATTAAACTTAATTAATTAACTTAATTAATCAAAATAAACTTAATT
AATTACAATTAGTAATTAATTTCCTTAATTACTTTCATTAAGTAATTACACTTAAACAAT
TCAA
>CL1Contig10690 (470-10.7-5036)
AAATGAAGGAATCTTAATGGTTAAGGATAGAAATTCCAATAGTATAAATTGAGTTAATTT
GGAAGTGATCAAATTTGATATGAATGATGGAATGGTATTGGATGCTTGAATGAGATGATA
TTCCTGATATGAAATGTTGTGTATTTCATTTTGATAATTTGGGTTAGGATGACACGAGTC
TCGAAGAGGCCGGGGTCGGGTATTAGGAAATACCCGAAACCACTTCGAATATTTTATAGA
TTGATATGTGAAATCTATATGCTGGAGTGAAGTGATTTAAAGGAAATTGGACTATTTAAA
TCTAAGCCTTGGTACTTAGGAAATGGATGTATGGAATAAATGATGTCTATAACTAATTGT
GGCTTTGTGAATTGAATCGAGTTACCCCGGGTTTTATATAAGTTGTTTGCTTTGGTATTC
CATGTTAGTAGGGATTACTCACGCTAGTTTCCACCTGACCCCGGGTGTTA
>CL1Contig1553 (329-15.3-5032)
AGCACATCGTTAGGCGGACAATGAGCATTCTAAGATAAATGTGTCCTATAAAAGGTAATC
GCAGCCTCAAGCCTCATCAACCGGGAATGGCTAAAACAGGGGAGGTGCAGCAAGGCTTCG
TGGGTAGCTCCCACTGGAGAGCAAGATACATCCCTGTCTAGAGGTCCCTTTTTATTTCGG
CTTAGTGTGTGGTTGGTCGCGCCAACTACGGGGTGGTCTTGTTCGGGACTGTCCAGTAAG
GGATGGTTCCGGCCTTGTGTTGCAGGGGAGTTAGGGTGGCTCCTCGGTACGTTGATCTAG
GCCACGTACTGTGACGGCCGGACCCCAGT
>CL1Contig11804 (291-17.3-5032)
TGTTTATTTGTGGCGTGATCTTACGAGATACCTTTGATTTTCAAAAGGATTTTGAAAACT
TTAATAATCCAATTGAGTGTGTTTTCTCACGCTGGTTTTCCAGACTGACTCGGGTGTTAT
TTAACTATAATGCTCGGGTCAGACCGAGTATTATAGAATACAGGATATGATGCTGTGGAG
CTCAGGAGACGAGCTGGATGACGATACGTATTCTCGTACTTGTATATATATATATTTCCG
CTGTGTTGAGTTGTTGTGTATCCATTTGTATGATATTGATGTTGAGCTGTG
>CL1Contig6965 (265-19.0-5031)
TAATTCCTACCAGAGCCAAGTTTATCACCAACCTAAGCTCTGATACCAAATGTGACGACC
CGCCCTTCTACTACCAGAAAGACGTATCATCATTAAGAAAGAAAGGGATAGAAATAGAAA
AGAAAGAGAAAGAAAGAACAACAACATCAGAATCTCACAGCGGAACGGAACAAAATATAA
TATATCACATAAATATTACATAGTTTTACATATATCAGAGTTATACAATGTCAATACACA
TGACAGTCGTACGTACATCTATCAC
>CL1Contig3962 (277-18.1-5025)
CATCCCCCGGTCCTTTCGGACCGTTATCCGAGGATCCCCTACACCAACAACCACAAAGAA
AAGTATTTGCAGTAACCACAAAGGTTAAATATCAGGGCTCCATACCTGACACCACCCTTT
TCCAGAAGGAAATGACATACCCTAAAGGGCGCGACCCTCATAACCTTGCCGCATCTTTCC
TGTTTCGACCATTTCCGGGGTGTGAGGTCCGACGAAGTCTCGTCCACAAAGCTACACTTT
TCACAAAGTCATGCTTTGATCAACAAATGATCAGAAG
>CL1Contig4803 (265-19.0-5022)
ACTGACCTGGAGTTTATTGTTCCTTTCCTAAACTCTGGGTGCCCACTATTTTCCACACGG
GCAGTCTAGAGTTAGGTTATCAGGTTATTCTGGATTCGGGAGTTGCTGTGCAGATGTTGG
AGGCGAGCTTGGATAGCGTAGTCTATTATCTATTGTATATAGTATTCTTTCCGCTGTTTT
ATTGTTGTACACTCTGATGATATGATGTATTGTGATGTATGTATAAAATGTATAGTTCTT
TTGTTTAAATGATTATTCATTTATC
>CL1Contig7090 (309-16.3-5022)
AACTGGGGTTGATCGCAAAAGTGACTTGCGATAGTTTGAGTGATTCTCTTGGATAATCTT
TTGCTTGGGTTTGAGGCATCTCTAGAGGATGTAGAAGTTATGGAGTTGCTGAAGATTTTC
CGGATATATCTTCAGGAAAGTTAGAGATTTGCCCGCATTGGAGATTGAGTTCTGAATCGA
CTTGATGTCAGGAGTGATACCGGTGATTCAGCTGGGTAGAAGGTTGTCTCCTAGGTTGAT
TGTTTGGTGAAGCAGCTCTGTATTTCTTGGAACTTCTGTTGAACCTTATTTCCAAGATGT
AATGTTTAG
>CL1Contig11686 (416-12.1-5020)
TATAATATCAAAGGATTTGATAGAAAGTGTTTTTGCTATCGTAAGGTAAAAACCCGACAT
GTTTATTTGTGGCGTGGTCTTACGAGATGCTTTTGATTTCAAAGGATTTTGAAACTTTAA
TAATCCAATTGAGTGTGTTTTCTCACGCTGGTTTTCCAGACTGACTCGGGTGTTATTTAA
CTATAATGCTCGGGTCAGACCGAGTATTATAGGATACAGGATATGATGCTGTGGAGCTCA
GGAGACGAGCTGGATGACGATACGTATTCTCGTACTTGTATATATATATTTCCGCTGTTG
AGTTGATGTGTATCCATTGTATGTTATTGATGTGAGTTGTGATTGATGTACTCTGATGAT
GTAATATATGTAAACAGATATATTTGATTTTGAGTAAAGAGTATTTATTATCTAAT
>CL1Contig2987 (451-11.1-5017)
CATTCTAGAGTTCTACAAACTCTATTAAATGAGTAATCCCCACCAGAGCCAAGGTTATCA
CCAACCTAAGCTCTGATACCAACTGTAACGGTCTAGGCTTTTCAACCATCGACAGCGGCC
ACAACTGGTAGGCTTTTCAACCATCCCAGCCCCACCGTGGCTTACAGTGGTACCTCGGGT
TTGCTTTTACGGCCAGCCTCTCGACTCGCAACCAACCCAGGGCCTTATACTACCCAAAAG
GGACATGTAGGGGTAAGAGTCTCCCGTTCGCCACCTAACGCAAAGCGAGAACCCCCTATC
ACGCTGTAATGTAGCAAACCCGATCCCGGTCTCATCGAAATCCAAAGCGTGTCTTTTAGG
TCCAAGTTGTTTTAAGTTTAAAACAATTCAATTTAAACTATCAATATACACACAGATAGA
TACTTCACATCATCATAATGGATAATCAACA
>CL1Contig2180 (417-12.0-5015)
CTTATGTGAATATTGCAAATTTATATGAATTTGTGATTGATGTTGGTTGAGGATCCTCAG
ATAAAGGTTGTTACAACCGGGGGATGGCATACGCGCGTCAGTAGTTACCTATTTTTGCAG
AGGTAACCCGGCCTTGTGTTGGCAGAGATCCGGTTAGGTTCTCGGGGCGTCTTTCCAGAG
GCGTTTCCATGTGGCAATGGGAAGTTCCTTGGCCTGACCATTTGTTGGAAAAATCCATTC
ATCCAATACGAGACTTGTACGGTTTTAGTTGTAGAACCTGCCATTTAATATGGTAGCTAT
AGTAAGCATACTATAATGGTACCTATGCTGGCTAAGATTTATATCTCTACTTTCGAAATG
AATTTTTCTCTACACTATGCACTAATAATAATATGAAATGTTCTTTTTAAATGCGTA
>CL1Contig5176 (232-21.6-5007)
TAGTTTCATTTTCCAAAAGCATGAACGGATTTCTTTTCCTTTTCTTTTGTGCAAATAACT
GTTTTAAGATCTCACACCAGTCCCATGACTGACCTGGAGTTTATTGTTCCCTTTCTAAAC
TCTGGGTGCCCATAATTTTCCACACGGGCAGCCTAGAGTCAGGTTATCAGTTGTTCTGGA
GCGAAGTCAGAAAAGTATGCTGTGGAGATCAGGAGGCAAGCTGGATGGCGAG
>CL1Contig7167 (345-14.5-4988)
TTACAAGATATATAATTTTAACACTTCAAAATAAATCAATATTTATTTTTCTAAACCAAT
CCCACTTTCTTTTATAAATTCCATAGTGAATTTATATTCCAAAATATCCATGCATATACG
ATTTCAATTATTCATTTCAATTTATCTTCAAAAAGATAAATTCTCAAATATTCACTTCAT
ATTGGAAAACATTTCCATACTTATTAAAAATAAGTAATTCACAAATCTTTTTATTTTCAA
CACTTGGAAAATATTCAATATACTTAAATCGAAATTAAGTATATATTTCATTCTTTAAGG
AAATCATTCACTTAAACATATTTATTTGGGCCAAAACGAATGTTA
>CL1Contig9540 (267-18.7-4982)
ATTCATCCCACGAATGAACCTCTCATTCTTCTTCAAAGAGGTATTCACTAATTCTGGACC
AAAGCGAGACAATTCATTGAATTTGTTTAGATACTCCTCGAATGACAAACTCCCCTGCTT
TAAGTCCATGAATTCCTGGTACATTCGAGAAATCCCAGCTGATGGCATATAGCGCTTCTC
AAATACTTCTTTAAATCTCTCCCAAGTAAACTCGTCTTCTGGCTCATCTACAGTGACTGT
CTCCCACCATGCTAAGGCTTCCTCTTG
>CL1Contig4796 (281-17.7-4978)
GTTGTTCTTTCTGTTCTGTTCTATCTTTTTCTCTCTTCTTCTACCTTTTCTTCTTCTTTA
ACCATAACGGTACGGTTTTCCGGCATTCGATTGCTCGGCAGTTGATACAGTGGACGTATT
GATGTCGGTTTTCGAGCGTCGAAAAATCGCAACGTTACATTTGGTATCAGAGCATATGGT
TAAGCGACAACCATGGCTCTGTTGGGTATTACTCATTAGAGATAGAGTCAGTAGTACTCT
AGAATGAGTTTGAGTGTAATAATAGCTATGAGAGCATACTT
>CL1Contig4727 (254-19.5-4963)
TAGTATTTCTTTTTCCGCTGCACTATTTGTTGTTGTTGTACACTCTGATGATGATGATGT
AATGTAATGTAATAACTGATATAGTTCTTTGTTTAAAGATTATTCATTTATTTATTATAT
GTTGTTCCGCTGCGATTGTGAGATTCTGATATTGTTCTGTTGTTTTCTTTCCGTTCTATT
TTCTTTTCTCTCTATTTTCTATCTTTTTCTCTCTTCTTCTATCTTTTTCTTTTTCTTAAA
CACTGATAATTCGT
>CL1Contig6530 (220-22.5-4959)
TAGTATGTGTTGTTTAAGCTGTGCAACTCTGATATATATGATACTATGTAATATATTATG
TGATTAATATAATTTATTCGTTCCGCTGTTGAGATTCTGATGTTGTTTCTTTCTTTCTTC
TCTATCTTTTCTCTTTTCTATCCCTTTCTTTCTTATTAATGATGCGTCATTCTGTGGAAT
GAATGGCGGGTCGTTACAATCGTATCAGAGCGCTAGGTTG
>CL1Contig11966 (314-15.8-4951)
CTTAACAGAATTTCATCCTTGAAATTTAAAACAAAGATAATCCAAAGTTTTATTTTTTAT
TTCAACCAATTCAAACATTCATAACAGCCATACACTATCAATCAAACAAACAATTTCATC
CAAACAACCAATTCAATCAAACAACACTAGCTATCCGGACACAGATCCGGATAAACTTCC
TAAAATTATCTCGAGTTTCCCCAGTACAGACACAGGGATACTCGCTCTACTAAATCCAAA
CTAGCTATACTGCTAAGCTACTGAGTTCCTACTCAGCTAGATCTATAATCTACACAAGAT
ACCAGACCACAGAC
>CL1Contig6649 (266-18.6-4950)
TCACATAAGTATTTACATAATATACAACATCAATCAGAGTTATACAGATAATACATCACA
TACTAGACAGTTATAAACACCTGTCTAGTTATACAACTCAATACACAATACAACACAGAG
ATACCAACACAGCGGAACTATATATATATCTACAACGCTGAAGCCTCCTGCTCCATTGCT
CCTCCAGAATTCGTCAAAGCCAACCTGAATCCCTTGACTACCCATAAAAATTTGAGTACC
CGAGAGTTTAGGAAGAACAGAAATAA
>CL1Contig12097 (319-15.5-4944)
TATCTCTGGTTGTGGAACCAGCAATTCAGGAGGATGTGATTGTTGAGTCAGACTTGTCTG
TAGTCTGATATCCTGTTTAGTTTTGTAGATCTAGTTGGATAGGAGCTCTGTAGCTTAGTA
GTATTGATTGTTTGGATTCTATAGAGCGAGTATCCCGATATTTATACCGGGGAAACTCGA
GGAAACTCTATCCAGAATTTTGTCTGGATAATTAGATTTGTTTGTTTGAATGAATTGGTT
GCTATAGTTGTTAGCATATGATTAATATATGCTTGTGTTTTGAAATAAATATTTAATTGT
ATTATTAAATTACCTTTGT
>CL1Contig2646 (335-14.8-4944)
CATCCAAACAACCAGGTTATAATAATTTCAGAAAATATTCTTTTATATCAAAATATATTT
TGGGTAAAATTATTTCATTCACCCACTTTTGAAAACAATATTGTGTCGAATTGTTCTATT
CAAGTGTTTAGAAACCCCTTCGGCACAGTTGTGCAGACCGTGCTGACGAAGGTTCATATA
CCACTCAATAAATCAATCAACACAATATAAAATCATTTTATATTCACTAACAAGTACGCG
CTCATATCTATTATTACGCTTAGACTCATTCTAGAGTACTACCGACTCTATCTCTAATGA
GAAATCTCCACCAGAGCCAAGGTTCTCACTTAACC
>CL1Contig1817 (285-17.3-4943)
ACCGAAGGCATTATCTCGTTACACTCATTTTGGAATCACCCTCAGAGTTAACGACAATAA
CCCTTGCACTCTGAAACTCCATCTCGAACCTGAAAGCACTATCTCCGTTATACTCGTATT
GGAATCACCCTCAGAGTTTTAACGACAAATAGTTCTTACACTTCGAGTCTTCATCTTGAT
CTTCACTTGAATTCACGACCTAACGTTTAATTTGGATCGATGTGGTTTTCGGATATCCAA
ATTTGGAAATCCGATCCTAGTCTCATCGAAACCCAAAACGCCGTC
>CL1Contig1021 (312-15.8-4920)
CAGACACACATCCATAGAAGTCTATCACAGGTTCGAACAGAACCGAAGGCACTTCCGAAG
AAGCCCTTGCAAATCCGGATAATCCCTAATCACGTCCGGACTTCCCATCACATATGGAGT
CTCTATACCGGGGACCAGTCGATGCAAAGACATTCGACGAGTTGTCCTTTCGCTTTCAAA
AATATCCGGTCTTCAACACCGGTCATCAATGCTATCCATTACGTCGTATCACTATTCGGA
ATGGGTAATCCGAATAACGAGCGCAATAATTTAAAAAATAAGTGTAGCATTTCAATTTCA
ACCAATTCACAA
>CL1Contig7002 (279-17.6-4918)
TTTCCTCTGTGTAGTTCTCTGAGTTGTTGTATTGAGTTGTATAACTAGACAGGTGTTTAT
AACTGTCTAGTATGTGATGTATATCTGTGTAACTCTGATAATGGTTGTAAACTATGTAAT
GTTTATGTTATTAATATAATTTATTCGTTCCGCTGTTTAGATTCTGATGTTGTTTCTTTC
TTCTCTTCTTTCTTTTCTCTTTCTATCCCTTTCTTTCTTATTAATGATGCGTCATTCTGT
GGAGACGGATGGCGGGTCATTACAGTGGTATCAGAGCAT
>CL1Contig1095 (300-16.3-4902)
TTTGTGATGGGGAGTCCGAACGTGATTAGGGACTATCTGAATTTGCAAGGGGTTTTTGGA
AGTGCCTTCGGTTCTGTTCGAACCCGGAACAGACTTGTATGGATGTATGTCTGACATTAC
ACTTTGAGATGTAAAGCTGGTTTCTATCAAATACATTTCTGTTTGGTGGCGGAGAATTTA
TTCTCTTAGCTTAACACCCTTCTCTGAGACGTACGAGCTCAGAGGTTATGTAGTTGATGG
TTATCAGTGATATACTCCCAATTTAGTAGTGTGGCATTCTAAGTGTTGGTGATCGTTTGT
>CL1Contig8569 (357-13.7-4895)
ATTAATTATATAAATTATGATCCTTAATTATATCTAATTACATTTTCTATTTAAATTAAT
TACATTAAGTAATTAATCTTCATTTAAACCATAATTGTTAATCACCCTTGATTAACCCCA
TTCAGTAATTAACTACCCTTAATTACTTCACCAAATAAATTAATTACTCCTTAATTAATT
ATCTCTAATTAATCCCTTGATTAATTATACAAAGTAATTATATTCCAATTACTTTCATTA
TTAAATCACCCTCAGTTAATTACATCCAGTAATTATCATTAATTACTTCCCTAAGTAATT
ATACTTCATTAATTACATTTAAGTAATTATACTTATCAAATCACCAAGTGATTATCT
>CL1Contig7804 (334-14.7-4895)
CAAAACTCTTCCATTACCTAATTATCCTTCAATTTAATTACATCCAGTAATTATCTTCTT
AATTACTTCACTAAGTAATTATTCTTCATTAATTACATTGAGTAATTACTTCTTAAATTA
TCCAGTGATTATCTTAAATTAATTAAACTTAATTAATTAACTTAAACTAATCAAAATAAA
CTTAATTAATTACAATTAGTAATTAATTTCTTAATTACTTCCATTAAGTAATTACACTTA
AACAATTCACAAATGATTATCTTTAAATTAATTAATCTAATTAATTATTAAAATTAATCA
CATTAATTAATTATTAAATAATCCTAGTTAATAA
>CL1Contig9216 (302-16.2-4894)
TTAAAAAGATAAATTCTCAAGACGTTTCATTTCATATTGGAAAAACATTTCCCGTACTTA
TTTAATAATAAGTAATTCACAAATCCATTTATTTTCAACACTTGGAAAATATTCAATATA
CTTAAATCGAAATTAAGTATATATTTCATTCTTTAAGAAATCATTCTCTTAAACACATTT
GTTTGGGCCAAAACGAATGTTACGTAAAACATCGTTACGACGACCCAAAATCACTAGTAT
AGGGATTCAAAATTAAAATAGATATATAAATCCCAATACTATTAAAACATTTCCTTTCGG
AA
>CL1Contig7023 (189-25.8-4882)
CGTCTCATCACACAGCTACTATTTCCTGAGGTATCAAGATACCATCACTCGCTTCTGCTC
AGCCAACAGATCCAAACTCTACTCATCCAACTTCAAAGATGAACTCCGAACCTTAACAGG
TTACCTTCAGAGATCAATGAAGTCCTTACACCACTGCAAAACTCACTCGAGATGGTATTA
GGTCTACAG
>CL1Contig9765 (427-11.4-4881)
CTAGTTCCGGACCAAATCGAGACAATTCATTCAATTTATTCAAGTACTCCTCAAATGATA
AACTTCCTTGCTTCAAATCTAGGAACTCCTGGTACATTCGAGAGATACCAGCAGATGGAA
TATATCGCTGCTCAAACACTTCTTTAAATCGTCTCCAAGTAAACTTATCTTCTGACTCAT
CCACAGTAACTGTCTCCCACCAAGCTGATGCTTCCTCTTGGAGTTGCCAAGAAGCTATTA
GTCGCTTTTGATCGTCTTCCAACTTCAATCCTTTAAAAATTCTTTCACAGGATCGGATCC
AAGCTTGGGCTTCTACAACAGATTCCTTGCCAGTAAACGGCTTTCCACCAAGTCTCGAGA
AGCTTTTATATAGATCAGCCAGATTCGGCTGAGATTGAGTAGACACAGTTACAATTGCAG
GGACTTG
>CL1Contig7105 (361-13.5-4872)
AAAAGATTTATCTCATAAAGATCAATTCATAGATTTCCAAAACAATTTCATTTCTATAGG
ATCAACCCATTAAATCTTTAAATCAAAGATTTAACTTATAGCTTTCAAATCGTTTCCATA
ACTTGGAAATCATTTTCATTTCAAACTAGAAATCTTTTTAACACAAATTGGAAGTTCATT
TCTTATGTGAAAGCTTTTATTATTTGAAAACAAACAGTTTTCGTTTCAGAAAAATCCAAT
TATATTTACACGAGTTAAAGCCCTTGAATTCTATTCACATCCCAAATCAATACTTTTAAA
ATAGTTTAACCCATATATAACTGGTATAACATTTTTAATCCCTAGTTTTAAATCATAGAA
T
>CL1Contig12139 (309-15.7-4860)
CAAAAGCGACTTGTGATAGTTGAGTGATCTCTTGGATTGTTGGAGATTTTTCTGAATATT
TTCAGAGAAGTCAAGAGTTTGTCTTCATCTAGAGATTCAGTGGTACCGGTGGTTCAACTA
GTTGAAGGTTGGTTCCTTGAGATGGAGTTTGTTGAAGCAACTCAGGATTTGAGGAACTTC
TGAGTTTTCTCTTGGTTATCAGAGATCTTCTTGGTTATGCTGTCCAGTTGTGCTTGTGTT
CTTCATCAGCATTCTTTTCTACTCCAGATCAGAGTTGTGCAGCAGAAGCAGTTTGGGAGT
GCATCTGCT
>CL1Contig11145 (261-18.6-4857)
TGGTGGCGATCAAGCTTTGCTTATGGATGATTGAATGGTATTGAATGCTTTGAATGAGTT
GATATCTCTGATATGAAATGTTGTGTATTTCATTTGGATAACTTGGGTTAGGATGACATG
AGACTCGAAGAGACCGGGGTCGGGTATTAGGAAATACCCGAAACCACTTCGAATTTTTAT
AAATTGATTTGTGAAATCAATAGGCTGGAATAAAATAATTTAAGTGAATTGGATTATTTT
ATCTAAGTTGGTACTTAGAAA
>CL1Contig11072 (359-13.5-4856)
TCCACATATTAATTCTAAGTACCAAATCTTAGATTTAAATGGTCCAATTCACTTAAATCA
TTTCATTCCAGCCTATTGATTTCACAAATCAATCTATAAAAATTCGAAGTGGTTTCGGGT
ATTTCCTAATACCCGACCCCGGTCTCTTCGAGACTCATGTTATCCTAACCCAAGTTATTC
AAATGAAATACACAACATTTCATATCAGAGATATCAACTCATTCAAAACATCCAATACCA
TTCAATCGTCCACAAGCAAAGCTTGTTTGCTGCCGATATTAATTAAGTTAATTCTGAGTG
AATTTCTAACCTCAACCATGTAAAATTATTCACTTATCACTAATAAATTTCCAAATCAC
>CL1Contig11010 (214-22.7-4854)
TAACAATATATATATCACAGCGGATAAACACTCTATACGTTCCTGTCCTTCAGCTCTCCT
CCTGAGCTCCAGAACGTCCTTACCTGCAAATCTGTAATACTCGGTCTGACCCGAGCATTA
CATCAAAGTAACACCCGGGTCAGGCTGGAAACCAGCGTGAGTAAACCCATCTAACAAGGA
ATACAAAAACATAAAACTTATATGAACCCGGGGT
>CL1Contig5581 (281-17.3-4853)
GACTATCAATTTTAGCCAAATTCGTTGATCGTTTCGAAGAGACCAGGATCGGATTTAATT
ATCCAAAAACCACTTCGATCCAGTTTGAACGTTACGAATGGATATCGTGAAGATAGTGAA
GACGGTGATTCGGTTTGTCCAGACCCAGGACAACTTGTATGGACGAATGCTATCAGAACA
TCGTCATTGGAGGACGATGAGCATTCTAAGTGAAATTGTTCTTGAAAGGTAATCGTAGCC
TCAAGCCTCATCAACCGAAATGACTGAAAATCAGGGGAGAT
>CL1Contig8974 (375-12.9-4839)
CATCTTTTCCTTATTTCTCGAAAACGTCTATTTCAACAATGAATGTTGAAATCTATGTTT
TCGATGTTTAATACATTTTAAAACATCGTTAAAACGATTAACTTCATTTTATAATATTCA
TTTTCCCAAGCATATCCATTTTATTTGATAATATATTCACTGTCCAAAATCGTGAATATA
CTTCCTTAACCAATTTCAACTTTCAATTTATCAAATTCCATTGATTTCGAATTTATAAAC
AATGTCTATAAATTCCATTTCTATTTATAAGCTTCGATTTATAAATCTCCTTTATTAATC
CAATTTAATTTATGTTTAAATGCCAAAATCCGATTTATAAGATGATTACTTATAAATATT
CTATTTCACAAAATC
>CL1Contig6454 (278-17.4-4839)
AAACGTATGTAGATATCTATCTAGTTCCGCTGTGTAGTTGATGTATGCTGTATCTCTGAT
GTATATAGTGACAGATGTATGTATGATTGTCATGTATATTGATATTGTATAACTCTGATA
TATGTAAACTATGTAATAGATATGTGATATATTATATTTTGTTCCGTTCCGCTGTGAGAT
TCTGATGTTTTGTTTCTTTCTTTTCTATTCTTTTCTATTTCTATCCCTTTCTTTCTTAAT
GATGATGCGTCTTTCTGGTAGTAGAAGGGCGGGTCGTC
>CL1Contig8837 (403-12.0-4835)
TACTTGAATGTAATTAAGATAATTAATCAAGGAAGATTAATTAGTGAAGATCATTAGAGA
TGATTGATTAATTTATTTGGAATAATAATTAATGAAGAAGGATTATAGTAATCCAATTGA
TTAAGAGATAATCAATTCTGTTTTGGATGTTTGATTAATATGGGTTGATTGATTAATATT
GGTTAATTGATTGATATTGGATGATCAATATTTGGAGATTGATATTGTATGATTGGTTGA
TATTGGATGTTTGATATTGGTTGATACTGGATATCTCTGTTATGTGATATGCTGCTTTGT
GAAGATGAATATTGATATGAATTATCTCTTGTGATAATATGATTCATCTATCTGTTTATA
TCATCCTGAATATGAGTTTAAACTGTTTAAACCCTTAAGTACA
>CL1Contig1751 (287-16.8-4833)
TTATGTGAATTCAGAGTATTGAATTTAAACTGTTTAAACTATTAAACAACTTGGCCTCTA
AAATGGCGTTTGGATTTCGATGAGACCGGGATCGGGTGTCAATTTGATATTCCGAAAACC
ACATCGATCCAAATTAAACGATAGGTCGTGACATCTCAAGTGAAGATCGAGATGGAGTTT
CAGAGTGCAAGGGTTATTGTCGTTAACTCTGAGGGTGATTCCAAAATGAGTGTAACGAGA
TAATGCCTTCGGTTTCGTTCGAACCCAGAACGAACTTGTATAGATTG
>CL1Contig6275 (370-13.0-4825)
TGAGTTGCTACACCAACTCAACTCTCCTTGAAACCAAACTCTGACTTCCTTAAGACATCC
AGAAAAACTCAGATAACCCAAGAGAACACTCAAACAATCGCAAGTCACTTTTGCGATCCA
CCCAAACCAAATCCAAGGAAAACTGTTCTCCCTTAACCAAACAGAACAGCTTAAACTTAA
CTAGCCAACCCATCGAAGAAACGGGTCCACTCAACTGCTTCTGAACTCCACTTCAGAAAA
ACTGCTAAGCCAGAAGATCTCTTGCCAACACCGAGAACACTCCAAGCTGCACTGCTGCCA
CAGATGCCAAAGAATTCCAAAACAAGCTCTTCGAGAAACTCAAATCTCAAAGCAAACAGA
AACTCCGGCT
>CL1Contig12263 (346-13.9-4824)
TCAACCAAATACTAGCAATCATAGCAACCAATTCAAACAAACAATTCTAATTATCCAGAC
AAAATTCTGGATAGGATTCCCTAGAGTTTCCCAGGTACAAACACCGGGACACTCGCCCTA
CAGAATCTAAACTAGCTACACCACTCAGATCTAGAGCTCCTATATATCTAGATCTACAAA
TCTAAACAGAATACAGGACCACAGACAAGTCCTGATCAACTCCCAAATCTCTCAGAACTA
CTGATTCTAAAACCAGAGATAAACCATACACATACTCCCTCAGAGATACGTGAAAAAACA
AAACAAATTCCAGCCATCCGAACTGGCAATTCAATCTCGTAGACCA
>CL1Contig11739 (210-23.0-4820)
GGAGTGCTCGATGGTAAAGGGTAGAAACACCCGGGGTGATAACATATTCGGTCTATCCAG
GTTAGGGGTAGGCCGGTCTTGTGTAGCAGGGGATCCCGGCGTGGTCCTCGGTACATTGTT
CTAGAGGTGTACTGTGATGGGCGGTACCCCAGTGGCCCAGTCATTCGTTGGAATCCATTC
TCCACTACGAGCTTACGATTTTGTTTGTAG
>CL1Contig6373 (484-9.9-4813)
CCCAAGATACCATCACTCGCTTCTGTTCAACCAACAGATCCAAACTCCTGAAAATCCACT
CACACGAGCACGATCAAACTTACACTTCAAAGATGAACTCTGAACCTTAACAGGTTTCCT
TCAGAGATCAAATGAAGTCTTACACCAAACTACAAAGATTACTCGAGACGGTATTAGGTC
TACAGTCTCGACAAATACACTTCCAACCTCAAACATTCAAACTCCAACCAATGGTAGTCG
TGTTACACACACTACTACCCCATCTACCTTTATAACTTATATTGGAAAAACCTGAACGGG
TAACCCAACAGATAGGTAGAAATAATAAATATATATATAGATATATATCAAAACTACAAA
TACGCTCTCTCAAGATAGACACCACTACAGAGCCTAGGTATTCACTCAACCTAATGCTCT
GATACCACTGTAACGACCCAACTTCCAAACTCCAGGAAGTCGCATCGCTAATAAGAAAAA
AAGG
>CL1Contig7347 (413-11.6-4798)
TCGGTGTAGAGACATTCGACAGGTAATCCTTTCGCTTTCGAAAATACCCGGTCTTCAACA
CCGTCTTCAAATGCAACCCATTTCGTCGTATCATTATTCGGAATGGGTTTTATGACACAA
AGTCCTCTCCCGGCTAATCCGAATAACGAGCGCTTATTTTTAAAAATAAGTGTTACATTC
AGATTTCAAACAAATCACAACAATTTCCACTTTGATCTTTTAAACAAAAGATCCATCACA
ATCACAAAGGTTCGATGTGGTTTTCGAATATCCATTTGGAATCCGACCCCCGGTCGCATC
GAAATTCAAATGCCATTTAAAGGCCAATATTGATACTCGGTTATTTAACTATCAATAATA
TTCACAACAAACACCAAGATTTAAATAATTTTCCCAATTATTTACTTTCAAAA
>CL1Contig9462 (336-14.2-4788)
GAAAACTTGATTTAGATATACAGACGAGATATCTTAAGGAATATCAGCAGTTAAAAAGAA
ATAGACCAAGAAAATTTAGGGTTTAGGTCTCGGGTTATACTCATTCTAGGGTATACTTCA
CCCTATCTCTAATGAGCCATCTAATGTGTTATACTCCGTAGCTAAAGTTCTTACTCAACC
TTTAGCTCTGATACCACATGTCACGACCCGAAATCCAACGTTCGAAAATTGACATCAAAT
ACCTCACTTGTATTCGACTGCCAAAGATTCAAACATCGAACTCCAGTTCGGTGGAGCTTA
TAACAACAGTAGATGAATATAAGAAGCGGAAAAAAG
>CL1Contig9238 (475-10.1-4776)
TTCCGAAAGGAAAAGATTTGTATAGTATTGGGATTTATATATCTATTTTAAATTTCAAAT
CCCTATACTAGTGATTTTGGGTTGTCGTAACGATGTTTTACGCAACATTCGTTTTGACCC
AAATAAATGTGAATAAAAGAATGTTTTCCTTAAAGAATGAAATATATACTTAACTATGGG
TTAAGTATATTGAATATTTTCAAATTGTTGAAAATAAATAAGATTTGTGAATTACTTATT
ATTAAATAAGTATGGAAATGCTTTTCCAATATGAAATGGAATGTTTTTAAGAATTTATCT
TTTTGAAGATAAATTGGAATTGAATAATTGAAATCTATTGAAAACTGTAGATCAATAGAT
AATTTGAAATATAAATTCACTATGGAATTTAGAAATGGAAAGGGAAAATTGGTTTCAAAA
TAAACGTTGTTTATTTTTTGAAGTGTGGAAGATTATATATCTTGTAAAGTTTTTT
>CL1Contig6635 (280-17.0-4769)
AGTCACTGCATCCCACCAGGCTGCAGCACCTTCTTGCAATTGCCATGAAGCCATTACCCT
TTTCCGCTCATCAGACAACTTCATACTCTTAAAGATGCGCTCACAAGAGCGTAGCCAAGC
TTGGACCTCAATTATAGTCTCTGACCCTTTAAATGGTTTACCTCCAAGGTTGATGAAGTC
CTTGCATAAAGCGGCAAAACTAACCTGAGGCGGTACTGGATCTACAGCCTCACTAGCAGT
TTGACTTCGTCCATTATCAGTCGAGGTACTGCCCCTACAT
>CL1Contig214 (345-13.8-4761)
GGAGCTTGGAGCAGAAGTTCCAGACGTATGTATATATCTATCTAGTTCCGCTGTGTTAGT
TGATGTATGTTGTATTTTGGGATGTATGTATTGACAGATATATATATGACTGTCTTGTTG
TATGATGTTGTGTAACTCTGATATATGTAAAAACTATGTAATAGTTATGTGATATATTAT
ATTTTGTTCCATTCCGCTGTGAGATTCTGATGTTGTTGTTCTTTCTTTCTCTTTCTTTCT
ATTTCTATCCCTTTCTTTTCTTAATGATGATACGTCTTTCTGGTAGTAGAAGGGCGGGTC
GTCACACTTGGTATCAGAGCAAGGGTGGGGGATAACCTTGGCTCT
>CL1Contig390 (276-17.2-4754)
CCTGATACCTTTTCCTTCAAAAGGTTTTTCAAAAGTTAAGCAACTTTAACCTTTTACTCA
CACCAGACCCATGTCTGACCCGGAGTTTATTCTGTTTTTCTTAAACTCTTGGGTACTCAA
ATTTTTACGAGTAGCCAAGGGATTCAGGTTAGCTTTGACGAATTCTGGAGGAGCAATGGA
GCAGGAGGCTTCAGCGTTGTAGATATATATAGTTCCGCTGTGTTGGTATCTCTGAGTTAT
TTGTTTGAGTTGTGTTGTATTAACTAGACAGGTGTT
>CL1Contig7600 (290-16.4-4747)
TTATTTTTAAAGTATTGAAAATAATATATCTTGTAAAGATATTTTGGAAAATAAAAAAAT
CTGGAAAATTATTTGGAATCTGGTGATGTTGTGCATATCCATTGATAGTTCAATAACCGA
CTATCAATATTTACCTTTGAAAGGTATTTGTTGTGATTTGTTTGAATTTGAATGCCACAC
TTATTTTTGAATAAGCGCTCACTATTCGGGTTAACCGGGAAAGGACCTTGGGGTCGTATA
ACCCATTCCGAATATGTGATACGTCGTTATAATTGCATTGAAGATCGATG
>CL1Contig1597 (211-22.5-4746)
TATATTGATATGAATTATCTCTTGTAATAATATGATTCATCTATCTGTTTATATATCATC
CTGAATATAAGTTAAACTGTTTAAACCCTTAAGTACAACTTGGACATTAAAATGGCGTTT
GGTTTCGGTGAGACCGGGATCGGGTTTCCATATTTGGAATCCGAAAACCACATCGATTCC
AATTAAACGTTAGGTCGTGAATCCAAGTGGA
>CL1Contig12117 (413-11.5-4742)
ATCTACCAATTTAAATATTTATTAAAAGAAGATTATCAGAACAATTAAAATTTTATTATC
AAAATTTATCTAATCAAATTAATTTTTAAACACAGATTATTAAATTTATATTGCCAAATT
TCCGGGATATCACATTCCTCCCCCCTTAAAAGAATTTCGTCCCCGAAATTTAAAAGCAAA
GGTAATTTAATAATCTATCTTAAGATTTTATTTTAAAACACAAGCATATATTATCAAACA
TATGCTAACAACCATAGCAACCAATTCACTCAAACAAACAAATCTAACTATCCAGACAAA
ATTCTGGATAGGATTTCCTAGAGTTTCCCAAGTATAAATGTCGGGATACTCACTCTACAG
AATCCAAACAATCTATAAAACTAAGCTACAGAGCTTCTACTCATCTAGATCTA
>CL1Contig607 (220-21.5-4720)
ATCAAAACCGTAGGCAGATTTTGGATTCCATACAATGGCAGGGCTACTGGGGTACCGCCC
GTCACAGTACGTGGCCTAGATCACCGTACCGAGGATTACTCCCAATCCCCTGCAACACAA
AGCCGGACCCATTCCTTACTGAACAGTTCCGAATAAGACAACCCCGACGGTTGTCATGAT
CAACCGTCCACACAGCCGAAATATAAAGGGACCTCTAGAC
>CL1Contig2893 (264-17.9-4713)
TCATTAGATTTTAATGAATTAACACTTATATTCATTATTTCATATCAACTTAAGTTATAT
TCCATTTAACTTTAAATTCATTTTTATTTACAACTCATATTTATAAATATATTCATATAG
TTTCACTTCTTATATATAAGATTATTTCACAATTGTAAATCATATTAATTATAATTCCAT
ACTTTATAATTCATTTGCTTATATAATTTATTCTTTTACAATTGTTGTTTTTATTTAGAT
TATTCAAACAACTTTTATTAACTT
>CL1Contig10277 (232-20.3-4703)
GATACACGAATTTCCTTGATATTATTACTATAAGTGCAAAGTGCAAAAAACATTTCGAAA
GTATAATATAAATCTTAGCCAGCATAGGTACCATTATATTATGCCTACTATAGCTACCAT
GTTAAATGGCAGGTTCTACAACTAAAACCGTACAAGGCGCGTATTGTTTTGTTTGGATTT
CCAACAAATGGTCAGGCTAAGGAACTTCCTACTGCCACATGGGTACCCTCTG
>CL1Contig8226 (353-13.3-4696)
TTGTAATTACAATAAGCAATTAGCCTAAAAATAAATTACACAAGTTAATCACACTTAACA
CTTACAATAATTAACTTTTAATTACTTAATCAATTAATTAACTAAAATTAATTACATTAA
TCCTTTATTAATTAATTACTTCATTTATTAATTATTCCTTAATTAATCAATTCTAAATTT
ACATCATTAATTTTATTAATTAATGATTTCTAATTACATTTTTAATTAATCTCTCTATTT
AAATTAATTACATTAAGTAATTAATCTTCAATTAAACCACATATATTAATCACCCTTGAT
TAATAACATCCAGTAATTAACTACCCTTAATTACTTCATTAAATAAATTACTC
>CL1Contig8416 (373-12.6-4692)
TAATAGTTAATGATGGTCATTAACTAAGGTTTATTTAGTAATTAATTAATATGATTAATT
TTTAATAATTAATTAGATTGATTAATTAATGTTAATAAATTGTGAAATTTATTTAAGTTT
AATTACTTAAATAAAAGTAATTAAGACATTAATTACTTAATGTAATTAATGGAGTTTATT
GAGGTTGGTTTAAATTAATTAATTAAGTTTAATTAATTTTAAACATTGGATTTGATAATA
ATTACTTGATGTAATTAATGAAGTAAAATTACTCAGTGAAGTAATTAAAGATAATTACTG
GATGTAATTAATGGATAATGATGGAATTGTGAAAGTAATTAGGATTAAATTACTTTGTAT
AACTAATCAAGGG
>CL1Contig3581 (226-20.7-4669)
CTTATCTTCTTCTCTCTTTTTCTTTTCCTAATTTCTTTTTCTTAAAACCCCTAAGGGTTC
GTATTTTCGTTCATCTTGAATTAAACAAAGGAGATTAGTGTCTATTCAAGGAGTACGGAT
TTACGGGTCTTTACAGTTGGTATCAGAGCTTATGGTTAAGCGACAACCATGGTTCTGTTG
GGTATTATTCATTAGAGATAGAGTCAGCAGTACTCTAGAATGAATT
>CL1Contig10769 (320-14.6-4667)
GAGAAAAGAAGAAAAGAGATAATAGAAGAAGAACAGAAAAGAAACACACAATCTCACATT
CGCAGCGGATAAAATATAATATCAATAATAATAGTTATACCAAAGAAAACTGTATCTATC
AATTTACATCGATATATCAGAGTTACAACAATTTTATACAACATTGGACAGATACAATTT
AACATGTCTCAGATATATACAATAATATAACACAGCGGTAAACACTCCATACGTTCCAGC
CATCCAGCTCGCCTCCTGAGCTCCAGAACGTCCCTACCTGAAAATCTATAACACTCGGTC
TGACCCGAGCATTACGTCAA
>CL1Contig4196 (242-19.3-4666)
TTGATCATTTGTGATAGATCATTTGTTTGATCGTCTATCTTGATGATCATTGCTTTGATC
ATTTGTTGACCCAAAGCACTGCTTTTGTAAAGCGTGGCTTTGTGGACGAGACTTCATCGA
GCCTCACACCCCGGAAATGGTCAAAACAGGAAAGATGCGGCAAGGTTATTAGGGGGTAGC
ACCCCTTTAGTGTATGTCATTCCTTCTGGATAGAGGTGGTATCATGGTATGGAGCCCAGA
TA
>CL1Contig8262 (434-10.7-4662)
AGGTTAAGTGATTAATTATCAAGTAATTAATTTAGTTCGAATTAATTAAATTAATTATAA
TATGGATTAAAAATTCTTGCTTGTGGATGATTGTTTTGAGTAGAATGTCTGGATTGGTTG
ATATCTATTGGATGATATTCTGTGATATTCTGTGATGTGATATTGGATATATCAGTGATA
AATGTGTGATATTTATCTGTGATAAATGCTGTGTGAATTCAAAGTATTGAATTGAATTGA
ATTGTTTAAACCCTTAAACAACTTGGCCTTTAAGATACGTTTGGATTTCGATGAGACCGG
GATCGGGTATCAAATTTGATTATCCGAAAACCACATCGATCCAAGTTAAACGTTAGGTCG
TGACATCTCAAGTGAGGATCGAGATGGAGTTTTATATTGCAAGGGTTATTGTCGTTAACT
CTGAGGGTGATTCC
>CL1Contig11003 (220-21.2-4659)
CCAGCTCGCCCCTGAACTCCAGAACGTCCTTACCTGAAAATCTGTAATACTCGGTCTGAC
CCGAGCATTACATCAAAGTAACACCCGGGTCAGGCTGGAAACCAGCGTGAGTAAACCCAT
ATAATTTGAAATACTAAGTTCAAACCATAAAAGAAAACCCGGGTAACTCGTACTTCACTA
CGAGTTCATTACTTGTTATGCTCAAAACATATTCCACAAA
>CL1Contig9230 (286-16.3-4656)
CTATAAAAAACATTTCCTTTCGGAAATCATCTATTATAACAACAGTGTTATAATCTACTA
TTTTCTTCTATTTCTCGAAAACATCTATTTCAACAATGAATGTTGAAATCTATGATTTCG
AATCTCAATATATTTTAAAACATCTTTAGATCGTTTTAATTCTATTTAAAACATCACATT
CAAAACAATTTCTTTAACATAATATTCACTATTCAAAAACGTGAATATACTTGTTAACAA
ATTTCATCATTTCTATTCATTTTATTTAAAGGATTATTCACTGTCT
>CL1Contig5647 (212-22.0-4656)
TAAATTTTGGAAAATTATAATATGGGCCTAGTGACTGCTTATGGATGTTTTATTGATAGT
TAAATAACCGACTATCAATATTGGCCAATTTCGTTAATCGTTTCGAAGAGACCGGGATCA
GATTTAATTATCCGAAAACCACTTCGATCCGGTTTGAACGTTACGAATGAATACCGTGAA
GATGATGAAGATGGTGATTCGGTTTGTCCAGA
>CL1Contig9920 (309-15.0-4644)
CTTCGTCCTCTTCTCCACTCATTCTTACTATCTGTAAATAGTAAGAAAACCGATTTAGGC
ATTCGGACGAGATATCTTAGGGAATAACAACAGTTAAAGAAAATAGACTGAGTAATTTGG
GTTTTCGGTTTCACGGGTTGTACTCATTCTAGGGTATACTTCACCCTATCTCTAATGAGC
CATCTAATGTGTTACACTCCGTAGCTAAAGTTCTTACTCAACCTTTAGCTCTGATACCAA
ATGTGACGACCCGAACTCGATGTCCGACAAACAACATCAAATTCGTATCGTCGGAGATTG
CAACAACAT
>CL1Contig10601 (474-9.8-4642)
TCCGCTATGATATATTATAGTTTATTTGGGACAAGTTCAATTTAACTGTCCAGTGTTTGT
GTAAATGTTGTAACTCTGATGTATTAATGTAAATTAACTGATACAGTTTTCCTTTGTATA
ACTGCTATTTTATTTGATATTATATTTTGATCCGCTGCGAATGTGAGAATCTGTGTTTTG
GTGTTTCTGTTTCTTCTTCTTCTTCTATCTCTTTTCTTCTTTTCACTAACTATCTGGAAA
TTTCGGGATCGAAATTTCCGGGTCGTTACATTTGGTATCAGAGCAGAAGGTTAAGCGAGA
ACCTTGGCTCTGTTGGGGATTACTCATTAAGGATAGGGTAAGTGGTACCCTATAATGAGT
TGAGTGTATAAATATGAGAGAGCGTACTTGTTATTTTCTTATATAAAGGTTTTTAAATGA
TTTCAAAAGTAAATGAATCTTATATAAGAAATAGATTATCTATTATATTAAGGA
>CL1Contig2510 (264-17.6-4642)
CTAATTCAAGATTTTAATTTCAGTTTGAATCCATTTCAAACTTATCTTTATTCAATTTCA
ATTTGGTTGTATTATATTACTTCTTAATTTAATTCCAATAATTTAACAACCAATCACCTT
AATATTTATTAGAAGGAAATATTGCTTTATATATCAAAATATATTCTTATATAAAATCAT
TTAAAACCTTTATATAAGAAAATAACAAGTACGCTCTCATATATATATACACTCAACTCA
TTCTGGGGTACTATTGACCCTATC
>CL1Contig10471 (238-19.5-4639)
AAGCTGTAACTGTCAATTTACAACAATATCTCAGAGTACAATCATTCACAAATAAACTGG
ACAGTTGTAACAACTTGTCCCTGACTACTATCAATACAATCTCAAATACACAGCGGAATA
TACTCCATACGTTCCTGCCATCCAGCTCGCCTCCTGAGCTCCAGAACGTCCTAACCTGAA
AATCTGTAATACTCGGTCTGACCTGAGCATTACAACAAAGTAACACCAGGGTCAGGCC
>CL1Contig1135 (241-19.2-4637)
TCAGAGGTTATATAGTTGAAGGTCATTAGTGATATACTCCCAATTTGGTAGTGTGGCATG
CTGAGTGTTGCTGTGAAATGATCGTTGAATGATCATTTGTGATAGGATCATTTGTTTGAT
CGTCTATCTTGATGATCATTGCTTTGATCATTTGTTGACCCAAAGCACTGCTTTTGTAAA
GCGTGGCTTTGTGGACGAGACTTCATCGAGCCTCACACCCCGGAATGGTCAAAACAGGAA
A
>CL1Contig6431 (380-12.2-4631)
TATATATTCATTTCTATCTATTTGTTGGGTTACCTGTTCGGGTTTTCCAATATAAGTATA
AGGGTAGATTGAGTAGTGGTGTGTGTAACACGACTACCTGTGGTTGGAAGTATATCTGAC
GAGACTGTAGACCTAATACCGTCTCGAGTAAATTTGTGATGTAAGGATTTCACCAAATCT
CTGGAGGAAACCTGTTAAGATTTGGAGTCCATTTTTGTAGTACAAGTTTGGATGAGTAGA
ATTTGGATTTTGTCAGTTGAGCAGAAGCTAGAAATATTATCTTGGTAACTCAAGAAGTAG
TAGTTGTAAGTTGAGATGCAGTAGCGATGGATTGATTCAGAAGAAGTTCTCAAAGATCTT
TGGATAAGGAACTGTGTCTG
>CL1Contig2335 (270-17.1-4628)
TTCTCCTTATGGTAGTCAAACATGCTTGATACGCAAATTTCTTTGATATTATTACTATAA
GTGCAAAGTGCAGAAAAACATTTCGAAAGTATAATATAAATCTTAGCCAACATAGACATT
CCGAACTATGCCTACTATAGCTACCATCTAAACAGTGGTGACCACCATAAGTAAATGGCA
GGTTCTACAACTAAAACCGTACAAGGTACGTATTGGAGTTTGGATTTCCAACAAATGGTC
ATGCCAAGAACTTCCCATTGCCACATGGGT
>CL1Contig4923 (192-24.1-4623)
CACGACTGACCCGGAGTTTATTGTTCCCTTCCTAAACTCTGGGTGCCCACAATTTTCCAC
ACGGGCAGTCTAGAGTTGGGTTTTTCAGATAGTAGATATAGATATCGATTCGGTAGCTTT
CAGCTTTCTCTTTGGTATTCTTTGGAGATCTTGGATATTGGAGTCTTTGGATTCATGGAA
CGAAACTTGCTT
>CL1Contig8362 (318-14.5-4619)
ATTAATTTAAAAGGGAATTAATGATGCCTGTTTGTGTATGATTGTTTGTGGAATATCTGG
ATTGGTTGATATCTATTGGATGATATGTTGTGATATTCTGTGATATGATATTTGATATAT
CAATGATAAATGTGTGATATTTATCTGTGAATGATGCTGTGTGAATTCAATGTTTAAATT
GAATTAATTTGTTAAACTTAAATCACTTGGACATTAAGATGGCGTTTGGATTCGATGAGA
CCGGGATCGGGTTTCCAAATTTGGAATTCCGAAAACCACATCGATCCAAGTTAAACGTTA
GGTCGTGAATCCAAGGGG
>CL1Contig2293 (341-13.5-4618)
CATTGCCACATGAGAATGCCTCTGGAAGGACGTCCCCGAGAACCAAACCGGATCTCTGCC
AACACAAGGCCGGGTTACCCCTAACTGGGTAACTACTGACACGAATATGTCATCCCCCGA
TCGTAACCGATCTATCCGAGGATCCTCGATTTCCAACAACCACATAAGAATAATAATGCA
GTAACCACATAGGCTAAGTATCTGGGCTCCATTCCATGATACCACCTCTATCCAGAAGGA
ATGACATACACTAAAGGGGCGCTACCCCCTAATAACCTTGCCGCATCCTTCTTGTTTTGA
CCATTTCCAGGGTGTAAGGTACGACGAAGTCTCGTCCACAA
>CL1Contig11858 (234-19.7-4616)
TTTGTTTCCAAAGGATTTTTGAATTTAATAATCAATTGAGTGTGATTTTCTCACGCTGGT
ATTCCAGACTGACTCGGGTGTTATTTAACTGTAATGCTCGGGTCAGACCGAGTATTATAG
GATACAGGATGATGCTGTGGAGCTCAGGAGACGAGCTGGATGACGATACGTACTTTCGTA
CTTGTTTATTATATATATTCCGCTGTGTTGATTAGTTGTATATCCAGATGTATG
>CL1Contig11364 (245-18.8-4614)
AACTCGTTGTGTTTATGTGTGACTTGGTCTTACGAGATACTTTTTTCCAAAGGATTTCGA
TAACTTTAATAATTCAAATTGAGTGTGTTTTCTCACGCTGGTTTTCCAGACTGACTCGGG
TGTTATTTTATTATAATGCTCGGGTCAGACCGAGTATTACAGATTCAGGATAGGATGCTA
TGGAGCTCAGGAGACGAGCTGGATGACGAGACGTATCACCCGTATTTTTTGTATTACGCT
GTGTA
>CL1Contig12335 (276-16.7-4608)
AATAACCTATTTAAGATTTTAAAATTTAAAACCCAAGCATATATCAAACATATGCTAACA
ACCATAGCAATCAATTCATCCAATCAAACAAAATTAACTATCCAGACAAAATTCTGGATA
GAGTTTCCTCGAGTTTCCCAAGTAAACACCGGGATACTCGCTCTATAAAACCCAAACAAT
CAACACTACTAAGCTACAGAACTCCTACTCATCTAGATCTACAACTGAACAAGACATCAG
ACTACAGACGAGTCTGACTCAACAACCAAATCTCCC
>CL1Contig8984 (463-9.9-4587)
CCTTATTTACCCAATTCAGTATTCTACATTTTTATCAAAAGATTATCCACCGTCCAAAAT
CGTGGATATACATCGTTTACCAAATTCAACACTTCCACATATTTAATTAAAGGATTTTCC
ACAGTCCAAAATCGTGGATATAATTCCTTTAATAATTTCTATGTTTACTTATCAAATTTA
TTTGATTACGGATTTATAAAACAACGTTTATAAATTCCATTTCTATTTCATAACTACTTC
GATTTATAAATCTCCTTTAATAACCAATTCTATTTATATTTCGTTTACATGTCGAATCCA
ACTTATAAGTAAATTACTTATAATCCATTTATTCACAAATCCATTCTTTTATATCATCAT
TAATTTATAAATCTAAAATTCTTATTTACTTATAAAACTAGGTACAACTTTATTTTAACA
CTTATAAAAGCTCGTTTTATAATTCCAATATCTTTAACTTATA
>CL1Contig6184 (497-9.2-4585)
AGAAAATCCTGGTATAACTGTGTTTTCCCTACTGTTGGCATAAACTTCTCCTCAAATAAC
TCCTTAAATCTTTCCCATGAAATATCTTCTTCAGGAATATTTGCAATTGTTGCATCCCAC
CATGCTGCTGCGCCTCCCTGCAATTGCCACGATGCCATATCCCTTTTCTGGTCATCCGAC
AATCTCATCCTCTTAAAAATACGCTCACAAGAACGTAACCAGGCTTGAACTTCAATTATC
GATTCTGAACCTTTAAATGGTTGGCCTCCAAGATCGATAAAATCTTTACATAAGGCTGCA
AAACTAACTTGAGGCGGTACTGGATTTACAGCCTCTCTAGCAATTTGACTTCGACCATTA
TCAATCGAAGTACTGGCCCTAACTCTGCCTCTCCTTCCAGAACTCATGTTGGCCTCCTAG
ACAGGTAACCCAACAAGTTTAGATAGGTATATAATTATTTATATGAAAATACAAATACAC
ACTCTTAAGATAAATAT
>CL1Contig4885 (286-16.0-4581)
ACATATAATAAATAAATGAATAATCTTTAAACAAAGAACTATATCAGTTATTACATTACA
TCACATTACATTACATCATCAGAGTGTACAACAACAAACAGCGGAAAAGAAATACTATAT
ACTAGTTGATACGCCATGCCATCCAGCTTGCCTCCAGATCTCCACAGCAACTCCTGAATT
CCAGAATGACCTGATAACCTGACTCTAGACTGCCCGTGTGGAAATTGGCGGGCACCCAGA
GTTTAGAAAGAGAACAATAAACTCCAAGTAAGTCATGTGACTGGAT
>CL1Contig2085 (278-16.5-4579)
TTGGGAATCCAAAGAAACAATGCGCGGCCTGTACAGTTTTAGTTTGTATAACCTGCCATG
GAATGTGGCGGTAACCTGCTATTGAACATGGTAGCTATAGTAGGTATACCATAATGGTGG
TATGCTGGCTAAGATTAATATTATACTTTCGAAATGTTTTCTGCACTATGCACTAATAAT
AATATTAAAAGGATTTTGCGTATCAAGCATGTTTGACTATCATAAGGAGAAATCTCCTCC
AATTCTGCGTTTGCATTGTGTGTGTGGCGGGAGGAGGC
>CL1Contig183 (355-12.9-4577)
ACTTATTCAAATTGCTGAAATTGTTACATTCATTAAATTCTAGCAATACTAGACTCTATA
ATCAAAACCGTAAAGGCACGAAGGGAGAATGGATTTCCAACGAATGACTAGGCACTGGGG
TACCACCTATCACAGTACCTGGTCTAGATCAGCGTACCGAGGACCCCTCCGTTCCCCTGC
AACACAAGACCGGACTACCCCTTACTGGATAGCCCGAATAAGATCACCCCGCGGTTGGGA
TCAGCAACCGCCCACACAGCCGAATAAAAGGGACATCTAGACAGGGATGACCTTACCCTA
ATTGGTTGCTAGCCACTTAGCCTTGCTGCACCTCCCTTGTTTTAGCCATTCCCGG
>CL1Contig971 (234-19.5-4556)
AAGGATTATCCGTCGATTGACTCTGCACTGAGTAGCTACGGTATAGAGATCTCCATATGT
GATGGGGAGTCCGATCGGGATTGTGAATACCCGGATTGCAAGGGCTTCTTTGTGAAGTGC
CTTCGGTTCTGTTCGAACCCGGAACAGACTTGTATGGATGTGTGTCTGACATTACACTTT
GAGATGTAAAGCTGGTTTCTATCAAATATATTTCTGTTGGCGGCGGAGAATTTA
>CL1Contig7658 (369-12.3-4555)
TAATTATCTTTCAATTACATTCAAGTAATTATCTTTAATTAACTTCACGATATTAATTAT
TCTTAACCAAAATCAATAAGTAATCTTAATTACTTCATGAATTAATTAACTATTTTAATT
ACATTAATCCTTAATTACTTATATTAATTAACTTCATAAGTCACTTATTATAGAATAATC
AATCTTAATTAATCAATCTTTGATTACATCATTGATTATATAAATTAATGATTTCCAATT
ATATTTCAATTTATCCTAATCTAAATTAATTACATTAAATAATTAATCATTAATTAAACC
ACAAATATTAATCATTCTTGATTTATCTCAACCTGTAATTATCTATTTTTTATTTACTTC
ATTAAATAA
>CL1Contig9063 (256-17.8-4552)
ATAAATCCAAAATCAATTGAATTTGATAAGTAATTATGAAAGCTTATTAAAGGAGATATA
TCCACGATTTTGGACAGTGGATAATCCTTTAAAATAAAATGTGTAGAAATGTTGAATTTG
GTTAACGAAGTATATTCACGATTTTGGACAGTGAATAATATATTAAAGAAATGTTTTGGG
GAAGTGATATTTTAAATAGAATTAAAACGATTTAAAGGTGTTTTAAAAAGCGTTAAGTAT
CGTATACATAGCTTTC
>CL1Contig6810 (229-19.9-4547)
TTGAGGTATCAAAATACCATCACACACTTCTGCCAAACCGACAGATCCAAACTCAACTCA
TCCAACTTCAAAGATGGACTCCGAACCTTAACAGGTTTCCTTCAGAGATCGATGAAATCC
TTACACCAAGCTGCAAAGCTCACTCGAGACGGTATTAGGTCTACAGTCTCGACAAATACA
CTTCCAACCTCAAACATTCAAACTCCAACCAATGGTAGGTCGTGTTACA
>CL1Contig231 (364-12.5-4538)
AGGATTTTCAAATAAATATTCACATAGCCGAAATTGTTACATTAATCAAATTCCAACATA
CTAGCCACAAAGTGGGTTATACAATCAAATCCGAGGGCACTTATTGGAGATTGGATTTCC
ATACAATGGCAGGGCTACTGGGGTACCGCCCGTCACAGTACGTGGCCTAGATCACCGTAC
CGAGGATCCACCCTAACTCCCCTGCAACACAAGGCCGGAACCATCCCTTACTGGACAGCT
CCGAACAAGACAACCCCGCAGTTGTGGCCAACAACTGCCCACACAGCCGAAATAATAAGG
GACTTCTAGACAGGGGAAAATCTCGTCCTACTTGGGCATGACCCACTTAACCTTTCTACA
CCTC
>CL1Contig9841 (313-14.5-4533)
ACATAAAATACAGCGGAACACGATACAATATGAGATAAGTCTTCACAGAATCCAATACTG
CAACTCTGATCCAAAAGCTCCAAAGACAAAGCTCCCAAAACTCCAAGCTCGATCCACCAT
CAAGGTTGCACCAAGATAAGCAAGTCCGTCCGTGGACTCCAAAGACTCCAAAATGATCAA
ATAGAAAGCTGAAGGCTACCAAAACGATATCTACTACCTGACTATCTGAAAAACCAAACT
CTAGACTGCCCGTGTGGAAAATGGTGGGCACCCAGAGTTTAGAAAAGGAACAATAAACTC
TGAGCCGGTCATG
>CL1Contig379 (241-18.8-4532)
AAACGTTTACGAGTAGCCAAGGGATTCAGGTTAGCTTTGACGAATTCTGAAGGAGCAATG
GAGCAGGAGGCTTCAGCGTTTGTAGATATTTATAGTGTTCCGCTGTGTGTTCTCTGAGTC
ATATGTTTGTGTTGTATTGAGTTGTAATAACTAGACAGGTGTTTATAACTGTCTAGTATG
TGATGTATAATCTGTGTAACTCTGATAGATGTTGTATACTATGTAATGTCTATGTGATTA
A
>CL1Contig10203 (254-17.8-4525)
CTCCCACAAGTGTGCGATTGCATTGTGTGTGTGGCGGGAGGCCTTATGGTAGTTTCATTT
TCCAAAAAGCATTGCGGATTTCAAATTTAAATTCTTTTGTTTGTTTTAAAAGACCAAATG
TTTTTGTTTGCTCATACCAGTCCCATGACTGACCCGGAGTTTATTGTTCCCTTCCTAAAC
TCTGGGTGCCCACAATTTTCCACACAGGCAGTCTAAAGTTGGGTTTGTCAAACACTCAAA
TAATAGGTGTAGAT
>CL1Contig810 (221-20.5-4523)
TAGAAGCCCCTTTTATTCGGCTGTGTGGGCGGTTGATTCGCGACAACTGCCGGGGTTGTC
TTGTTCGGGACTGTCCAGTAAGGGATGGTTCCGGCCTTGTGTTGCAGGGGAGCGGGCGTA
CTCCTCGGTACGGTGATCTAGGCCACGTACTGTGACGGGCGGTACCCCAGTAGCCCTGCC
ATTGTATGGAATCCAAACTCCAATAAGTGCCGTACATTTTG
>CL1Contig11802 (275-16.4-4522)
GGCATGGTCTTGTGAGATACCTTTGATTTCAAAGAATTTGAAAACTTTAATAATCCATTT
GAGTGTGATTTCTCACGCTGGTATTCCAGACTGACTCGGGTGTTATTTAACTATAATGCT
CGGGTCAGACCGAGTATTATAGGATACAGGAAAGGATGCTGTGGAGCTCAGGAGACGAGC
TGGATGGCGAGACGTATCACACGTATTTGATGTATATTCCGCTGTGTATGATTAACTGCA
TAGTCAGCTTTTATGAGGACAGGTTATGATAACTG
>CL1Contig2613 (354-12.8-4514)
GAACCATTAGGGTTAAAGAAGAAGAGATAGAAGAAGAAGAAACTAAACAATATCAGAATC
TCACAGTCGCAGCGGAATAAAATATAATATATAATATCAGATCTTTACACAAAATGAAAA
CTATATCTGTTTTATACAATATATCATCAGAGTATCTCATACAAACAACATTTACCAGTC
AGACAATTCCATACAATCACAGCAGCGGATATATATACAAGTACGAATAATACGTCTCGG
ACTCCAGCTCCTCTGCTGCTCCAAAGCATCCTGTCCTGAACATATAATACTCGGTCTGAC
CCGAGCATTACAATGAAATAACACCCGAGTCAGTTTTGAATACCCGCTGTTAAT
>CL1Contig6457 (295-15.3-4511)
TTCTGAAGGAGATATAGAGCAGGAGGCTTCAGCGAATATAGATATTGTGGTTCCGCTGTG
TTAATCTCTGTGTTGTATCTTGAGTTGTATGATAGATAGGTTTTCATAACTGTCTAATGT
GTTGTGATGTAAAAGCTGTGTAACTCTGATAGATGTTGTATATTATGTAATAACTATGTG
ATTAATATATTTTATTCGTTCCGCTGTGAGATTCTGATATTGTTTAGTTCTTTCTTTCCT
ATCTTTTCTCTTTTCTATCCCTTTCTTTCTTAATAATGATGAGTCTTTCTATGGA
>CL1Contig6888 (200-22.6-4510)
CTGACACAGATGCCAAAGAATTCCTAATCCAAAGCTCTTCGAGAAACTCGGACCTCAAAC
CAAACAGAAACACCCTGCTGAACTCAGCCACAACACCGAAGCAGACCTACTTCCTTAAAC
TTGTTCCAAAGAAATCATCTTCGGAAACATCCATAGTCACTGCATCTCATCACGCAGCTA
CTACTCCTTGAGATATCAAG
>CL1Contig12430 (328-13.7-4509)
TTTAAATTTAATTAAAATCTTAAATATATTATTAAATTACCTTTGCTTTTAAATTTCGGG
GACGAAATTCTTTTAAGGGGGGAGGAATGTGACGACCCGGAATTTTCTAGCAATATCAAT
TTAATAATCTGCATTAAATATTAAATTGATTTGATATATCTTTGTTAATTAAATCTGAAT
TGATACTTTTCTTTTAATAAATATTTAATTGGTAAATGATATCTGTTAAAATTAATTGTT
TGTTTCTATTTATATATGTATACATTTGTATACATTGTAAACAGTTGAGCTTTGTTTTAA
AAGTTTAACAAATAAATTATGTTTCAGA
>CL1Contig3657 (296-15.2-4507)
TACCAAATGTAACGTCACCGATTTTCGTTCTTCGAAAATCCGACATCGACACTCACTTTA
[truncated: 5,366,980 more chars]
